# Supplementary material for: Identification of regulators of the myofibroblast phenotype of primary dermal fibroblasts from early diffuse systemic sclerosis patients
Source: Sci Rep. 2019 Mar 14;9:4521. doi: 10.1038/s41598-019-41153-w (PMC6418101; doi:10.1038/s41598-019-41153-w)
Supplement: Supplementary file 2 — Supp Table 1 [file 41598_2019_41153_MOESM2_ESM.xlsx]

## Sheet: All patients collected
Criteria\Donor	SSc01		SSc02		SSc03		SSc04		SSc05		SSc06		SSc07		SSc08		HS02	HS05	HS06	HS07	HS09	HS10	HS14	HS15	HS16	HS17	HS18
Gender	F		F		F		M		M		F		F		F		F	F	F	F	F	F	F	F	F	F	F
Ethnicity	Caucasian		Caucasian		Caucasian		Caucasian		Caucasian		Caucasian		Caucasian		Caucasian		Caucasian	Caucasian	Caucasian	Caucasian	Caucasian	Caucasian	Caucasian	Caucasian	Caucasian	Caucasian	African
Patient age	37		63		81		54		48		54		39		50		54	51	44	36	44	58	58	40	39	60	34
Diagnosed with diffuse cutanous SSc	Yes		Yes		Yes		Yes		Yes		Yes		Yes		Yes		NA	NA	NA	NA	NA	NA	NA	NA	NA	NA	NA
Disease Duration (months from diagnosis - skin collection )	11		14		5		2		4		4		4		2		NA	NA	NA	NA	NA	NA	NA	NA	NA	NA	NA
First non-Raynaud symptoms (months prior skin collection)	11		15		5		7		4		10		4		6		NA	NA	NA	NA	NA	NA	NA	NA	NA	NA	NA
Raynaud phenomena	Yes		Yes		Yes		Yes		Yes		Yes		Yes		Yes		NA	NA	NA	NA	NA	NA	NA	NA	NA	NA	NA
Modified Rodnan skin score	7/51		31/51		13/51		29/51		37/51		14/51		21/51		18/51		NA	NA	NA	NA	NA	NA	NA	NA	NA	NA	NA
Auto-antibodies	PmScl		Antifibrillarin / U3 RNP		Topoisomerase (Scl-70)		Topoisomerase (Scl-70)		Topoisomerase (Scl-70)		Topoisomerase (Scl-70)		Antifibrillarin		RNA pol III		NA	NA	NA	NA	NA	NA	NA	NA	NA	NA	NA
Treatment	Hydroxychloroquine Prednisone Methotrexate		No immuno-suppressive therapy		No immuno-suppressive therapy		No immuno-suppressive therapy		Methotrexate (3 wks)		No immuno-suppressive therapy		Methotrexate (2 months)		Methotrexate (day of biopsy collection)		NA	NA	NA	NA	NA	NA	NA	NA	NA	NA	NA
Biopsy located (Affected / Non-Affected)	A	NA	A	NA	A	NA	A	NA	A	NA	A	NA	A	NA	A		NA	NA	NA	NA	NA	NA	NA	NA	NA	NA	NA
Location	upper arm	leg	upper arm	hip	forearm	lef	forearm	leg	forearm	back	forearm	leg	forearm	leg	forearm		leg	leg	leg	leg	leg	arm	arm	arm	arm	arm	arm
Biopsy microarray profiling			X	X	X	X	X	X	X	X	X	X	X (outlier excluded from analysis)	X			X	X	X	X	X	X	X	X	X	X
Fibroblast microarray profiling					X	X	X (P0 outlier removed from analysis)	X (P0 outlier removed from analysis)	X	X	X	X	X	X	X	X						X (P1 outlier removed from analysis)	X	X	X	X	X
ASMA expression data			X	X	X	X	X	X	X	X	X	X	X	X	X	X						X	X			X	X
Impedence expression data							X		X		X		X		X							X	X			X
HTS assay performace					X	X	X	X	X	X	X	X	X	X	X	X
shRNA pilot screen			X			X
