# Supplementary material for: Identification of regulators of the myofibroblast phenotype of primary dermal fibroblasts from early diffuse systemic sclerosis patients
Source: Sci Rep. 2019 Mar 14;9:4521. doi: 10.1038/s41598-019-41153-w (PMC6418101; doi:10.1038/s41598-019-41153-w)
Supplement: Supplementary file 3 — Supp Table 2 [file 41598_2019_41153_MOESM3_ESM.xlsx]

## Sheet: BioFocus biopsies no SSc07d GCR
Sample	Gene Symbol	Fold change (SScvsHealthy)	FDR p-value (SScvsHealthy)	Fold change (SScaffectedvsHealthy)	FDR p-value (SScaffectedvsHealthy)	Fold change (SScnonaffectedvshealthy)	FDR p-value (Sscnonaffectedvshealthy)	Fold change (affectedvsnonaffected)	FDR p-value (affectedvsnonaffected)
235102_PM_x_at	SNORD3A /// SNORD3B-1 /// SNORD3B-2 /// SNORD3C /// SNORD3D	-12.72	0.0001026	-9.95	0.005715	-15.6	0.0006724	1.61	1
228241_PM_at	AGR3	-8.02	0.0008935	-8.24	0.01393	-7.84	0.008607	-1.05	1
202287_PM_s_at	TACSTD2	-7.35	0.0003127	-6.26	0.01191	-8.4	0.001939	1.36	1
214349_PM_at	---	-6.59	0.0004707	-6.07	0.01272	-7.06	0.003615	1.17	1
214218_PM_s_at	XIST	-4.82	0.1588	-3.86	0.4618	-5.8	0.2363	1.46	1
1559827_PM_at	LINC00960	-4.74	0.0187	-4.85	0.1063	-4.65	0.07567	-1.09	1
206951_PM_at	HIST1H4A /// HIST1H4B /// HIST1H4C /// HIST1H4D /// HIST1H4E /// HIST1H4F /// HIST1H4H /// HIST1H4I /// HIST1H4J /// HIST1H4K /// HIST1H4L /// HIST2H4A /// HIST2H4B /// HIST4H4	-4.67	0.0002076	-4.77	0.004812	-4.59	0.002773	-1.04	1
204712_PM_at	WIF1	-4.46	9.478e-07	-4.57	6.454e-05	-4.37	3.015e-05	-1.05	1
221728_PM_x_at	XIST	-4.28	0.1754	-3.47	0.4824	-5.09	0.2543	1.43	1
215779_PM_s_at	HIST1H2BC /// HIST1H2BE /// HIST1H2BF /// HIST1H2BG /// HIST1H2BI /// NCALD	-4.11	1.891e-05	-4.22	0.0007029	-4.03	0.0004285	-1.06	1
224588_PM_at	XIST	-4.11	0.1373	-3.55	0.4124	-4.64	0.2272	1.28	1
210387_PM_at	NCALD	-4.04	5.081e-05	-3.92	0.002226	-4.14	0.0007294	1.05	1
207608_PM_x_at	CYP1A2	-3.86	0.0809	-5.93	0.11	-2.69	0.3402	-2.29	1
230082_PM_at	---	-3.84	0.0008944	-3.86	0.01487	-3.82	0.008227	-1	1
1556545_PM_at	CTD-3014M21.1 /// OTTHUMG00000176042	-3.65	0.006433	-3.26	0.08233	-4.02	0.0225	1.24	1
224590_PM_at	XIST	-3.46	0.09478	-3.11	0.3368	-3.77	0.1797	1.19	1
1554309_PM_at	EIF4G3	-3.29	0.001189	-3.44	0.01487	-3.18	0.01196	-1.08	1
227671_PM_at	XIST	-3.27	0.1774	-3.15	0.42	-3.37	0.3052	1.05	1
244321_PM_at	PGAP1	-3.25	0.001105	-3.35	0.01511	-3.17	0.01069	-1.05	1
214469_PM_at	HIST1H2AB /// HIST1H2AE	-3.2	0.001358	-3.3	0.01729	-3.12	0.01258	-1.06	1
221690_PM_s_at	NLRP2	-3.19	0.02251	-3.06	0.1401	-3.3	0.07283	1.06	1
209728_PM_at	HLA-DRB4	-3.09	0.333	-2.98	0.5754	-3.18	0.4675	1.08	1
209894_PM_at	LEPR	-3.04	5.268e-05	-3.81	0.0001681	-2.52	0.001774	-1.51	1
202672_PM_s_at	ATF3	-3	0.02516	-2.8	0.1628	-3.19	0.07119	1.17	1
231592_PM_at	TSIX	-2.99	0.1377	-2.63	0.4218	-3.33	0.2218	1.25	1
210096_PM_at	CYP4B1	-2.99	0.004659	-3.51	0.02037	-2.61	0.04796	-1.36	1
231218_PM_at	---	-2.98	0.08234	-2.77	0.3039	-3.17	0.1683	1.15	1
240570_PM_at	INADL	-2.95	0.01097	-2.96	0.07938	-2.94	0.05053	1.01	1
202643_PM_s_at	TNFAIP3	-2.87	0.001958	-2.78	0.03052	-2.95	0.01222	1.06	1
214290_PM_s_at	HIST2H2AA3 /// HIST2H2AA4	-2.85	0.0008887	-2.75	0.01877	-2.94	0.006397	1.07	1
225914_PM_s_at	CAB39L	-2.84	0.0005357	-3.48	0.001968	-2.4	0.01238	-1.44	1
218279_PM_s_at	---	-2.82	0.0006472	-2.71	0.0153	-2.92	0.00479	1.08	1
218280_PM_x_at	HIST2H2AA3 /// HIST2H2AA4	-2.81	0.0007159	-2.69	0.01662	-2.91	0.005124	1.08	1
208553_PM_at	HIST1H1E	-2.81	0.0006018	-2.8	0.01165	-2.81	0.005714	1	1
208515_PM_at	HIST1H2BM	-2.79	0.003905	-2.66	0.05202	-2.9	0.01944	1.09	1
226578_PM_s_at	DUSP1	-2.78	0.002073	-2.74	0.02888	-2.8	0.01398	1.04	1
205749_PM_at	CYP1A1	-2.75	0.09555	-3.13	0.2164	-2.48	0.2701	-1.28	1
235446_PM_at	---	-2.75	0.3135	-2.76	0.5405	-2.74	0.4639	-1.03	1
235618_PM_at	ZNF507	-2.75	0.0007359	-2.65	0.01643	-2.83	0.005472	1.08	1
222067_PM_x_at	HIST1H2BD	-2.73	2.162e-05	-2.67	0.001186	-2.79	0.0003524	1.04	1
1554980_PM_a_at	ATF3	-2.72	0.03145	-2.55	0.184	-2.87	0.08416	1.14	1
241773_PM_at	---	-2.7	0.01202	-2.56	0.1043	-2.82	0.04356	1.11	1
1563271_PM_at	---	-2.69	0.0007732	-2.99	0.006157	-2.46	0.01196	-1.21	1
1559477_PM_s_at	MEIS1	-2.66	0.0003828	-3.06	0.002562	-2.37	0.008272	-1.3	1
204285_PM_s_at	PMAIP1	-2.63	0.01836	-2.17	0.2024	-3.08	0.03209	1.46	1
206552_PM_s_at	TAC1	-2.58	0.0009628	-2.63	0.01431	-2.55	0.009315	-1.03	1
1568665_PM_at	CHMP3 /// RNF103 /// RNF103-CHMP3	-2.58	0.007417	-2.67	0.05229	-2.5	0.04392	-1.07	1
201465_PM_s_at	JUN	-2.55	0.03137	-2.43	0.1756	-2.65	0.08818	1.11	1
207255_PM_at	LEPR	-2.54	0.006115	-2.66	0.043	-2.45	0.04022	-1.09	1
232481_PM_s_at	SLITRK6	-2.52	1.856e-05	-2.73	0.0003217	-2.35	0.0005864	-1.16	1
1554661_PM_s_at	CNST	-2.5	0.0005143	-2.2	0.02224	-2.78	0.001813	1.27	1
243446_PM_at	AJUBA	-2.5	0.001211	-2.92	0.005014	-2.19	0.0211	-1.33	1
243307_PM_at	---	-2.49	0.02418	-2.32	0.1649	-2.64	0.06653	1.14	1
204420_PM_at	FOSL1	-2.47	0.1454	-2.36	0.3918	-2.57	0.2584	1.09	1
205969_PM_at	AADAC	-2.47	0.002263	-1.86	0.1001	-3.12	0.001378	1.67	1
1555476_PM_at	IREB2	-2.46	0.01602	-2.54	0.08938	-2.4	0.07331	-1.06	1
1557257_PM_at	BCL10	-2.46	0.03398	-2.47	0.1574	-2.46	0.1089	-1	1
215358_PM_x_at	ZNF37BP	-2.44	0.008546	-3.14	0.01313	-1.97	0.1011	-1.58	1
235419_PM_at	---	-2.43	0.007153	-2.26	0.08602	-2.59	0.025	1.15	1
217208_PM_s_at	DLG1	-2.43	0.000614	-2.31	0.0166	-2.54	0.004034	1.11	1
214522_PM_x_at	HIST1H3A /// HIST1H3B /// HIST1H3C /// HIST1H3D /// HIST1H3E /// HIST1H3F /// HIST1H3G /// HIST1H3H /// HIST1H3I /// HIST1H3J	-2.41	2.98e-06	-2.34	0.0002721	-2.48	5.872e-05	1.06	1
205439_PM_at	GSTT2	-2.41	0.02945	-2.67	0.09953	-2.22	0.1344	-1.21	1
230048_PM_at	IFRD1	-2.41	0.006375	-2.26	0.07734	-2.54	0.024	1.12	1
210335_PM_at	RASSF9	-2.41	0.001769	-2.24	0.03718	-2.55	0.008345	1.15	1
1559975_PM_at	BTG1	-2.41	0.02321	-2.39	0.1313	-2.42	0.08117	1.03	1
229652_PM_s_at	FOXN3	-2.4	0.002565	-2.38	0.03279	-2.42	0.01662	1.03	1
1554003_PM_at	ARHGEF28	-2.39	0.009913	-2.61	0.04766	-2.23	0.06625	-1.17	1
217741_PM_s_at	ZFAND5	-2.39	0.001867	-2.27	0.03457	-2.49	0.009891	1.11	1
220026_PM_at	CLCA4	-2.38	0.0004959	-2.4	0.009493	-2.37	0.005281	-1.01	1
237449_PM_at	SP8	-2.38	0.01398	-2.51	0.07319	-2.28	0.07268	-1.11	1
242960_PM_at	---	-2.38	0.0003699	-2.18	0.01497	-2.57	0.001855	1.19	1
1559826_PM_a_at	LINC00960	-2.38	0.02008	-2.45	0.104	-2.32	0.08418	-1.07	1
1554901_PM_at	GAFA1	-2.37	0.05351	-2.34	0.2142	-2.4	0.1402	1.03	1
217649_PM_at	ZFAND5	-2.37	0.005149	-2.21	0.07064	-2.51	0.02005	1.14	1
207980_PM_s_at	CITED2	-2.37	0.001915	-2.32	0.02899	-2.41	0.01247	1.04	1
224496_PM_s_at	TMEM107	-2.37	0.001137	-2.22	0.02703	-2.49	0.006074	1.13	1
236899_PM_at	---	-2.36	0.002231	-2.06	0.06034	-2.65	0.005667	1.29	1
243605_PM_at	---	-2.36	0.008487	-2.38	0.06671	-2.35	0.04271	1	1
202431_PM_s_at	MYC	-2.36	0.005096	-1.92	0.125	-2.8	0.007145	1.47	1
202014_PM_at	PPP1R15A	-2.36	0.01678	-2.2	0.1374	-2.49	0.05053	1.14	1
224339_PM_s_at	ANGPTL1	-2.31	0.07108	-2.84	0.1234	-1.94	0.2858	-1.44	1
210281_PM_s_at	ZMYM2	-2.3	0.0002177	-2.45	0.003137	-2.19	0.004034	-1.12	1
239554_PM_at	---	-2.28	0.01428	-2.14	0.1254	-2.4	0.04464	1.12	1
244206_PM_at	ZFAND4	-2.27	0.001233	-2.15	0.0273	-2.37	0.006918	1.11	1
213663_PM_s_at	---	-2.26	0.005741	-2.71	0.01429	-1.94	0.06796	-1.4	1
1554037_PM_a_at	ZBTB24	-2.26	0.02575	-2.1	0.1765	-2.4	0.0669	1.15	1
219934_PM_s_at	SULT1E1	-2.25	0.01199	-2.08	0.1211	-2.4	0.03625	1.16	1
208583_PM_x_at	HIST1H2AJ	-2.25	0.0003849	-2.05	0.01601	-2.42	0.001813	1.18	1
1554628_PM_at	ZNF57	-2.24	0.0007797	-2.15	0.0189	-2.32	0.005139	1.08	1
235479_PM_at	CPEB2	-2.24	0.001009	-2.11	0.02573	-2.36	0.005303	1.12	1
1554248_PM_at	ZNF638	-2.23	0.008733	-2.49	0.03549	-2.04	0.06878	-1.22	1
231875_PM_at	KIF21A	-2.23	5.266e-05	-2.24	0.001893	-2.22	0.0009155	-1	1
240337_PM_at	RHOA	-2.23	0.04097	-2.07	0.225	-2.37	0.09389	1.15	1
203036_PM_s_at	MTSS1	-2.22	0.004492	-2.47	0.02161	-2.04	0.04453	-1.21	1
1555497_PM_a_at	CYP4B1	-2.22	0.0121	-2.21	0.08862	-2.24	0.05209	1.01	1
206170_PM_at	ADRB2	-2.22	0.0004364	-2.06	0.01603	-2.37	0.002239	1.16	1
207302_PM_at	SGCG	-2.22	0.01982	-2.89	0.0233	-1.78	0.1809	-1.65	1
AFFX-M27830_M_at	---	-2.21	4.021e-05	-2.26	0.00129	-2.17	0.0008479	-1.04	1
207018_PM_s_at	RAB27B	-2.21	0.0004865	-2.54	0.002235	-1.97	0.01094	-1.29	1
1560011_PM_at	JRK	-2.21	0.01127	-2.68	0.02341	-1.88	0.1077	-1.43	1
229305_PM_at	MLF1IP	-2.2	0.004472	-2.15	0.0524	-2.25	0.0228	1.05	1
202988_PM_s_at	RGS1	-2.2	0.1387	-2.12	0.3817	-2.27	0.2516	1.1	1
202340_PM_x_at	NR4A1	-2.2	0.03208	-2.09	0.1844	-2.29	0.08562	1.11	1
208523_PM_x_at	HIST1H2BC /// HIST1H2BE /// HIST1H2BF /// HIST1H2BG /// HIST1H2BI	-2.2	0.0001204	-2.13	0.004662	-2.25	0.001307	1.05	1
242433_PM_at	ZBTB11	-2.18	0.01027	-2.05	0.1044	-2.29	0.03477	1.12	1
211355_PM_x_at	LEPR	-2.18	0.005231	-2.49	0.01902	-1.95	0.05581	-1.27	1
229703_PM_at	DLG1	-2.16	0.0002086	-2.09	0.007318	-2.23	0.001861	1.07	1
37028_PM_at	PPP1R15A	-2.16	0.03262	-2.05	0.1878	-2.25	0.08577	1.1	1
219705_PM_at	QSER1	-2.16	0.0007468	-2.14	0.01472	-2.18	0.006283	1.02	1
214261_PM_s_at	ADH6	-2.16	0.001295	-2.03	0.03016	-2.27	0.006559	1.11	1
233520_PM_s_at	CMYA5	-2.15	0.0008948	-1.85	0.04051	-2.45	0.001694	1.33	1
231773_PM_at	ANGPTL1	-2.15	0.03462	-2.76	0.04472	-1.75	0.2335	-1.56	1
1555827_PM_at	CCNL1	-2.15	0.1891	-2.14	0.4191	-2.16	0.3298	1.04	1
218510_PM_x_at	FAM134B	-2.15	0.002817	-2.38	0.01468	-1.97	0.03298	-1.21	1
230494_PM_at	SLC20A1	-2.15	0.1362	-2.13	0.3531	-2.16	0.2657	1.02	1
236717_PM_at	FAM179A	-2.14	0.0005612	-2.07	0.01432	-2.2	0.004147	1.06	1
1558834_PM_s_at	AKNAD1	-2.14	0.0004445	-2.38	0.002958	-1.96	0.009112	-1.21	1
205214_PM_at	STK17B	-2.14	0.007914	-2.16	0.06102	-2.12	0.04191	-1.01	1
215711_PM_s_at	WEE1	-2.14	0.0004749	-2.24	0.006126	-2.06	0.006755	-1.09	1
233947_PM_s_at	TBX5-AS1	-2.13	0.0605	-1.33	0.6499	-3.14	0.01316	2.36	1
210847_PM_x_at	TNFRSF25	-2.13	0.0003374	-2.34	0.002783	-1.97	0.006905	-1.19	1
239413_PM_at	CEP152	-2.13	0.002985	-1.96	0.05854	-2.28	0.01077	1.16	1
208527_PM_x_at	HIST1H2BC /// HIST1H2BE /// HIST1H2BF /// HIST1H2BG /// HIST1H2BI	-2.12	0.0001737	-2.11	0.004983	-2.14	0.00206	1.01	1
229494_PM_s_at	PHLDA2	-2.12	0.0187	-1.92	0.1695	-2.3	0.04439	1.2	1
214537_PM_at	HIST1H1D	-2.12	0.002585	-2.03	0.04163	-2.19	0.01312	1.08	1
219918_PM_s_at	ASPM	-2.12	0.006127	-1.93	0.09375	-2.29	0.01768	1.21	1
208490_PM_x_at	HIST1H2BC /// HIST1H2BE /// HIST1H2BF /// HIST1H2BG /// HIST1H2BI	-2.11	0.000562	-2.15	0.009586	-2.09	0.006177	-1.03	1
229933_PM_at	C1orf74	-2.11	0.009988	-2	0.1001	-2.21	0.03505	1.1	1
232176_PM_at	SLITRK6	-2.11	0.0007826	-2.29	0.006075	-1.97	0.01229	-1.16	1
226646_PM_at	KLF2	-2.11	0.1417	-1.93	0.4282	-2.27	0.2255	1.2	1
220591_PM_s_at	EFHC2	-2.1	0.0001647	-1.9	0.01024	-2.29	0.000693	1.2	1
205518_PM_s_at	CMAHP	-2.1	0.0003647	-2.22	0.00456	-2.01	0.005816	-1.1	1
225316_PM_at	MFSD2A	-2.1	0.0001741	-2.4	0.0008565	-1.89	0.004896	-1.27	1
222958_PM_s_at	DEPDC1	-2.1	0.006973	-1.79	0.1359	-2.4	0.01128	1.37	1
209398_PM_at	HIST1H1C	-2.1	0.004834	-2.04	0.0564	-2.14	0.02363	1.05	1
214542_PM_x_at	HIST1H3F	-2.09	8.464e-05	-2.07	0.003139	-2.12	0.001133	1.02	1
1554036_PM_at	ZBTB24	-2.09	0.01317	-1.98	0.1179	-2.19	0.04318	1.11	1
232576_PM_at	---	-2.09	0.00109	-2.12	0.01551	-2.06	0.01034	-1.02	1
200730_PM_s_at	PTP4A1	-2.08	0.009008	-1.99	0.0923	-2.17	0.03322	1.09	1
235763_PM_at	SLC44A5	-2.08	0.1154	-1.59	0.5524	-2.61	0.1042	1.69	1
208546_PM_x_at	HIST1H2BH	-2.08	0.0002454	-2.14	0.00452	-2.04	0.003673	-1.06	1
205290_PM_s_at	BMP2	-2.08	0.001436	-2.5	0.002832	-1.79	0.02945	-1.41	1
1553861_PM_at	TCP11L2	-2.08	0.002919	-2.02	0.04163	-2.13	0.01593	1.05	1
208047_PM_s_at	NAB1	-2.08	0.0001538	-2.05	0.004963	-2.11	0.001733	1.03	1
220227_PM_at	CDH4	-2.08	0.02298	-2.94	0.01023	-1.56	0.2496	-1.89	1
244025_PM_at	ITPRIP	-2.07	0.01101	-2.08	0.07757	-2.06	0.05188	-1.01	1
229839_PM_at	SCARA5	-2.07	0.05117	-2.57	0.07494	-1.73	0.2669	-1.49	1
239200_PM_at	---	-2.07	0.01171	-2.45	0.02606	-1.8	0.1074	-1.36	1
210054_PM_at	HAUS3	-2.06	0.002295	-2.12	0.0233	-2.02	0.01948	-1.04	1
236548_PM_at	GIPC2	-2.05	0.001282	-2.29	0.00642	-1.88	0.02057	-1.21	1
1559249_PM_at	ATXN1	-2.05	0.03708	-2.6	0.04709	-1.68	0.2439	-1.55	1
209799_PM_at	PRKAA1	-2.05	0.0009891	-2.12	0.01198	-1.99	0.01109	-1.06	1
206393_PM_at	TNNI2	-2.05	0.005438	-2.17	0.03413	-1.95	0.04169	-1.11	1
1554291_PM_at	UHRF1BP1L	-2.04	0.01529	-1.91	0.1374	-2.16	0.04421	1.13	1
1554004_PM_a_at	ARHGEF28	-2.04	0.02356	-2.28	0.07176	-1.87	0.1297	-1.22	1
206108_PM_s_at	SRSF6	-2.04	0.06131	-2.14	0.1866	-1.96	0.1873	-1.09	1
235849_PM_at	SCARA5	-2.04	0.06456	-2.51	0.09851	-1.72	0.2914	-1.46	1
206526_PM_at	RIBC2	-2.04	0.02308	-2.51	0.03593	-1.72	0.1775	-1.45	1
217633_PM_at	URB1	-2.04	0.0138	-1.97	0.1119	-2.1	0.04885	1.06	1
1556209_PM_at	CLEC2B	-2.04	0.02357	-2.29	0.06887	-1.85	0.1336	-1.23	1
218876_PM_at	TPPP3	-2.03	0.004927	-2.06	0.0434	-2.01	0.03094	-1.03	1
236193_PM_at	HIST1H2BC	-2.03	0.004806	-2.18	0.0278	-1.92	0.04166	-1.15	1
211356_PM_x_at	LEPR	-2.03	0.001815	-2.25	0.009586	-1.87	0.02496	-1.2	1
203016_PM_s_at	SSX2IP	-2.03	0.001806	-1.89	0.04124	-2.16	0.007424	1.15	1
38037_PM_at	HBEGF	-2.03	0.1173	-1.72	0.4663	-2.33	0.151	1.36	1
241843_PM_at	EIF5 /// SNORA28	-2.03	0.1406	-1.96	0.3821	-2.09	0.2553	1.08	1
1554026_PM_a_at	MYO10	-2.03	0.04711	-1.94	0.2224	-2.1	0.1147	1.08	1
222018_PM_at	NACA	-2.02	0.01613	-1.9	0.1397	-2.13	0.04695	1.13	1
1559021_PM_at	C3orf52	-2.02	0.01328	-2.13	0.06791	-1.94	0.07274	-1.1	1
202644_PM_s_at	TNFAIP3	-2.02	0.003069	-2.09	0.02728	-1.96	0.02494	-1.06	1
204621_PM_s_at	NR4A2	-2.02	0.1533	-1.89	0.4263	-2.13	0.2517	1.14	1
243831_PM_at	---	-2.02	0.03636	-2.01	0.1677	-2.02	0.1117	1.01	1
234192_PM_s_at	GKAP1	-2.01	0.001242	-1.97	0.02282	-2.05	0.008715	1.05	1
241672_PM_at	SERTM1	-2.01	0.09289	-2.06	0.2633	-1.98	0.2249	-1.04	1
235644_PM_at	CCDC138	-2.01	0.002201	-1.94	0.03636	-2.07	0.01191	1.08	1
210179_PM_at	KCNJ13	-2.01	0.07261	-2.3	0.148	-1.79	0.2635	-1.29	1
1564796_PM_at	EMP1	-2.01	0.02527	-2.12	0.1006	-1.91	0.1125	-1.1	1
235050_PM_at	SLC2A12	-2	8.69e-05	-2.37	0.0001411	-1.74	0.002769	-1.36	1
203015_PM_s_at	SSX2IP	-2	0.007801	-1.96	0.07338	-2.04	0.03447	1.04	1
243952_PM_at	TPTEP1	-2	0.004639	-2.02	0.04279	-1.99	0.02894	-1.01	1
235976_PM_at	SLITRK6	-2	0.000104	-2.2	0.0008401	-1.84	0.002892	-1.19	1
212665_PM_at	TIPARP	-2	6.737e-05	-1.94	0.003161	-2.05	0.0007585	1.05	1
1553564_PM_at	MACROD2	-1.99	0.003809	-1.97	0.04442	-2.01	0.02174	1.03	1
216248_PM_s_at	NR4A2	-1.99	0.1114	-1.89	0.3562	-2.08	0.2058	1.11	1
207828_PM_s_at	CENPF	-1.99	0.01785	-1.72	0.2075	-2.25	0.02929	1.32	1
242832_PM_at	PER1	-1.99	0.002291	-2.05	0.02266	-1.94	0.01982	-1.05	1
219295_PM_s_at	PCOLCE2	-1.99	0.05302	-2.24	0.1227	-1.8	0.2169	-1.25	1
234418_PM_x_at	CD44	-1.99	0.02178	-1.97	0.1287	-2	0.07624	1.02	1
214455_PM_at	HIST1H2BC /// HIST1H2BE /// HIST1H2BF /// HIST1H2BG /// HIST1H2BI	-1.99	0.009535	-1.91	0.09289	-2.05	0.03591	1.07	1
209803_PM_s_at	PHLDA2	-1.99	0.02258	-1.89	0.1582	-2.07	0.06356	1.1	1
203821_PM_at	HBEGF	-1.99	0.1332	-1.68	0.4923	-2.28	0.167	1.36	1
1557197_PM_a_at	LGALS3	-1.98	0.03468	-1.89	0.1981	-2.07	0.08725	1.11	1
1556267_PM_at	MYRFL	-1.98	0.03055	-2.02	0.1374	-1.95	0.1093	-1.03	1
213286_PM_at	ZFR	-1.98	0.001358	-2.06	0.01376	-1.91	0.01481	-1.07	1
243797_PM_at	STK17B	-1.97	0.01577	-2.06	0.07894	-1.91	0.07886	-1.08	1
241788_PM_x_at	---	-1.97	0.04064	-2.22	0.1006	-1.79	0.1874	-1.24	1
206862_PM_at	ZNF254	-1.97	0.01455	-2.1	0.06505	-1.87	0.08336	-1.12	1
208078_PM_s_at	SIK1	-1.97	0.0003109	-2.12	0.00292	-1.85	0.006188	-1.15	1
230751_PM_at	WNT4	-1.97	0.009949	-2.23	0.03041	-1.77	0.08511	-1.26	1
229054_PM_at	ZFP36L1	-1.97	0.0004336	-1.94	0.0103	-1.99	0.003979	1.03	1
1554122_PM_a_at	HSD17B12	-1.96	0.04905	-1.89	0.2281	-2.03	0.1177	1.09	1
211143_PM_x_at	NR4A1	-1.96	0.02449	-1.84	0.1765	-2.07	0.06231	1.13	1
1558845_PM_at	AC139100.3 /// OTTHUMG00000180380	-1.96	0.003827	-1.83	0.06525	-2.07	0.01406	1.13	1
219294_PM_at	CENPQ	-1.96	0.003199	-2.06	0.02394	-1.88	0.02905	-1.08	1
213661_PM_at	PAMR1	-1.96	0.005192	-2.05	0.03509	-1.88	0.03903	-1.09	1
AFFX-M27830_5_at	---	-1.96	0.001338	-1.94	0.02145	-1.97	0.01023	1.01	1
218883_PM_s_at	MLF1IP	-1.96	0.01202	-2.08	0.05706	-1.86	0.07329	-1.12	1
208960_PM_s_at	KLF6	-1.96	0.002291	-1.97	0.02733	-1.95	0.01687	-1.01	1
236582_PM_at	---	-1.95	0.005104	-1.87	0.06705	-2.03	0.02123	1.08	1
244407_PM_at	CYP39A1	-1.95	0.0002392	-2.1	0.002512	-1.84	0.005019	-1.14	1
1557030_PM_at	GAB1	-1.95	0.002738	-1.96	0.03153	-1.95	0.01906	-1	1
204286_PM_s_at	PMAIP1	-1.95	0.01949	-1.85	0.1464	-2.03	0.05736	1.11	1
227917_PM_at	LOC100506990	-1.94	0.0002233	-1.97	0.004818	-1.92	0.003115	-1.03	1
244297_PM_at	ANKRD18A	-1.94	0.07701	-1.96	0.2443	-1.92	0.1931	-1.01	1
214805_PM_at	EIF4A1 /// SNORA48 /// SNORA67 /// SNORD10	-1.94	0.02968	-1.85	0.1819	-2.02	0.07855	1.1	1
237180_PM_at	---	-1.94	0.05923	-1.86	0.2498	-2	0.1351	1.09	1
206412_PM_at	FER	-1.93	0.004537	-2	0.03456	-1.88	0.03351	-1.06	1
225491_PM_at	SLC1A2	-1.93	0.02757	-2.17	0.07391	-1.76	0.1509	-1.23	1
204822_PM_at	TTK	-1.93	0.001307	-1.88	0.02556	-1.98	0.008326	1.05	1
218350_PM_s_at	GMNN	-1.93	2.185e-05	-1.74	0.002325	-2.1	7.711e-05	1.21	1
1558345_PM_a_at	ZNF487P /// ZNF487P	-1.92	0.0001768	-1.97	0.003722	-1.89	0.002764	-1.04	1
231833_PM_at	RBM33	-1.92	8.036e-05	-1.94	0.002372	-1.91	0.001327	-1.02	1
231708_PM_at	C2CD3	-1.92	0.001294	-1.97	0.0157	-1.88	0.0128	-1.04	1
241824_PM_at	---	-1.92	0.07276	-2.01	0.2073	-1.85	0.2086	-1.07	1
204798_PM_at	MYB	-1.92	3.754e-06	-1.82	0.0004492	-2	5.024e-05	1.09	1
240420_PM_at	AADACL2	-1.92	0.00164	-1.84	0.0318	-1.98	0.008966	1.08	1
213560_PM_at	GADD45B	-1.91	0.0658	-1.85	0.2597	-1.97	0.1492	1.07	1
210681_PM_s_at	USP15	-1.91	0.001991	-1.78	0.04603	-2.04	0.007391	1.16	1
205485_PM_at	RYR1	-1.91	0.0006538	-2.07	0.004809	-1.79	0.01118	-1.16	1
210026_PM_s_at	CARD10	-1.91	0.01988	-2.21	0.04371	-1.69	0.1414	-1.3	1
223258_PM_s_at	G2E3	-1.91	0.008471	-1.91	0.06808	-1.91	0.04171	1.01	1
239349_PM_at	C1QTNF7	-1.91	0.02641	-2.09	0.08063	-1.77	0.136	-1.19	1
217616_PM_at	---	-1.91	0.02298	-2.02	0.0914	-1.82	0.1088	-1.1	1
1553099_PM_at	TIGD1	-1.91	0.000304	-1.67	0.02009	-2.12	0.0005864	1.27	1
204794_PM_at	DUSP2	-1.91	0.03539	-1.87	0.1768	-1.94	0.1024	1.03	1
1555843_PM_at	HNRNPM	-1.91	0.1744	-1.94	0.3817	-1.88	0.3278	-1.03	1
1555351_PM_s_at	PPHLN1	-1.9	0.002875	-1.75	0.06229	-2.04	0.009125	1.17	1
242655_PM_at	BARD1	-1.9	0.001218	-2.17	0.00362	-1.7	0.02351	-1.28	1
1557126_PM_a_at	PLD1	-1.9	0.006052	-1.81	0.07605	-1.97	0.0228	1.11	1
239183_PM_at	ANGPTL1	-1.89	0.04041	-2.29	0.05986	-1.62	0.2401	-1.41	1
235638_PM_at	RASSF6	-1.89	0.0001812	-1.88	0.005166	-1.91	0.002101	1.01	1
226800_PM_at	EFCAB7	-1.89	0.001958	-2.03	0.013	-1.79	0.02318	-1.12	1
208579_PM_x_at	H2BFS	-1.89	0.001033	-1.93	0.01381	-1.86	0.01049	-1.04	1
230847_PM_at	WRNIP1	-1.89	0.0003936	-1.76	0.01655	-2.01	0.001791	1.15	1
206349_PM_at	LGI1	-1.89	0.01359	-2.1	0.04261	-1.73	0.09868	-1.21	1
210945_PM_at	COL4A6	-1.89	0.002268	-2.16	0.006064	-1.68	0.03667	-1.28	1
1554906_PM_a_at	MPHOSPH6	-1.88	0.0205	-2.01	0.08066	-1.79	0.1042	-1.13	1
235201_PM_at	FOXP2	-1.88	0.001358	-2.02	0.009568	-1.77	0.01848	-1.14	1
211139_PM_s_at	NAB1	-1.88	0.01002	-1.95	0.05859	-1.82	0.05861	-1.07	1
242045_PM_at	---	-1.88	0.003268	-2	0.02085	-1.78	0.03239	-1.12	1
235490_PM_at	TMEM107	-1.88	0.07308	-1.76	0.3083	-1.98	0.1401	1.13	1
1569112_PM_at	SLC44A5	-1.88	0.09091	-1.45	0.5419	-2.32	0.07052	1.62	1
201502_PM_s_at	NFKBIA	-1.88	0.009482	-1.94	0.05889	-1.83	0.05468	-1.06	1
220432_PM_s_at	CYP39A1	-1.88	1.922e-06	-1.9	0.0001204	-1.86	6.306e-05	-1.02	1
1554660_PM_a_at	CNST	-1.87	0.002152	-1.74	0.0498	-2	0.007505	1.15	1
224572_PM_s_at	IRF2BP2	-1.87	0.001679	-1.84	0.02696	-1.9	0.01118	1.03	1
238545_PM_at	BRD7	-1.87	0.0129	-2.08	0.04072	-1.71	0.09564	-1.21	1
206007_PM_at	PRG4	-1.87	0.03493	-1.73	0.2242	-1.99	0.07548	1.16	1
215802_PM_at	---	-1.87	0.1487	-2.01	0.2986	-1.76	0.3394	-1.14	1
205345_PM_at	BARD1	-1.87	0.008365	-1.87	0.06764	-1.87	0.04128	1	1
214289_PM_at	PSMB1	-1.87	0.1146	-1.78	0.3592	-1.94	0.2114	1.1	1
214231_PM_s_at	VWA8	-1.87	0.0004964	-1.83	0.01221	-1.9	0.004147	1.03	1
244697_PM_at	---	-1.87	0.3034	-2.01	0.4743	-1.75	0.5037	-1.14	1
238178_PM_at	---	-1.87	0.02486	-2.31	0.02876	-1.56	0.2046	-1.48	1
239226_PM_at	---	-1.86	0.02568	-2.2	0.04499	-1.62	0.1783	-1.34	1
230624_PM_at	SLC25A27	-1.86	0.03363	-1.94	0.1305	-1.8	0.1275	-1.06	1
203018_PM_s_at	SSX2IP	-1.86	0.002602	-1.95	0.02065	-1.79	0.02469	-1.07	1
220086_PM_at	IKZF5	-1.86	0.006525	-1.91	0.04562	-1.81	0.04151	-1.06	1
210232_PM_at	CDC42	-1.86	0.0002244	-1.8	0.007931	-1.91	0.001928	1.06	1
206238_PM_s_at	YAF2	-1.86	0.0001104	-1.98	0.001366	-1.76	0.002694	-1.12	1
231195_PM_at	KLRG2	-1.86	0.0003879	-1.8	0.0117	-1.91	0.002921	1.05	1
227214_PM_at	GOPC	-1.86	0.0007146	-1.57	0.0427	-2.13	0.0006388	1.36	1
228536_PM_at	PRMT10	-1.86	3.179e-05	-1.77	0.002256	-1.93	0.0003295	1.09	1
228087_PM_at	CCDC126	-1.86	0.0007242	-1.66	0.03247	-2.04	0.001693	1.24	1
205325_PM_at	PHYHIP	-1.86	0.02743	-2.11	0.06483	-1.67	0.1617	-1.27	1
228378_PM_at	C12orf29	-1.86	0.0002654	-1.68	0.01557	-2.01	0.0008479	1.2	1
209447_PM_at	SYNE1	-1.86	2.567e-06	-1.94	9.561e-05	-1.79	0.0001088	-1.08	1
211354_PM_s_at	LEPR	-1.86	0.001401	-2.13	0.003722	-1.66	0.02675	-1.28	1
214355_PM_x_at	CTAGE15 /// CTAGE4 /// CTAGE6 /// CTAGE8 /// CTAGE9 /// LOC101060696	-1.85	0.05571	-1.67	0.3084	-2.02	0.09437	1.21	1
225557_PM_at	CSRNP1	-1.85	0.01984	-1.8	0.1359	-1.9	0.06426	1.06	1
209189_PM_at	FOS	-1.85	0.06387	-1.62	0.3592	-2.07	0.09132	1.3	1
223154_PM_at	MRPL1	-1.85	0.02224	-1.85	0.127	-1.86	0.0795	1.02	1
228655_PM_at	---	-1.85	0.002291	-1.82	0.03387	-1.88	0.01361	1.04	1
1560974_PM_s_at	NOS1	-1.85	0.05909	-1.93	0.1821	-1.79	0.1834	-1.08	1
1556006_PM_s_at	CTB-89H12.4 /// OTTHUMG00000163462	-1.85	0.01433	-1.85	0.09699	-1.85	0.05944	1.01	1
235007_PM_at	BBS7	-1.85	0.001786	-1.84	0.02596	-1.86	0.01286	1.01	1
1552619_PM_a_at	ANLN	-1.85	0.001018	-1.75	0.02739	-1.94	0.004926	1.11	1
238633_PM_at	EPC1	-1.85	0.06124	-1.63	0.3437	-2.05	0.09197	1.26	1
219094_PM_at	ARMC8	-1.85	0.001952	-1.97	0.01338	-1.75	0.02273	-1.12	1
244304_PM_at	DIS3L2	-1.85	0.01829	-1.78	0.1341	-1.9	0.05875	1.07	1
219423_PM_x_at	TNFRSF25	-1.84	0.002863	-1.91	0.02446	-1.79	0.02481	-1.07	1
218645_PM_at	ZNF277	-1.84	0.004927	-1.94	0.03148	-1.77	0.03973	-1.09	1
216834_PM_at	RGS1	-1.84	0.1875	-1.75	0.4632	-1.93	0.292	1.13	1
238858_PM_at	TIFA	-1.84	0.002039	-1.83	0.02812	-1.85	0.01401	1.01	1
202768_PM_at	FOSB	-1.84	0.1906	-1.46	0.6417	-2.24	0.1777	1.57	1
222940_PM_at	SULT1E1	-1.84	0.01795	-1.66	0.1878	-2.01	0.03548	1.22	1
228144_PM_at	ZNF300	-1.84	0.002649	-1.98	0.01559	-1.73	0.02982	-1.13	1
235607_PM_at	---	-1.84	0.004492	-1.98	0.0225	-1.72	0.04372	-1.16	1
1555516_PM_at	FOXP2	-1.84	0.003415	-1.84	0.03799	-1.84	0.02178	1	1
1554921_PM_a_at	SCEL	-1.84	0.001493	-1.81	0.02487	-1.86	0.01033	1.03	1
214291_PM_at	RPL17 /// RPL17-C18orf32 /// SNORD58A /// SNORD58B /// SNORD58C	-1.84	0.07903	-1.81	0.2683	-1.85	0.1825	1.03	1
234993_PM_at	ABHD13	-1.83	0.07964	-1.82	0.2653	-1.85	0.1861	1.03	1
1561615_PM_s_at	SLC8A1	-1.83	0.03245	-1.91	0.125	-1.77	0.1269	-1.08	1
209305_PM_s_at	GADD45B	-1.83	0.1163	-1.91	0.2807	-1.77	0.2725	-1.07	1
1555938_PM_x_at	VIM	-1.83	0.01226	-1.69	0.137	-1.95	0.0315	1.16	1
213471_PM_at	NPHP4	-1.83	0.006461	-1.93	0.03718	-1.75	0.04758	-1.1	1
227745_PM_at	LOC100507018	-1.83	0.018	-1.82	0.1142	-1.84	0.06778	1.01	1
240396_PM_at	---	-1.83	0.009477	-1.91	0.05383	-1.77	0.05831	-1.09	1
224768_PM_at	IWS1	-1.83	0.001125	-1.73	0.02942	-1.92	0.005273	1.12	1
1554352_PM_s_at	DENND4A	-1.83	0.008312	-1.94	0.04199	-1.74	0.05877	-1.11	1
231699_PM_at	NFKBIA	-1.83	0.01375	-1.89	0.07194	-1.77	0.07227	-1.07	1
230304_PM_at	CTB-31O20.2 /// OTTHUMG00000175708	-1.82	0.0009607	-1.75	0.0244	-1.89	0.005273	1.08	1
208606_PM_s_at	WNT4	-1.82	0.001552	-2	0.007443	-1.69	0.02341	-1.19	1
210571_PM_s_at	CMAHP	-1.82	0.0007326	-2.01	0.003722	-1.68	0.01401	-1.18	1
1558293_PM_at	KIAA1107	-1.82	0.002279	-1.92	0.01741	-1.75	0.02338	-1.09	1
1554229_PM_at	CREBRF	-1.82	0.0031	-1.85	0.03166	-1.8	0.02255	-1.02	1
236797_PM_at	---	-1.82	0.04614	-1.9	0.1544	-1.76	0.1586	-1.08	1
238156_PM_at	---	-1.82	0.1167	-1.86	0.2976	-1.79	0.2608	-1.03	1
222239_PM_s_at	INTS6	-1.82	0.0001233	-1.57	0.01154	-2.06	0.0001128	1.32	1
242784_PM_at	---	-1.82	0.08147	-1.79	0.275	-1.84	0.1849	1.04	1
206068_PM_s_at	ACADL	-1.82	0.001307	-1.92	0.01067	-1.73	0.01669	-1.11	1
213137_PM_s_at	PTPN2	-1.82	0.002444	-1.7	0.05214	-1.92	0.008914	1.14	1
1554616_PM_at	SERPINB8	-1.81	0.01522	-1.65	0.1646	-1.96	0.03349	1.18	1
226622_PM_at	MUC20	-1.81	0.001645	-1.88	0.01586	-1.76	0.01695	-1.07	1
220266_PM_s_at	KLF4	-1.81	6.335e-05	-1.93	0.0008319	-1.72	0.001698	-1.12	1
1562247_PM_at	LOC286058	-1.81	0.0586	-1.73	0.2583	-1.88	0.1277	1.09	1
210239_PM_at	IRX5	-1.81	0.0003025	-1.86	0.005131	-1.78	0.004295	-1.05	1
211707_PM_s_at	IQCB1	-1.81	0.0001144	-1.8	0.00367	-1.82	0.001559	1.01	1
223260_PM_s_at	POLK	-1.81	0.02823	-1.85	0.1262	-1.78	0.1069	-1.04	1
209304_PM_x_at	GADD45B	-1.81	0.09324	-1.81	0.2821	-1.81	0.2121	1.01	1
206173_PM_x_at	GABPB1	-1.81	0.007258	-1.93	0.03543	-1.71	0.05597	-1.12	1
236526_PM_x_at	TRAPPC13	-1.81	0.007383	-1.69	0.09762	-1.91	0.02236	1.14	1
236320_PM_at	CCDC17	-1.81	0.02027	-1.84	0.1077	-1.79	0.08269	-1.02	1
1554833_PM_at	MCTP2	-1.81	0.02191	-1.69	0.1717	-1.9	0.05511	1.12	1
233223_PM_at	---	-1.81	0.01003	-1.78	0.08414	-1.83	0.04218	1.03	1
229368_PM_s_at	ZFAND5	-1.81	0.03794	-1.69	0.2278	-1.91	0.08365	1.13	1
223774_PM_at	SNHG12 /// SNORA16A /// SNORA44 /// SNORA61	-1.81	0.009847	-1.75	0.09362	-1.85	0.03715	1.07	1
212286_PM_at	ANKRD12	-1.8	0.0003035	-1.92	0.003052	-1.71	0.005907	-1.11	1
210090_PM_at	ARC	-1.8	0.01081	-1.82	0.07336	-1.79	0.05326	-1.02	1
219115_PM_s_at	IL20RA	-1.8	0.0003475	-1.84	0.005667	-1.77	0.004755	-1.04	1
205176_PM_s_at	ITGB3BP	-1.8	0.006842	-1.75	0.07395	-1.85	0.02815	1.07	1
218374_PM_s_at	C12orf4	-1.8	0.001405	-1.85	0.01549	-1.76	0.01426	-1.05	1
208569_PM_at	HIST1H2AB	-1.8	0.001179	-1.77	0.02157	-1.82	0.008589	1.03	1
219467_PM_at	GIN1	-1.8	0.02216	-1.74	0.1478	-1.85	0.06773	1.07	1
218995_PM_s_at	EDN1	-1.79	0.0007819	-2.05	0.001958	-1.6	0.01798	-1.27	1
228425_PM_at	LOC654433	-1.79	0.2194	-1.66	0.5209	-1.91	0.3094	1.17	1
227091_PM_at	CCDC146	-1.79	0.00466	-1.93	0.0229	-1.68	0.04518	-1.14	1
203811_PM_s_at	DNAJB4	-1.79	0.0278	-1.91	0.09843	-1.7	0.127	-1.12	1
219688_PM_at	BBS7	-1.79	0.002647	-1.67	0.05742	-1.9	0.008927	1.15	1
224185_PM_at	OTTHUMG00000178019 /// RP11-199F11.2	-1.79	0.01007	-1.68	0.114	-1.88	0.02992	1.12	1
221213_PM_s_at	ZNF280D	-1.79	0.0004249	-1.67	0.01741	-1.89	0.001877	1.14	1
229016_PM_s_at	TRERF1	-1.79	0.0247	-1.83	0.1153	-1.76	0.09826	-1.05	1
227707_PM_at	MYLIP	-1.79	0.04092	-1.67	0.2379	-1.89	0.08725	1.14	1
204595_PM_s_at	STC1	-1.79	0.1731	-1.7	0.4505	-1.87	0.2727	1.11	1
227757_PM_at	CUL4A	-1.79	0.05983	-1.99	0.1328	-1.64	0.2327	-1.22	1
220046_PM_s_at	CCNL1	-1.79	0.02742	-1.76	0.1517	-1.81	0.08612	1.04	1
222142_PM_at	CYLD	-1.79	0.1248	-1.81	0.3192	-1.77	0.2647	-1.02	1
204622_PM_x_at	NR4A2	-1.79	0.1166	-1.63	0.4192	-1.93	0.1783	1.19	1
1552928_PM_s_at	TAB3	-1.79	0.007417	-1.84	0.04847	-1.74	0.04637	-1.06	1
205138_PM_s_at	UST	-1.78	0.002775	-1.92	0.0155	-1.68	0.03143	-1.15	1
211724_PM_x_at	MIOS	-1.78	0.0001521	-1.71	0.006812	-1.85	0.001168	1.09	1
207574_PM_s_at	GADD45B	-1.78	0.09155	-1.72	0.3171	-1.84	0.1842	1.07	1
239151_PM_at	BMS1P1 /// BMS1P5 /// LOC100996797	-1.78	0.03963	-1.97	0.1006	-1.64	0.1834	-1.2	1
204614_PM_at	SERPINB2	-1.78	0.0003925	-1.98	0.001727	-1.63	0.009443	-1.22	1
239370_PM_at	LOC100505633	-1.78	0.0139	-1.7	0.1235	-1.85	0.04397	1.1	1
231989_PM_s_at	LOC100271836 /// LOC101060596 /// LOC613037 /// NPIPB11 /// NPIPB3 /// NPIPB4 /// NPIPB5 /// SLC7A5P1 /// SMG1P1	-1.78	0.002295	-1.86	0.01754	-1.71	0.02341	-1.09	1
205239_PM_at	AREG /// AREGB	-1.78	0.1922	-1.54	0.5642	-2	0.2289	1.31	1
219228_PM_at	ZNF331	-1.78	0.02616	-1.86	0.1025	-1.71	0.1155	-1.09	1
203810_PM_at	DNAJB4	-1.77	0.0006389	-1.77	0.012	-1.78	0.006017	1.01	1
223096_PM_at	NOP58	-1.77	0.008261	-1.81	0.05821	-1.75	0.04637	-1.02	1
201464_PM_x_at	JUN	-1.77	0.1084	-1.59	0.4285	-1.95	0.1548	1.25	1
218936_PM_s_at	CCDC59	-1.77	0.004292	-1.69	0.06483	-1.85	0.0169	1.1	1
206237_PM_s_at	NRG1	-1.77	0.01272	-1.75	0.09622	-1.79	0.05125	1.03	1
226661_PM_at	CDCA2	-1.77	0.009269	-1.88	0.04482	-1.69	0.06407	-1.1	1
1553661_PM_a_at	HUS1B	-1.77	0.005755	-1.7	0.07383	-1.84	0.02218	1.09	1
211018_PM_at	LSS	-1.77	0.01558	-1.86	0.07189	-1.7	0.08359	-1.1	1
1557756_PM_a_at	CEP128	-1.77	0.06065	-1.42	0.4659	-2.12	0.04765	1.5	1
223982_PM_s_at	PNPLA8	-1.77	0.001891	-1.69	0.03786	-1.83	0.008995	1.09	1
209653_PM_at	KPNA4	-1.77	0.0004447	-1.79	0.007655	-1.74	0.005346	-1.02	1
213239_PM_at	PIBF1	-1.77	0.008582	-1.76	0.07155	-1.77	0.04053	1.02	1
202388_PM_at	RGS2	-1.77	0.0379	-1.67	0.2204	-1.85	0.08666	1.12	1
214203_PM_s_at	PRODH	-1.76	0.01301	-1.86	0.06031	-1.69	0.07699	-1.1	1
205995_PM_x_at	IQCB1	-1.76	0.0006804	-1.78	0.01115	-1.75	0.00712	-1.01	1
214823_PM_at	ZNF204P	-1.76	0.022	-1.88	0.07854	-1.66	0.1148	-1.12	1
219306_PM_at	KIF15	-1.76	0.01076	-1.73	0.09034	-1.79	0.04372	1.04	1
1552738_PM_a_at	ST7L	-1.76	0.03319	-1.72	0.1731	-1.79	0.09564	1.04	1
222314_PM_x_at	EGOT	-1.76	0.2401	-1.6	0.5589	-1.9	0.3166	1.19	1
229641_PM_at	CCBE1	-1.76	0.01228	-2.37	0.001965	-1.37	0.1962	-1.74	1
1553977_PM_a_at	CYP39A1	-1.76	0.008166	-1.72	0.07782	-1.79	0.0344	1.05	1
228061_PM_at	CCDC126	-1.76	0.07482	-1.72	0.2706	-1.79	0.169	1.06	1
215549_PM_x_at	CTAGE4 /// CTAGE9 /// LOC101060696	-1.76	0.0502	-1.65	0.2586	-1.85	0.1039	1.12	1
205446_PM_s_at	ATF2	-1.75	0.02673	-1.73	0.1514	-1.78	0.08365	1.04	1
1556026_PM_at	LINC00893	-1.75	0.06455	-1.96	0.1337	-1.6	0.251	-1.22	1
214472_PM_at	HIST1H2AD /// HIST1H3A /// HIST1H3B /// HIST1H3C /// HIST1H3D /// HIST1H3E /// HIST1H3F /// HIST1H3G /// HIST1H3H /// HIST1H3I /// HIST1H3J	-1.75	0.003619	-1.62	0.07379	-1.87	0.01044	1.16	1
204817_PM_at	ESPL1	-1.75	0.001958	-1.55	0.06954	-1.94	0.003099	1.25	1
237946_PM_at	---	-1.75	0.09444	-1.74	0.2912	-1.76	0.2081	1.02	1
210402_PM_at	KCNJ1	-1.75	0.05528	-1.79	0.1911	-1.72	0.1632	-1.04	1
209905_PM_at	HOXA10-HOXA9 /// HOXA9 /// MIR196B	-1.75	0.323	-3.91	0.02392	1.12	0.8784	-4.37	1
244137_PM_at	AREL1	-1.75	0.05175	-1.85	0.1532	-1.67	0.1822	-1.11	1
219787_PM_s_at	ECT2	-1.75	0.003054	-1.64	0.06184	-1.85	0.01029	1.14	1
1555019_PM_at	CDHR1	-1.75	0.2798	-2.15	0.3259	-1.47	0.5973	-1.48	1
223780_PM_s_at	MED13	-1.75	0.001529	-1.74	0.02287	-1.75	0.01151	1	1
205395_PM_s_at	MRE11A	-1.75	0.0005959	-1.77	0.01016	-1.73	0.006457	-1.02	1
228885_PM_at	MAMDC2	-1.75	0.007367	-2	0.01628	-1.57	0.08158	-1.28	1
1555325_PM_s_at	LOC100287515 /// ZNF26	-1.75	0.02188	-1.9	0.06782	-1.63	0.1248	-1.15	1
213649_PM_at	SRSF7	-1.75	0.004839	-1.68	0.06434	-1.8	0.02064	1.08	1
1555173_PM_at	STX19	-1.75	0.01028	-1.76	0.07188	-1.73	0.05101	-1.01	1
1559073_PM_at	KDM4B	-1.75	0.0314	-1.63	0.2167	-1.85	0.06801	1.14	1
207165_PM_at	HMMR	-1.75	0.006501	-1.61	0.1017	-1.86	0.01699	1.17	1
217585_PM_at	NEBL	-1.74	0.1275	-1.82	0.2907	-1.68	0.2936	-1.08	1
225439_PM_at	NUDCD1	-1.74	0.0128	-1.64	0.1301	-1.83	0.03643	1.13	1
214741_PM_at	LOC100506639 /// ZNF131	-1.74	0.004714	-1.79	0.03621	-1.7	0.03398	-1.05	1
222740_PM_at	ATAD2	-1.74	0.002298	-1.74	0.02855	-1.74	0.01634	1.01	1
214766_PM_s_at	AHCTF1	-1.74	0.0002514	-1.62	0.013	-1.85	0.001121	1.14	1
214230_PM_at	CDC42	-1.74	0.003169	-1.69	0.04708	-1.78	0.01572	1.06	1
1553364_PM_at	PNPLA1	-1.74	0.02357	-1.59	0.2096	-1.88	0.0459	1.18	1
210145_PM_at	PLA2G4A	-1.74	0.002897	-1.78	0.02668	-1.7	0.02353	-1.04	1
212577_PM_at	SMCHD1	-1.74	0.01133	-1.74	0.08106	-1.74	0.05146	1.01	1
1554997_PM_a_at	PTGS2	-1.74	0.288	-1.56	0.6198	-1.9	0.3532	1.24	1
212374_PM_at	FEM1B	-1.74	0.00392	-1.81	0.02841	-1.68	0.0328	-1.07	1
208961_PM_s_at	KLF6	-1.74	4.119e-05	-1.72	0.001902	-1.75	0.0006388	1.02	1
219054_PM_at	NPR3	-1.74	0.02799	-1.69	0.1662	-1.78	0.08035	1.06	1
218566_PM_s_at	CHORDC1	-1.74	0.001024	-1.54	0.04617	-1.92	0.001724	1.25	1
214482_PM_at	ZBTB25	-1.74	0.0004429	-1.8	0.005779	-1.69	0.006329	-1.06	1
1555886_PM_at	PDSS2	-1.74	0.003642	-1.73	0.04072	-1.74	0.02231	1.01	1
213962_PM_s_at	ANKLE2	-1.74	0.06145	-1.69	0.2472	-1.77	0.1435	1.05	1
223262_PM_s_at	FGFR1OP2	-1.74	0.0008156	-1.82	0.007687	-1.67	0.01147	-1.08	1
222608_PM_s_at	ANLN	-1.74	0.0003821	-1.73	0.008425	-1.74	0.004034	1	1
232187_PM_at	PALMD	-1.74	0.0167	-2	0.03209	-1.54	0.1379	-1.29	1
1563088_PM_a_at	LOC284837	-1.74	0.03134	-1.67	0.1833	-1.79	0.08411	1.07	1
201041_PM_s_at	DUSP1	-1.73	0.002958	-1.66	0.05102	-1.8	0.01283	1.09	1
1566980_PM_at	---	-1.73	0.02797	-1.71	0.1544	-1.76	0.08681	1.03	1
239187_PM_at	DCAF16	-1.73	0.01376	-1.76	0.08283	-1.71	0.06482	-1.02	1
238662_PM_at	DPH6	-1.73	0.002923	-1.56	0.07942	-1.89	0.005805	1.22	1
206860_PM_s_at	MIOS	-1.73	2.185e-05	-1.62	0.002156	-1.83	0.0001156	1.14	1
210559_PM_s_at	CDK1	-1.73	0.006741	-1.62	0.09628	-1.83	0.01984	1.13	1
205240_PM_at	GPSM2	-1.73	0.002541	-1.66	0.04521	-1.79	0.01142	1.09	1
202776_PM_at	DNTTIP2	-1.73	0.03046	-1.81	0.1134	-1.66	0.1276	-1.08	1
226003_PM_at	KIF21A	-1.73	0.0002692	-1.81	0.00329	-1.66	0.005	-1.09	1
211968_PM_s_at	HSP90AA1	-1.73	0.0151	-1.75	0.09169	-1.71	0.0669	-1.01	1
244065_PM_at	LOC643792	-1.73	0.0475	-1.91	0.1114	-1.59	0.2058	-1.2	1
231950_PM_at	LOC653501 /// ZNF658 /// ZNF658B	-1.73	0.01137	-1.82	0.05553	-1.66	0.07002	-1.08	1
231112_PM_at	SNRPE	-1.73	0.01941	-1.88	0.06191	-1.61	0.1165	-1.16	1
219177_PM_at	BRIX1	-1.73	0.005537	-1.74	0.04847	-1.72	0.0326	-1	1
244348_PM_at	---	-1.73	0.1381	-2.18	0.1367	-1.42	0.486	-1.57	1
228946_PM_at	INTU	-1.73	0.002873	-1.84	0.017	-1.64	0.03123	-1.11	1
235545_PM_at	DEPDC1	-1.73	0.00978	-1.71	0.07894	-1.74	0.04365	1.02	1
1554890_PM_a_at	TIA1	-1.73	0.00373	-1.8	0.0271	-1.67	0.03186	-1.07	1
226869_PM_at	MEGF6	-1.73	0.04332	-1.64	0.2329	-1.8	0.09704	1.11	1
223309_PM_x_at	PNPLA8	-1.72	0.03663	-1.56	0.2694	-1.88	0.062	1.23	1
34031_PM_i_at	KRIT1	-1.72	0.0005265	-1.68	0.0138	-1.76	0.003954	1.04	1
232083_PM_at	KIF16B	-1.72	0.06932	-1.6	0.3229	-1.84	0.1226	1.16	1
227142_PM_at	PLEKHG5	-1.72	0.001342	-1.84	0.008984	-1.63	0.01881	-1.13	1
232027_PM_at	SYNE1	-1.72	0.01256	-2.08	0.01277	-1.47	0.144	-1.41	1
240622_PM_at	---	-1.72	0.06905	-1.85	0.1679	-1.62	0.2312	-1.14	1
244677_PM_at	PER1	-1.72	0.03703	-1.68	0.1911	-1.76	0.09991	1.06	1
224484_PM_s_at	BRMS1L	-1.72	0.003837	-1.73	0.03887	-1.71	0.02473	-1.01	1
205139_PM_s_at	UST	-1.72	0.0004788	-1.99	0.0006922	-1.52	0.01297	-1.3	1
1555411_PM_a_at	CCNL1	-1.72	0.04845	-1.67	0.2233	-1.76	0.1185	1.07	1
213430_PM_at	RUFY3	-1.72	0.02456	-1.61	0.1851	-1.81	0.05873	1.12	1
204492_PM_at	ARHGAP11A	-1.72	0.005676	-1.69	0.06042	-1.74	0.02749	1.04	1
230356_PM_at	OTTHUMG00000184008 /// RP13-238F13.5	-1.72	0.0004556	-1.62	0.01739	-1.8	0.002177	1.11	1
212368_PM_at	ZNF292	-1.72	0.01081	-1.83	0.0471	-1.63	0.0733	-1.12	1
228432_PM_at	RAB3IP	-1.72	0.01454	-1.63	0.1365	-1.79	0.0413	1.11	1
210472_PM_at	MT1G	-1.72	0.02522	-1.73	0.1262	-1.7	0.09294	-1.02	1
220214_PM_at	ZNF215	-1.71	0.009796	-1.8	0.04824	-1.64	0.06499	-1.1	1
225827_PM_at	AGO2	-1.71	0.02853	-1.73	0.1341	-1.69	0.1031	-1.02	1
206693_PM_at	IL7	-1.71	0.01088	-1.71	0.08135	-1.72	0.04871	1.01	1
1561301_PM_at	MAGI1-IT1	-1.71	0.000536	-1.78	0.005967	-1.65	0.008057	-1.08	1
243278_PM_at	FOXP2	-1.71	0.003654	-1.89	0.01298	-1.58	0.04598	-1.2	1
242927_PM_at	DCLRE1C	-1.71	0.03357	-1.67	0.1789	-1.74	0.09375	1.05	1
1563900_PM_at	FAM83B	-1.71	0.00211	-1.79	0.01593	-1.64	0.02253	-1.09	1
204760_PM_s_at	NR1D1 /// THRA	-1.71	0.2118	-1.79	0.3914	-1.64	0.4002	-1.08	1
236543_PM_at	---	-1.71	0.01165	-1.84	0.04412	-1.6	0.08241	-1.15	1
229433_PM_at	---	-1.71	0.006941	-1.67	0.07176	-1.74	0.0298	1.04	1
217176_PM_s_at	ZFX	-1.71	0.01454	-1.52	0.1938	-1.88	0.02295	1.24	1
1556167_PM_at	MROH2A	-1.7	0.06285	-1.76	0.1926	-1.66	0.1879	-1.07	1
205014_PM_at	FGFBP1	-1.7	0.0001	-1.78	0.0016	-1.64	0.002223	-1.09	1
219627_PM_at	ZNF767	-1.7	0.0004892	-1.73	0.008246	-1.68	0.00581	-1.03	1
230986_PM_at	KLF8	-1.7	0.000104	-1.71	0.003084	-1.7	0.001554	-1.01	1
206884_PM_s_at	SCEL	-1.7	0.0006538	-1.68	0.01386	-1.72	0.005432	1.03	1
213895_PM_at	EMP1	-1.7	0.004011	-1.76	0.03008	-1.65	0.03235	-1.07	1
225748_PM_at	LTV1	-1.7	0.001996	-1.71	0.02519	-1.7	0.01522	-1	1
1559203_PM_s_at	KRAS	-1.7	0.01198	-1.62	0.1186	-1.77	0.03724	1.09	1
242904_PM_x_at	---	-1.7	0.08026	-1.37	0.5276	-2.04	0.05972	1.51	1
1556049_PM_at	RTN4	-1.7	0.1039	-1.97	0.1592	-1.51	0.3544	-1.3	1
239404_PM_at	---	-1.7	0.2823	-1.72	0.5027	-1.69	0.4408	-1.01	1
204841_PM_s_at	EEA1	-1.7	0.0009787	-1.6	0.03064	-1.79	0.003831	1.12	1
236706_PM_at	LYG1	-1.7	0.04348	-1.63	0.2275	-1.77	0.1005	1.1	1
204977_PM_at	DDX10	-1.7	0.0002591	-1.69	0.006661	-1.71	0.002885	1.01	1
244618_PM_at	---	-1.7	0.003198	-1.74	0.02841	-1.67	0.02546	-1.05	1
243683_PM_at	MORF4L2	-1.7	0.2014	-1.56	0.5217	-1.83	0.2745	1.18	1
218889_PM_at	NOC3L	-1.7	0.003002	-1.56	0.07274	-1.83	0.007469	1.19	1
1569348_PM_at	TPTEP1	-1.7	0.008179	-1.92	0.01887	-1.53	0.08552	-1.25	1
244443_PM_at	CHD2 /// LOC100507217	-1.7	0.1414	-1.76	0.3171	-1.65	0.3069	-1.05	1
241959_PM_at	ANAPC10	-1.7	0.01272	-1.55	0.1592	-1.83	0.02599	1.2	1
205603_PM_s_at	DIAPH2	-1.7	0.008735	-1.73	0.06071	-1.67	0.04822	-1.03	1
236685_PM_at	---	-1.7	0.07689	-1.81	0.1907	-1.61	0.2368	-1.11	1
241614_PM_at	OTTHUMG00000171045 /// RP11-471B22.2	-1.7	0.08209	-1.78	0.2132	-1.63	0.2335	-1.09	1
221873_PM_at	ZNF143	-1.7	0.0007238	-1.59	0.02537	-1.79	0.002892	1.13	1
231384_PM_at	GRIN2A	-1.7	0.2135	-2.1	0.2345	-1.42	0.5543	-1.49	1
219263_PM_at	RNF128	-1.7	0.0002031	-1.8	0.002129	-1.62	0.004488	-1.11	1
209259_PM_s_at	SMC3	-1.7	0.0007979	-1.69	0.01487	-1.7	0.006968	1.01	1
209212_PM_s_at	KLF5	-1.7	1.978e-05	-1.71	0.0007414	-1.68	0.0004383	-1.02	1
243276_PM_at	ALS2CL	-1.7	0.009067	-1.74	0.05859	-1.66	0.05207	-1.05	1
215239_PM_x_at	ZNF273	-1.69	0.03145	-1.7	0.1492	-1.69	0.105	-1	1
243156_PM_at	---	-1.69	0.08086	-1.85	0.1742	-1.58	0.2647	-1.17	1
229154_PM_at	WNT10A	-1.69	0.0005409	-1.75	0.006652	-1.65	0.007598	-1.06	1
233609_PM_at	PTPRK	-1.69	0.07	-1.79	0.1861	-1.62	0.2179	-1.1	1
239680_PM_at	WDR76	-1.69	0.000624	-1.68	0.01269	-1.7	0.00553	1.01	1
229878_PM_at	KIAA1731	-1.69	0.003332	-1.72	0.03251	-1.67	0.02401	-1.01	1
1566981_PM_at	---	-1.69	0.01048	-1.54	0.1453	-1.83	0.02196	1.19	1
228497_PM_at	SLC22A15	-1.69	0.0003429	-1.75	0.004737	-1.65	0.005281	-1.06	1
229147_PM_at	RASSF6	-1.69	0.008488	-1.57	0.1162	-1.8	0.02214	1.15	1
202040_PM_s_at	KDM5A	-1.69	1.454e-05	-1.7	0.0006216	-1.68	0.0003447	-1.01	1
243538_PM_at	---	-1.69	0.04991	-1.32	0.5079	-2.08	0.02366	1.58	1
210426_PM_x_at	RORA	-1.69	2.46e-05	-1.69	0.001086	-1.69	0.0004785	-1	1
209433_PM_s_at	PPAT	-1.69	0.03684	-1.61	0.2114	-1.75	0.08776	1.09	1
219399_PM_at	LIN7C	-1.69	0.01993	-1.84	0.05953	-1.57	0.1222	-1.16	1
213424_PM_at	KIAA0895	-1.69	0.001869	-1.88	0.005526	-1.54	0.03123	-1.22	1
214516_PM_at	HIST1H4A /// HIST1H4B /// HIST1H4C /// HIST1H4D /// HIST1H4E /// HIST1H4F /// HIST1H4H /// HIST1H4I /// HIST1H4J /// HIST1H4K /// HIST1H4L /// HIST2H4A /// HIST2H4B /// HIST4H4	-1.69	0.0005471	-1.6	0.01932	-1.76	0.002681	1.1	1
232140_PM_at	LOC100132352	-1.69	0.005481	-1.7	0.04686	-1.67	0.03331	-1.01	1
237464_PM_at	LOC101060589 /// SMG1	-1.69	0.05698	-1.77	0.164	-1.62	0.191	-1.1	1
204244_PM_s_at	DBF4	-1.69	0.001355	-1.61	0.03152	-1.75	0.006589	1.09	1
235971_PM_at	---	-1.69	0.0002954	-1.79	0.00263	-1.6	0.006177	-1.13	1
1559589_PM_a_at	---	-1.69	0.01456	-1.72	0.08284	-1.66	0.06898	-1.03	1
215887_PM_at	ZNF277	-1.69	0.001549	-1.74	0.01497	-1.64	0.01633	-1.06	1
218940_PM_at	METTL21D	-1.68	0.00161	-1.6	0.0384	-1.76	0.006593	1.11	1
203712_PM_at	KIAA0020	-1.68	0.007279	-1.59	0.09847	-1.77	0.02167	1.13	1
200800_PM_s_at	HSPA1A /// HSPA1B	-1.68	0.01009	-1.63	0.09799	-1.73	0.03639	1.06	1
223520_PM_s_at	KIF13A	-1.68	0.03228	-1.79	0.1065	-1.6	0.1422	-1.11	1
222205_PM_x_at	FAM182B	-1.68	0.03208	-1.65	0.1702	-1.71	0.09366	1.04	1
213353_PM_at	ABCA5	-1.68	0.007089	-1.75	0.04229	-1.63	0.04838	-1.07	1
231269_PM_at	ASCC3	-1.68	0.01155	-1.67	0.08951	-1.7	0.04837	1.03	1
225992_PM_at	MLLT10	-1.68	1.895e-05	-1.72	0.0005378	-1.65	0.0004854	-1.05	1
205289_PM_at	BMP2	-1.68	0.00721	-1.86	0.02128	-1.55	0.07183	-1.21	1
227160_PM_s_at	NDUFAF5	-1.68	0.001355	-1.81	0.007144	-1.58	0.02087	-1.14	1
204887_PM_s_at	PLK4	-1.68	0.002805	-1.58	0.06017	-1.78	0.00923	1.13	1
203017_PM_s_at	SSX2IP	-1.68	0.003575	-1.79	0.01902	-1.59	0.03775	-1.12	1
203341_PM_at	CEBPZ	-1.68	0.01256	-1.79	0.05278	-1.6	0.08075	-1.11	1
1560652_PM_at	OTTHUMG00000175497 /// RP6-24A23.7	-1.68	0.08614	-2.43	0.0182	-1.24	0.5762	-2	1
228840_PM_at	AMOTL1	-1.68	0.0113	-1.51	0.1662	-1.84	0.01948	1.23	1
1554522_PM_at	CNNM2	-1.68	0.02244	-2.06	0.01877	-1.42	0.2136	-1.45	1
222720_PM_x_at	C1orf27	-1.68	0.01222	-1.76	0.05745	-1.61	0.07429	-1.08	1
232265_PM_at	ATXN7L1	-1.68	0.005402	-1.6	0.07633	-1.75	0.01948	1.09	1
219148_PM_at	PBK	-1.68	0.01165	-1.44	0.2143	-1.91	0.0114	1.34	1
243296_PM_at	NAMPT	-1.68	0.482	-1.3	0.8529	-2.07	0.4411	1.65	1
240279_PM_at	---	-1.68	0.2244	-1.75	0.4086	-1.61	0.4115	-1.07	1
231499_PM_s_at	---	-1.68	0.05025	-1.82	0.1235	-1.56	0.2049	-1.17	1
223169_PM_s_at	RHOU	-1.67	0.08652	-1.71	0.2486	-1.65	0.2185	-1.04	1
225883_PM_at	ATG16L2	-1.67	0.01909	-1.7	0.1016	-1.65	0.08075	-1.03	1
239199_PM_at	---	-1.67	0.1164	-1.85	0.2119	-1.54	0.3343	-1.21	1
1554345_PM_a_at	GIN1	-1.67	0.01317	-1.61	0.1198	-1.73	0.04218	1.08	1
209828_PM_s_at	IL16	-1.67	0.008958	-1.76	0.04389	-1.6	0.06217	-1.11	1
236817_PM_at	ADAT2	-1.67	0.03625	-1.72	0.1386	-1.63	0.1323	-1.05	1
230372_PM_at	HAS2	-1.67	0.1784	-2.24	0.1251	-1.31	0.6101	-1.69	1
33494_PM_at	ETFDH	-1.67	5.221e-05	-1.58	0.003791	-1.75	0.0003394	1.11	1
238651_PM_at	---	-1.67	0.1503	-1.7	0.35	-1.65	0.3011	-1.02	1
231932_PM_at	---	-1.67	0.1127	-1.54	0.415	-1.79	0.1727	1.17	1
229797_PM_at	MCOLN3	-1.67	0.009251	-1.74	0.04926	-1.61	0.06048	-1.09	1
243456_PM_at	ZNF214	-1.67	0.07081	-1.48	0.3852	-1.84	0.09556	1.25	1
205706_PM_s_at	ANKRD26	-1.67	0.0002175	-1.69	0.004748	-1.65	0.003034	-1.02	1
235783_PM_at	MRTO4	-1.67	0.03728	-1.71	0.1466	-1.64	0.1303	-1.05	1
224159_PM_x_at	TRIM4	-1.67	0.009604	-1.7	0.06257	-1.64	0.05275	-1.05	1
1554609_PM_at	LOC100287896	-1.67	0.0005272	-1.62	0.01487	-1.71	0.003627	1.05	1
230802_PM_at	ARHGAP24	-1.67	0.02379	-1.96	0.0318	-1.46	0.1903	-1.35	1
234311_PM_s_at	GTPBP10	-1.67	0.004251	-1.68	0.04061	-1.66	0.02727	-1	1
213623_PM_at	KIF3A	-1.67	0.01256	-1.78	0.04818	-1.57	0.08502	-1.13	1
1552314_PM_a_at	EYA3	-1.67	0.004742	-1.64	0.05415	-1.69	0.02399	1.03	1
228320_PM_x_at	CCDC64	-1.67	0.0002496	-1.65	0.006752	-1.68	0.002679	1.01	1
1553132_PM_a_at	TC2N	-1.67	0.005329	-1.59	0.07491	-1.73	0.01948	1.1	1
205027_PM_s_at	MAP3K8	-1.67	0.01635	-1.69	0.09291	-1.65	0.07283	-1.03	1
202684_PM_s_at	RNMT	-1.67	0.0305	-1.91	0.05376	-1.49	0.1951	-1.27	1
203351_PM_s_at	ORC4	-1.67	0.0001847	-1.68	0.004226	-1.65	0.002644	-1.01	1
203203_PM_s_at	KRR1	-1.66	0.007708	-1.73	0.04482	-1.61	0.05146	-1.06	1
233818_PM_at	LTN1	-1.66	0.0586	-1.91	0.09727	-1.49	0.2679	-1.28	1
233026_PM_s_at	PDZD2	-1.66	0.08204	-1.96	0.1119	-1.45	0.3414	-1.33	1
243454_PM_at	---	-1.66	0.1079	-1.65	0.3135	-1.67	0.2271	1.02	1
1553844_PM_a_at	C10orf67	-1.66	0.003195	-1.74	0.02309	-1.61	0.02967	-1.09	1
218819_PM_at	INTS6	-1.66	0.0002569	-1.54	0.01478	-1.77	0.0009064	1.16	1
240436_PM_at	MIPEPP3	-1.66	0.06514	-1.69	0.2108	-1.64	0.1819	-1.04	1
237408_PM_at	DCUN1D1	-1.66	0.03455	-1.85	0.07522	-1.52	0.1865	-1.21	1
1564192_PM_at	---	-1.66	0.009172	-1.57	0.1119	-1.75	0.02681	1.11	1
230487_PM_at	C6orf99	-1.66	0.01169	-1.65	0.087	-1.67	0.05053	1.01	1
241730_PM_at	MYNN	-1.66	0.01955	-1.65	0.1233	-1.68	0.0696	1.03	1
218395_PM_at	ACTR6	-1.66	0.01145	-1.56	0.1323	-1.76	0.02967	1.14	1
204064_PM_at	THOC1	-1.66	0.006059	-1.66	0.05712	-1.67	0.03144	1.01	1
244289_PM_at	ZNF300P1	-1.66	0.03663	-1.64	0.1789	-1.68	0.1055	1.02	1
239919_PM_at	TBX5-AS1	-1.66	0.2524	1.01	0.9901	-2.56	0.04989	2.59	1
1554014_PM_at	CHD2 /// LOC100507217	-1.66	0.001146	-1.69	0.01487	-1.64	0.01139	-1.03	1
244669_PM_at	SNORD50A /// SNORD50B	-1.66	0.2167	-1.65	0.4512	-1.66	0.361	1.02	1
235472_PM_at	FUT10	-1.66	0.0007604	-1.62	0.01752	-1.69	0.005367	1.04	1
230185_PM_at	THAP9	-1.66	0.01037	-1.7	0.0641	-1.63	0.05695	-1.03	1
241417_PM_at	---	-1.66	5.18e-05	-1.71	0.001186	-1.62	0.001207	-1.05	1
243590_PM_at	---	-1.66	0.05218	-1.63	0.2175	-1.68	0.1336	1.05	1
230384_PM_at	ANKRD23	-1.66	0.005688	-1.74	0.03148	-1.59	0.04645	-1.09	1
220072_PM_at	CSPP1	-1.66	0.02355	-1.55	0.1926	-1.75	0.05212	1.14	1
1553989_PM_a_at	ATP6V1C2	-1.66	0.00385	-1.61	0.05376	-1.7	0.01823	1.05	1
238293_PM_at	---	-1.66	0.06064	-1.95	0.0796	-1.45	0.301	-1.37	1
228982_PM_s_at	USP42	-1.66	0.03559	-1.65	0.1657	-1.66	0.11	1.01	1
209172_PM_s_at	CENPF	-1.66	0.028	-1.51	0.2364	-1.79	0.05007	1.19	1
233058_PM_at	GPSM2	-1.66	0.008088	-1.55	0.1112	-1.75	0.02167	1.13	1
230560_PM_at	STXBP6	-1.65	0.01484	-1.67	0.08973	-1.64	0.06667	-1.02	1
1555758_PM_a_at	CDKN3	-1.65	0.08281	-1.37	0.5112	-1.94	0.06897	1.44	1
239547_PM_at	HS3ST6	-1.65	0.001816	-1.79	0.008421	-1.55	0.02654	-1.16	1
60084_PM_at	CYLD	-1.65	0.1431	-1.69	0.334	-1.62	0.2973	-1.04	1
225321_PM_s_at	PILRB	-1.65	0.008271	-1.58	0.09533	-1.71	0.02792	1.09	1
1563101_PM_at	ARNTL2	-1.65	0.001579	-1.57	0.03877	-1.73	0.006223	1.11	1
224495_PM_at	TMEM107	-1.65	0.01068	-1.74	0.04964	-1.58	0.07023	-1.11	1
202302_PM_s_at	RSRC2	-1.65	0.001539	-1.67	0.0198	-1.64	0.01326	-1.01	1
204905_PM_s_at	EEF1E1	-1.65	0.02297	-1.62	0.146	-1.68	0.07137	1.06	1
207316_PM_at	HAS1	-1.65	0.03194	-1.85	0.06801	-1.5	0.1834	-1.23	1
236699_PM_at	---	-1.65	0.04453	-1.66	0.1791	-1.64	0.1336	1.01	1
235641_PM_at	TRIB1	-1.65	0.06973	-1.68	0.2213	-1.63	0.1879	-1.02	1
244070_PM_at	SYNE1	-1.65	0.00928	-1.7	0.05573	-1.61	0.05575	-1.05	1
210360_PM_s_at	MTSS1	-1.65	0.01025	-1.62	0.08796	-1.67	0.04192	1.03	1
205281_PM_s_at	PIGA	-1.65	0.01184	-1.64	0.08703	-1.65	0.05134	1.02	1
218148_PM_at	CENPT	-1.65	0.01301	-1.61	0.1069	-1.68	0.04738	1.04	1
223310_PM_x_at	PNPLA8	-1.65	0.001996	-1.56	0.04692	-1.73	0.007215	1.12	1
201595_PM_s_at	ZC3H15	-1.65	0.002612	-1.63	0.03542	-1.66	0.01597	1.03	1
231131_PM_at	FAM133A	-1.65	0.001012	-1.63	0.01905	-1.66	0.007766	1.02	1
206312_PM_at	GUCY2C	-1.65	0.1302	-1.31	0.637	-2	0.09056	1.52	1
210336_PM_x_at	MZF1	-1.65	0.0002135	-1.7	0.003252	-1.6	0.003836	-1.06	1
238988_PM_at	---	-1.65	0.3224	-1.8	0.4645	-1.53	0.5476	-1.17	1
203265_PM_s_at	MAP2K4	-1.65	0.0006678	-1.55	0.02475	-1.73	0.002575	1.13	1
40569_PM_at	MZF1	-1.65	0.009188	-1.65	0.0699	-1.64	0.04563	-1.01	1
209778_PM_at	TRIP11	-1.65	0.002805	-1.62	0.03797	-1.66	0.01644	1.03	1
244848_PM_at	LOC100505794	-1.64	0.06104	-1.71	0.1819	-1.59	0.19	-1.09	1
209795_PM_at	CD69	-1.64	0.2315	-1.56	0.5198	-1.72	0.3326	1.14	1
210018_PM_x_at	MALT1	-1.64	0.007363	-1.71	0.04222	-1.59	0.05065	-1.06	1
238035_PM_at	SP3	-1.64	0.007062	-1.78	0.02683	-1.54	0.06341	-1.15	1
213281_PM_at	JUN	-1.64	0.1648	-1.48	0.5072	-1.79	0.2167	1.23	1
210954_PM_s_at	TSC22D2	-1.64	0.04779	-1.45	0.3452	-1.82	0.06184	1.26	1
203992_PM_s_at	KDM6A	-1.64	0.001034	-1.65	0.01643	-1.64	0.00923	-1.01	1
213097_PM_s_at	DNAJC2	-1.64	0.01991	-1.56	0.1593	-1.71	0.05286	1.1	1
209709_PM_s_at	HMMR	-1.64	0.03798	-1.5	0.2696	-1.77	0.06564	1.2	1
1556496_PM_a_at	OTTHUMG00000172766 /// RP11-521I2.3	-1.64	0.05751	-1.55	0.282	-1.72	0.1124	1.12	1
209824_PM_s_at	ARNTL	-1.64	0.03214	-1.73	0.1077	-1.57	0.1401	-1.11	1
233054_PM_at	CNOT2	-1.64	0.001615	-1.63	0.02479	-1.65	0.01151	1.01	1
1553338_PM_at	SDE2	-1.64	0.05118	-1.5	0.3031	-1.76	0.08581	1.17	1
243395_PM_at	---	-1.64	0.21	-1.57	0.4904	-1.7	0.3147	1.1	1
226989_PM_at	RGMB	-1.64	0.01522	-1.68	0.08174	-1.61	0.07336	-1.05	1
1554319_PM_at	RPS6KA5	-1.64	0.02713	-1.56	0.1854	-1.71	0.06778	1.09	1
237229_PM_at	CTD-3203P2.1 /// OTTHUMG00000177038	-1.64	0.07538	-1.66	0.2336	-1.62	0.1974	-1.04	1
235681_PM_at	---	-1.64	0.002983	-1.79	0.01075	-1.52	0.04036	-1.19	1
241931_PM_at	XG /// XGPY2	-1.64	0.067	-1.69	0.1985	-1.59	0.1969	-1.08	1
220436_PM_at	CNTNAP3 /// CNTNAP3B /// LOC441402	-1.64	0.193	-1.67	0.3999	-1.61	0.3541	-1.03	1
222250_PM_s_at	INTS7	-1.64	0.004408	-1.48	0.1038	-1.78	0.007992	1.21	1
232304_PM_at	PELI1	-1.64	0.1518	-1.57	0.4162	-1.69	0.255	1.09	1
200892_PM_s_at	TRA2B	-1.64	0.001513	-1.54	0.04091	-1.72	0.005343	1.12	1
230882_PM_at	DLX6-AS1	-1.64	0.05059	-1.42	0.3742	-1.84	0.05798	1.3	1
1560259_PM_at	---	-1.63	0.1554	-1.6	0.3981	-1.66	0.2745	1.05	1
238075_PM_at	CHEK1	-1.63	0.0113	-1.53	0.1311	-1.72	0.02951	1.13	1
242463_PM_x_at	ZNF600	-1.63	0.008821	-1.62	0.07483	-1.64	0.04013	1.02	1
230757_PM_at	---	-1.63	0.1694	-1.61	0.4109	-1.66	0.295	1.04	1
1557609_PM_s_at	TBC1D12	-1.63	0.001401	-1.61	0.02477	-1.65	0.009483	1.03	1
222040_PM_at	HNRNPA1	-1.63	0.1742	-1.54	0.466	-1.71	0.2629	1.13	1
213844_PM_at	HOXA5	-1.63	0.1185	-2.48	0.01467	-1.15	0.7218	-2.15	1
241017_PM_at	RPL31 /// TBC1D8	-1.63	0.01642	-1.61	0.1145	-1.65	0.06051	1.02	1
218129_PM_s_at	NFYB	-1.63	0.005327	-1.7	0.03344	-1.58	0.04134	-1.07	1
220610_PM_s_at	LRRFIP2	-1.63	0.0008346	-1.66	0.01176	-1.61	0.009042	-1.03	1
229396_PM_at	OVOL1	-1.63	0.01523	-1.59	0.1185	-1.66	0.05252	1.04	1
205135_PM_s_at	NUFIP1	-1.63	0.0004959	-1.63	0.009923	-1.63	0.005114	-1	1
220309_PM_at	TTC22	-1.63	0.003958	-1.57	0.06026	-1.68	0.01662	1.07	1
202405_PM_at	TIAL1	-1.63	0.002805	-1.73	0.01563	-1.55	0.03173	-1.11	1
230133_PM_at	RC3H2	-1.63	0.09918	-1.76	0.2041	-1.53	0.2924	-1.15	1
224454_PM_at	ETNK1	-1.63	0.06092	-1.77	0.1382	-1.52	0.2309	-1.17	1
1554095_PM_at	RBM33	-1.63	0.002703	-1.38	0.1194	-1.87	0.001292	1.36	1
225582_PM_at	ITPRIP	-1.63	0.02231	-1.55	0.169	-1.69	0.0579	1.09	1
239652_PM_at	---	-1.63	0.0435	-1.64	0.1768	-1.62	0.1315	-1.01	1
229143_PM_at	CNOT3	-1.63	0.003002	-1.69	0.02341	-1.58	0.02735	-1.07	1
1560739_PM_a_at	---	-1.63	0.1492	-1.48	0.4831	-1.76	0.2036	1.2	1
205329_PM_s_at	SNX4	-1.63	0.1122	-1.64	0.3022	-1.62	0.2468	-1	1
1558111_PM_at	MBNL1	-1.63	0.0023	-1.68	0.01939	-1.58	0.02228	-1.06	1
204572_PM_s_at	PIN4	-1.63	0.007502	-1.41	0.172	-1.83	0.007274	1.3	1
227485_PM_at	DDX26B	-1.63	0.009929	-1.53	0.12	-1.71	0.02735	1.12	1
216252_PM_x_at	FAS	-1.62	0.09469	-1.85	0.1496	-1.46	0.3372	-1.26	1
220954_PM_s_at	PILRB	-1.62	0.008313	-1.55	0.09847	-1.69	0.02694	1.09	1
211220_PM_s_at	HSF2	-1.62	0.03362	-1.63	0.1551	-1.62	0.1089	-1.01	1
220549_PM_at	FSBP /// RAD54B	-1.62	0.006941	-1.6	0.06942	-1.65	0.03095	1.04	1
203214_PM_x_at	CDK1	-1.62	0.0145	-1.49	0.1699	-1.74	0.0294	1.18	1
210479_PM_s_at	RORA	-1.62	0.0001509	-1.63	0.004057	-1.62	0.002055	-1	1
1554602_PM_at	LOC101060541 /// RBM8A	-1.62	0.02888	-1.54	0.1946	-1.69	0.06933	1.1	1
225291_PM_at	PNPT1	-1.62	0.002565	-1.58	0.04114	-1.66	0.0132	1.05	1
226287_PM_at	CCDC34	-1.62	0.006555	-1.68	0.04157	-1.58	0.04507	-1.06	1
205260_PM_s_at	ACYP1	-1.62	0.004426	-1.48	0.09771	-1.75	0.009133	1.19	1
221645_PM_s_at	ZNF83	-1.62	0.05516	-1.72	0.1483	-1.54	0.1986	-1.1	1
222894_PM_x_at	NDUFAF5	-1.62	0.001518	-1.7	0.01165	-1.56	0.01878	-1.09	1
213761_PM_at	MDM1	-1.62	0.002575	-1.63	0.02986	-1.62	0.01852	-1	1
233656_PM_s_at	VPS54	-1.62	0.001416	-1.62	0.02084	-1.62	0.01139	1	1
1555274_PM_a_at	EPT1	-1.62	2.76e-05	-1.57	0.001874	-1.66	0.0003333	1.05	1
227105_PM_at	CSPP1	-1.62	0.00195	-1.43	0.07914	-1.8	0.002006	1.27	1
218423_PM_x_at	VPS54	-1.62	0.00167	-1.63	0.02123	-1.61	0.01386	-1.01	1
204886_PM_at	PLK4	-1.62	0.009142	-1.56	0.09835	-1.67	0.03144	1.08	1
1554161_PM_at	SLC25A27	-1.62	0.07456	-1.76	0.162	-1.51	0.2561	-1.15	1
242635_PM_s_at	NAPEPLD	-1.62	0.009604	-1.52	0.1214	-1.71	0.02527	1.13	1
228719_PM_at	ZSWIM7	-1.62	0.03694	-1.53	0.2302	-1.7	0.07941	1.11	1
229887_PM_at	ALS2CL	-1.62	0.02516	-1.6	0.1411	-1.63	0.08352	1.01	1
229454_PM_at	BCLAF1	-1.62	0.08432	-1.58	0.2972	-1.65	0.178	1.05	1
213314_PM_at	SMIM8	-1.62	0.008539	-1.62	0.06881	-1.62	0.04174	1.01	1
1557136_PM_at	ATP13A4	-1.62	0.002155	-1.57	0.03708	-1.65	0.01126	1.05	1
202918_PM_s_at	HSPE1-MOB4 /// MOB4	-1.62	0.006586	-1.46	0.1269	-1.76	0.01161	1.21	1
1556806_PM_at	---	-1.62	0.07009	-1.64	0.224	-1.6	0.1876	-1.01	1
204291_PM_at	ZNF518A	-1.62	0.002138	-1.54	0.04412	-1.68	0.008882	1.09	1
232116_PM_at	GRHL3	-1.62	0.04022	-1.39	0.3684	-1.84	0.03942	1.32	1
228702_PM_at	FLJ43663	-1.62	0.01165	-1.76	0.03553	-1.5	0.0923	-1.17	1
203762_PM_s_at	DYNC2LI1	-1.62	0.007405	-1.7	0.03642	-1.55	0.05606	-1.09	1
231546_PM_at	---	-1.62	0.009014	-1.73	0.0349	-1.53	0.0715	-1.13	1
217664_PM_at	---	-1.62	0.1412	-1.83	0.2141	-1.46	0.3999	-1.27	1
239845_PM_at	---	-1.62	0.01163	-1.77	0.03223	-1.49	0.09679	-1.19	1
1553736_PM_at	ZFC3H1	-1.62	0.01873	-1.55	0.148	-1.67	0.05355	1.08	1
209501_PM_at	CDR2	-1.61	0.001611	-1.71	0.01079	-1.54	0.02088	-1.11	1
236698_PM_at	DYNC1I2	-1.61	0.0621	-1.6	0.2361	-1.63	0.1537	1.02	1
227606_PM_s_at	STAMBPL1	-1.61	0.008131	-1.77	0.02454	-1.5	0.07625	-1.18	1
201693_PM_s_at	EGR1	-1.61	0.3781	-1.38	0.7464	-1.84	0.3908	1.37	1
223117_PM_s_at	USP47	-1.61	0.0019	-1.61	0.02543	-1.61	0.01414	1	1
241731_PM_x_at	ZNF440	-1.61	0.03966	-1.52	0.2419	-1.7	0.08212	1.13	1
222792_PM_s_at	CCDC59	-1.61	0.006707	-1.66	0.04372	-1.57	0.04436	-1.05	1
203492_PM_x_at	CEP57	-1.61	0.005767	-1.69	0.03253	-1.55	0.04598	-1.08	1
219056_PM_at	RNASEH2B	-1.61	0.007622	-1.54	0.09471	-1.67	0.02475	1.09	1
222802_PM_at	EDN1	-1.61	0.008605	-1.78	0.02221	-1.48	0.08486	-1.21	1
209388_PM_at	PAPOLA	-1.61	0.0001474	-1.6	0.004679	-1.62	0.001747	1.02	1
202467_PM_s_at	COPS2	-1.61	0.01071	-1.6	0.0812	-1.61	0.04789	1.02	1
1554217_PM_a_at	CCDC132	-1.61	0.02311	-1.57	0.1514	-1.65	0.06903	1.06	1
1554264_PM_at	CKAP2	-1.61	0.04119	-1.54	0.229	-1.67	0.09269	1.09	1
236467_PM_at	ERICH1 /// FLJ00290	-1.61	0.1251	-1.69	0.2721	-1.54	0.3031	-1.11	1
213568_PM_at	OSR2	-1.61	0.007895	-1.8	0.01825	-1.47	0.08411	-1.22	1
205530_PM_at	ETFDH	-1.61	5.117e-05	-1.49	0.004528	-1.71	0.0001745	1.15	1
219789_PM_at	NPR3	-1.61	0.06544	-1.49	0.3319	-1.72	0.1085	1.16	1
227690_PM_at	GABRB3	-1.61	0.03539	-1.47	0.2633	-1.73	0.06093	1.18	1
1553386_PM_at	MFSD2A	-1.61	0.01292	-1.67	0.06601	-1.56	0.07192	-1.06	1
210094_PM_s_at	PARD3	-1.61	0.001727	-1.56	0.03317	-1.65	0.009229	1.06	1
219212_PM_at	HSPA14	-1.61	0.02527	-1.58	0.1487	-1.63	0.0793	1.04	1
211324_PM_s_at	RGPD3 /// RGPD4 /// RGPD5 /// RGPD6 /// RGPD8	-1.61	0.08155	-1.61	0.2592	-1.61	0.1954	-1.01	1
202293_PM_at	STAG1	-1.61	0.002886	-1.56	0.04734	-1.65	0.01344	1.07	1
229848_PM_at	ZNF10	-1.61	0.02207	-1.72	0.0698	-1.52	0.1239	-1.13	1
1555168_PM_a_at	CALN1	-1.61	0.02209	-1.94	0.01643	-1.37	0.2175	-1.43	1
222378_PM_at	---	-1.61	0.1037	-1.59	0.3163	-1.62	0.2151	1.04	1
240463_PM_at	---	-1.61	0.0009491	-1.62	0.01382	-1.59	0.009397	-1.02	1
217956_PM_s_at	ENOPH1	-1.61	0.0004082	-1.62	0.007381	-1.59	0.004894	-1.01	1
229276_PM_at	IGSF9	-1.61	0.02157	-1.58	0.1351	-1.62	0.07204	1.02	1
229551_PM_x_at	ZNF367	-1.61	0.002565	-1.73	0.01095	-1.51	0.03424	-1.15	1
223300_PM_s_at	CCDC82	-1.61	0.002754	-1.59	0.03682	-1.62	0.01652	1.03	1
235652_PM_at	---	-1.61	0.101	-1.52	0.3654	-1.68	0.1756	1.12	1
228381_PM_at	ATF7IP2 /// LOC100287628	-1.6	0.1024	-1.47	0.4086	-1.72	0.1534	1.18	1
213794_PM_s_at	NGDN	-1.6	0.01012	-1.61	0.07438	-1.6	0.04837	-1	1
203574_PM_at	NFIL3	-1.6	0.1324	-1.5	0.4294	-1.7	0.2055	1.13	1
210813_PM_s_at	XRCC4	-1.6	0.3012	-1.79	0.4167	-1.46	0.5527	-1.2	1
223700_PM_at	MND1	-1.6	0.007187	-1.47	0.1263	-1.73	0.01386	1.19	1
219313_PM_at	GRAMD1C	-1.6	0.008163	-1.58	0.07455	-1.62	0.036	1.03	1
230014_PM_at	---	-1.6	0.1664	-1.75	0.2833	-1.49	0.3937	-1.17	1
235066_PM_at	MAP4	-1.6	0.01199	-1.51	0.1347	-1.68	0.03127	1.11	1
219248_PM_at	THUMPD2	-1.6	0.01007	-1.48	0.1394	-1.71	0.02202	1.16	1
209007_PM_s_at	C1orf63	-1.6	0.006908	-1.54	0.08723	-1.66	0.02338	1.09	1
1555555_PM_at	BBS9	-1.6	0.03325	-1.63	0.1397	-1.58	0.1187	-1.03	1
226176_PM_s_at	USP42	-1.6	0.04711	-1.58	0.2061	-1.62	0.1241	1.02	1
236641_PM_at	KIF14	-1.6	0.02006	-1.48	0.1948	-1.71	0.03998	1.16	1
221842_PM_s_at	LOC100506639 /// ZNF131	-1.6	0.002301	-1.56	0.03815	-1.64	0.01208	1.05	1
1557047_PM_at	YEATS2	-1.6	0.07258	-1.5	0.3266	-1.69	0.1288	1.12	1
229814_PM_at	---	-1.6	0.02619	-1.59	0.1421	-1.61	0.08708	1.01	1
241027_PM_at	OPA1	-1.6	0.143	-1.46	0.4803	-1.73	0.1933	1.19	1
229221_PM_at	CD44	-1.6	0.186	-1.66	0.37	-1.56	0.3635	-1.06	1
226735_PM_at	TAPT1	-1.6	8.62e-05	-1.6	0.002969	-1.6	0.00124	1.01	1
221158_PM_at	PAXBP1	-1.6	0.006659	-1.6	0.05934	-1.6	0.03453	1.01	1
236068_PM_s_at	C3orf14	-1.6	0.03043	-1.77	0.0678	-1.47	0.1757	-1.2	1
211778_PM_s_at	OVOL2	-1.6	0.002983	-1.58	0.03935	-1.62	0.01738	1.02	1
209674_PM_at	CRY1	-1.6	0.007867	-1.68	0.03919	-1.54	0.05755	-1.1	1
238592_PM_at	---	-1.6	0.1669	-1.93	0.1783	-1.37	0.5073	-1.4	1
206636_PM_at	RASA2	-1.6	0.00552	-1.69	0.02787	-1.53	0.04835	-1.1	1
204780_PM_s_at	FAS	-1.6	0.01029	-1.7	0.04161	-1.52	0.0749	-1.11	1
1553528_PM_a_at	TAF5	-1.6	0.007202	-1.73	0.02594	-1.5	0.06607	-1.14	1
239251_PM_at	---	-1.6	0.2402	-1.69	0.4099	-1.53	0.4423	-1.1	1
225392_PM_at	GFM2	-1.6	0.0002874	-1.48	0.01669	-1.7	0.0008886	1.16	1
219711_PM_at	ZNF586	-1.6	0.0001726	-1.62	0.00367	-1.58	0.002694	-1.02	1
236977_PM_at	LOC646588	-1.6	0.009796	-1.65	0.05633	-1.56	0.05871	-1.06	1
205433_PM_at	BCHE	-1.59	0.02078	-1.41	0.2551	-1.77	0.02514	1.26	1
205500_PM_at	C5	-1.59	0.01022	-1.54	0.1051	-1.64	0.03429	1.08	1
209642_PM_at	BUB1	-1.59	0.02742	-1.35	0.3415	-1.83	0.02186	1.35	1
1556168_PM_s_at	MROH2A	-1.59	0.08556	-1.74	0.1717	-1.48	0.2822	-1.18	1
220369_PM_at	SMEK1	-1.59	0.01402	-1.6	0.08908	-1.58	0.06248	-1.01	1
226488_PM_at	RCCD1	-1.59	0.006314	-1.5	0.09613	-1.68	0.01779	1.12	1
209421_PM_at	MSH2	-1.59	0.00669	-1.64	0.04449	-1.56	0.04372	-1.05	1
238113_PM_at	SMIM2-AS1 /// SMIM2-AS1	-1.59	0.09686	-1.67	0.2344	-1.53	0.2595	-1.08	1
230152_PM_at	WDR52	-1.59	0.02943	-1.52	0.1974	-1.66	0.07001	1.11	1
224428_PM_s_at	CDCA7	-1.59	0.005336	-1.46	0.1102	-1.72	0.01044	1.18	1
209050_PM_s_at	RALGDS	-1.59	0.01569	-1.68	0.06391	-1.53	0.09115	-1.1	1
74694_PM_s_at	RABEP2	-1.59	0.005732	-1.56	0.06579	-1.62	0.02538	1.03	1
205053_PM_at	PRIM1	-1.59	0.00156	-1.58	0.02449	-1.6	0.01115	1.02	1
215719_PM_x_at	FAS	-1.59	0.07207	-1.88	0.08338	-1.39	0.3435	-1.35	1
1564630_PM_at	EDN1	-1.59	0.005287	-1.7	0.02358	-1.51	0.05078	-1.13	1
223326_PM_s_at	LOC80154	-1.59	0.03236	-1.65	0.1215	-1.55	0.1292	-1.07	1
226534_PM_at	KITLG	-1.59	0.01312	-1.42	0.1991	-1.75	0.01776	1.24	1
223875_PM_s_at	EPC1	-1.59	0.0008701	-1.52	0.02573	-1.65	0.004073	1.09	1
239341_PM_at	---	-1.59	0.1425	-1.69	0.2829	-1.51	0.3378	-1.11	1
222585_PM_x_at	KRCC1	-1.59	0.01078	-1.6	0.07383	-1.58	0.05286	-1	1
226458_PM_at	OTTHUMG00000175805 /// RP1-39G22.7	-1.59	0.01779	-1.79	0.0344	-1.44	0.1415	-1.23	1
241355_PM_at	HR	-1.59	0.01222	-1.5	0.1357	-1.67	0.03194	1.11	1
229052_PM_at	ANKRD23 /// ANKRD39	-1.59	0.02201	-1.54	0.1553	-1.64	0.06305	1.07	1
222201_PM_s_at	CASP8AP2	-1.59	0.003015	-1.58	0.03774	-1.6	0.01849	1.02	1
204748_PM_at	PTGS2	-1.59	0.3857	-1.51	0.6552	-1.66	0.4834	1.12	1
226946_PM_at	NADK2	-1.59	0.0707	-1.49	0.3221	-1.67	0.1265	1.12	1
208859_PM_s_at	ATRX	-1.59	0.06533	-1.69	0.165	-1.51	0.2208	-1.1	1
225470_PM_at	NUP35	-1.59	0.0004152	-1.47	0.0224	-1.7	0.001061	1.16	1
224364_PM_s_at	PPIL3	-1.59	0.01944	-1.53	0.1487	-1.64	0.05605	1.07	1
209662_PM_at	CETN3	-1.59	0.01242	-1.56	0.1027	-1.62	0.04633	1.05	1
229399_PM_at	C10orf118	-1.59	0.02377	-1.6	0.1215	-1.58	0.0897	-1.01	1
241379_PM_at	APLF	-1.59	0.004785	-1.57	0.0528	-1.6	0.02496	1.03	1
225610_PM_at	UHRF2	-1.59	0.001766	-1.53	0.03718	-1.64	0.00831	1.08	1
237885_PM_at	SOX21-AS1	-1.59	0.0004241	-1.64	0.005114	-1.55	0.006498	-1.06	1
237899_PM_at	LOC100506374	-1.59	0.04539	-1.5	0.2573	-1.67	0.09033	1.12	1
227389_PM_x_at	OTTHUMG00000037978 /// RP4-781K5.2	-1.59	0.004812	-1.6	0.04416	-1.58	0.02967	-1.01	1
225711_PM_at	ARL6IP6	-1.59	0.0003372	-1.64	0.004276	-1.54	0.005445	-1.06	1
219174_PM_at	IFT74	-1.59	0.02968	-1.57	0.1588	-1.6	0.09103	1.03	1
234233_PM_s_at	---	-1.59	0.01985	-1.54	0.1446	-1.63	0.05988	1.06	1
209732_PM_at	CLEC2B	-1.59	0.02933	-1.59	0.1425	-1.58	0.1005	1.01	1
222579_PM_at	UBA5	-1.59	0.003436	-1.61	0.03251	-1.57	0.02496	-1.02	1
235190_PM_at	---	-1.59	0.07972	-1.74	0.1536	-1.47	0.2819	-1.18	1
235020_PM_at	TAF4B	-1.59	6.063e-05	-1.6	0.001852	-1.57	0.001117	-1.02	1
210871_PM_x_at	SSX2IP	-1.59	0.002626	-1.67	0.01608	-1.52	0.02908	-1.1	1
235389_PM_at	PHF20	-1.59	0.005042	-1.55	0.06023	-1.61	0.02341	1.04	1
228600_PM_x_at	FAM221A	-1.59	0.005228	-1.66	0.02902	-1.52	0.04451	-1.09	1
223513_PM_at	CENPJ	-1.59	0.04165	-1.5	0.2406	-1.66	0.08796	1.11	1
205967_PM_at	HIST1H4A /// HIST1H4B /// HIST1H4C /// HIST1H4D /// HIST1H4E /// HIST1H4F /// HIST1H4H /// HIST1H4I /// HIST1H4J /// HIST1H4K /// HIST1H4L /// HIST2H4A /// HIST2H4B /// HIST4H4	-1.59	0.01591	-1.49	0.1574	-1.67	0.0386	1.12	1
231877_PM_at	TRMT10A	-1.58	0.01298	-1.6	0.08037	-1.57	0.06188	-1.02	1
219930_PM_at	KLF8	-1.58	0.0008944	-1.47	0.03413	-1.68	0.002531	1.14	1
228293_PM_at	DEPDC7	-1.58	0.03616	-1.41	0.3112	-1.75	0.04695	1.25	1
1555935_PM_s_at	HUNK	-1.58	0.00637	-1.68	0.02899	-1.51	0.05451	-1.12	1
33148_PM_at	ZFR	-1.58	0.02522	-1.62	0.1114	-1.55	0.1039	-1.04	1
236907_PM_at	---	-1.58	0.1747	-1.53	0.4401	-1.63	0.2834	1.07	1
237968_PM_at	ATL2	-1.58	0.01265	-1.51	0.1253	-1.64	0.03755	1.09	1
208161_PM_s_at	ABCC3	-1.58	0.02611	-1.59	0.1322	-1.58	0.09329	-1.01	1
204788_PM_s_at	PPOX	-1.58	0.001109	-1.58	0.01824	-1.58	0.009262	-1	1
1554360_PM_at	FCHSD2	-1.58	0.07942	-1.71	0.1716	-1.49	0.2626	-1.15	1
219484_PM_at	HCFC2	-1.58	0.00375	-1.58	0.04218	-1.59	0.02245	1.02	1
222541_PM_at	RSF1	-1.58	0.0004068	-1.67	0.003252	-1.51	0.007957	-1.1	1
214099_PM_s_at	LOC100996724 /// LOC100996761 /// LOC101060291 /// LOC101060344 /// LOC101060353 /// LOC101060463 /// LOC101060582 /// LOC728802 /// PDE4DIP	-1.58	0.008828	-1.55	0.08594	-1.61	0.03484	1.04	1
232287_PM_at	ERCC6-PGBD3 /// PGBD3	-1.58	0.03665	-1.33	0.401	-1.83	0.02591	1.38	1
229515_PM_at	PAWR	-1.58	0.01434	-1.46	0.1675	-1.69	0.02949	1.17	1
215044_PM_s_at	STAM2	-1.58	0.002573	-1.44	0.07808	-1.71	0.004488	1.2	1
1555350_PM_at	PPHLN1	-1.58	0.03015	-1.57	0.1561	-1.59	0.09469	1.02	1
243372_PM_at	HSPD1	-1.58	0.1114	-1.53	0.3567	-1.63	0.2052	1.07	1
223015_PM_at	EIF2A	-1.58	0.0005471	-1.56	0.01251	-1.59	0.004671	1.02	1
223381_PM_at	NUF2	-1.58	0.02317	-1.55	0.1482	-1.61	0.07117	1.05	1
219513_PM_s_at	SH2D3A	-1.58	0.002561	-1.65	0.0179	-1.52	0.02648	-1.08	1
206005_PM_s_at	KIAA1009	-1.58	0.02504	-1.6	0.1199	-1.56	0.09655	-1.02	1
242996_PM_at	MTRF1	-1.58	0.1137	-1.7	0.2285	-1.49	0.312	-1.12	1
211038_PM_s_at	CROCCP2	-1.58	0.02797	-1.54	0.1656	-1.61	0.08065	1.04	1
242324_PM_x_at	CCBE1	-1.58	0.038	-1.96	0.02024	-1.31	0.3173	-1.51	1
213931_PM_at	ID2 /// ID2B	-1.58	0.09697	-1.87	0.1123	-1.37	0.3936	-1.36	1
242286_PM_at	GRIN2A	-1.58	0.1263	-1.62	0.3008	-1.54	0.2822	-1.05	1
231843_PM_at	DDX55	-1.58	0.0008209	-1.62	0.009285	-1.54	0.01039	-1.05	1
214873_PM_at	LRP5L	-1.58	0.02877	-1.78	0.05125	-1.43	0.1881	-1.25	1
236168_PM_at	---	-1.58	0.1844	-1.71	0.3072	-1.47	0.4149	-1.15	1
243450_PM_at	---	-1.57	0.3535	-1.67	0.5175	-1.5	0.5533	-1.11	1
220576_PM_at	PGAP1	-1.57	0.154	-1.72	0.2661	-1.47	0.3816	-1.16	1
242642_PM_at	---	-1.57	0.1956	-1.27	0.7038	-1.89	0.1476	1.51	1
239578_PM_at	---	-1.57	0.02676	-1.63	0.1075	-1.53	0.1146	-1.07	1
212926_PM_at	SMC5	-1.57	0.09205	-1.7	0.1901	-1.48	0.2848	-1.13	1
1563742_PM_at	LINC00842	-1.57	0.05328	-1.6	0.1855	-1.55	0.1607	-1.03	1
239043_PM_at	ZNF404	-1.57	0.04424	-1.4	0.3358	-1.73	0.05721	1.24	1
1555884_PM_at	PSMD6	-1.57	0.18	-1.43	0.5249	-1.7	0.2336	1.19	1
223471_PM_at	RAB3IP	-1.57	0.006633	-1.44	0.1215	-1.69	0.01296	1.18	1
209714_PM_s_at	CDKN3	-1.57	0.1224	-1.27	0.6316	-1.88	0.0819	1.5	1
202906_PM_s_at	NBN	-1.57	0.01155	-1.53	0.1051	-1.61	0.04069	1.06	1
235913_PM_at	ZNF880	-1.57	0.08186	-1.6	0.2407	-1.55	0.2107	-1.03	1
230698_PM_at	CALN1	-1.57	0.09094	-2.06	0.03844	-1.25	0.5166	-1.65	1
207336_PM_at	SOX5	-1.57	0.01591	-1.5	0.1451	-1.63	0.04362	1.09	1
218453_PM_s_at	TMEM242	-1.57	0.003702	-1.48	0.07202	-1.65	0.01136	1.11	1
1555388_PM_s_at	SNX25	-1.57	0.009067	-1.51	0.1026	-1.63	0.0294	1.09	1
1556203_PM_a_at	SRGAP2	-1.57	0.1793	-1.54	0.4284	-1.6	0.3024	1.04	1
208174_PM_x_at	ZRSR2	-1.57	0.009067	-1.56	0.07816	-1.58	0.04	1.02	1
239085_PM_at	JDP2	-1.57	0.07368	-1.51	0.3007	-1.63	0.1468	1.07	1
212225_PM_at	EIF1	-1.57	0.2134	-1.45	0.5451	-1.68	0.2801	1.18	1
1555902_PM_at	ARMCX5	-1.57	0.001371	-1.55	0.02367	-1.58	0.009688	1.02	1
221229_PM_s_at	TRMT61B	-1.57	0.00025	-1.5	0.01176	-1.63	0.001329	1.09	1
1558002_PM_at	STRAP	-1.57	0.0646	-1.56	0.2395	-1.58	0.1591	1.02	1
223256_PM_at	G2E3	-1.57	0.001309	-1.44	0.04807	-1.68	0.00289	1.18	1
205073_PM_at	CYP2J2	-1.57	0.01328	-1.48	0.1434	-1.65	0.03351	1.11	1
214976_PM_at	RPL13 /// SNORD68	-1.57	0.02179	-1.67	0.07304	-1.49	0.1185	-1.12	1
213704_PM_at	RABGGTB /// SNORD45A /// SNORD45B /// SNORD45C	-1.57	0.003257	-1.55	0.04236	-1.59	0.01837	1.02	1
212724_PM_at	RND3	-1.57	0.00997	-1.59	0.06606	-1.55	0.05294	-1.02	1
1554929_PM_at	SIK3	-1.57	0.1414	-1.55	0.3673	-1.58	0.2663	1.02	1
210542_PM_s_at	SLCO3A1	-1.57	0.01353	-1.64	0.05891	-1.51	0.08204	-1.1	1
236889_PM_at	OTTHUMG00000168768 /// RP11-463O12.5	-1.57	0.119	-1.6	0.2948	-1.54	0.2679	-1.04	1
227220_PM_at	NFXL1	-1.57	0.002989	-1.57	0.0347	-1.57	0.01982	1.01	1
241377_PM_s_at	MIB2	-1.57	0.03119	-1.77	0.05459	-1.42	0.1979	-1.25	1
230203_PM_at	FLJ46875	-1.57	0.00296	-1.67	0.01414	-1.49	0.03548	-1.12	1
1556287_PM_a_at	---	-1.57	0.002263	-1.55	0.03267	-1.58	0.01387	1.01	1
228190_PM_at	ATG4C	-1.57	0.004687	-1.53	0.06071	-1.6	0.02102	1.05	1
1553734_PM_at	AK7	-1.57	0.009271	-1.68	0.03253	-1.48	0.07646	-1.15	1
212649_PM_at	DHX29	-1.57	0.005688	-1.49	0.08243	-1.63	0.0188	1.1	1
219510_PM_at	POLQ	-1.57	0.01139	-1.54	0.09667	-1.59	0.04383	1.03	1
239210_PM_at	OTTHUMG00000184145 /// RP11-477H21.2	-1.57	0.02748	-1.43	0.2503	-1.7	0.04391	1.19	1
1552921_PM_a_at	FIGNL1	-1.57	0.004506	-1.62	0.0318	-1.53	0.03552	-1.06	1
218905_PM_at	INTS8	-1.57	0.004529	-1.52	0.06077	-1.6	0.01988	1.06	1
232859_PM_s_at	MAGI1	-1.57	9.758e-05	-1.6	0.002086	-1.54	0.001877	-1.04	1
1556684_PM_at	RPPH1	-1.57	0.004775	-1.56	0.04818	-1.57	0.02727	1	1
1569607_PM_s_at	ANKRD20A1 /// ANKRD20A11P /// ANKRD20A2 /// ANKRD20A3 /// ANKRD20A4 /// ANKRD20A5P /// LOC101059935	-1.56	0.3086	-1.65	0.4807	-1.5	0.5082	-1.09	1
212542_PM_s_at	PHIP	-1.56	0.00239	-1.6	0.0233	-1.54	0.02058	-1.03	1
1565830_PM_at	OTTHUMG00000167487 /// RP11-178H8.7	-1.56	0.006036	-1.55	0.06102	-1.58	0.02944	1.02	1
205327_PM_s_at	ACVR2A	-1.56	2.084e-05	-1.62	0.000441	-1.52	0.0006238	-1.06	1
1561760_PM_s_at	LOC645513	-1.56	0.00366	-1.51	0.0578	-1.61	0.0155	1.07	1
1553134_PM_s_at	C9orf72	-1.56	0.002263	-1.51	0.04225	-1.61	0.01033	1.07	1
223796_PM_at	CNTNAP3 /// CNTNAP3B	-1.56	0.04594	-1.61	0.1536	-1.52	0.1583	-1.06	1
227393_PM_at	ANO9	-1.56	0.02243	-1.54	0.1363	-1.58	0.07476	1.02	1
223827_PM_at	TNFRSF19	-1.56	0.02978	-1.75	0.05621	-1.42	0.1874	-1.22	1
204835_PM_at	POLA1	-1.56	0.00429	-1.54	0.05057	-1.58	0.02248	1.03	1
204781_PM_s_at	FAS	-1.56	0.01455	-1.58	0.08938	-1.55	0.06537	-1.01	1
223263_PM_s_at	FGFR1OP2	-1.56	0.02971	-1.7	0.07311	-1.45	0.1642	-1.16	1
237981_PM_at	CMYA5	-1.56	0.002706	-1.46	0.06686	-1.66	0.007135	1.13	1
230669_PM_at	RASA2	-1.56	0.03689	-1.45	0.2543	-1.66	0.06855	1.15	1
206829_PM_x_at	ZNF430	-1.56	0.009097	-1.7	0.02649	-1.45	0.08359	-1.17	1
230588_PM_s_at	LOC285074	-1.56	0.000903	-1.53	0.02015	-1.59	0.006079	1.04	1
233925_PM_at	---	-1.56	0.2256	-1.77	0.3074	-1.41	0.5061	-1.25	1
206919_PM_at	ELK4	-1.56	0.04777	-1.47	0.2683	-1.64	0.0921	1.12	1
243246_PM_at	---	-1.56	0.1922	-1.7	0.3164	-1.46	0.4249	-1.15	1
1558262_PM_at	SPTY2D1-AS1	-1.56	0.2444	-1.76	0.334	-1.41	0.5192	-1.24	1
226750_PM_at	LARP1B	-1.56	0.005223	-1.52	0.06587	-1.59	0.02234	1.05	1
220885_PM_s_at	CENPJ	-1.56	0.008825	-1.58	0.06011	-1.54	0.04918	-1.02	1
1556331_PM_a_at	---	-1.56	0.2028	-1.69	0.3302	-1.46	0.4366	-1.15	1
1564248_PM_at	---	-1.56	0.1619	-1.54	0.3972	-1.57	0.2883	1.03	1
214607_PM_at	PAK3	-1.56	0.04665	-1.57	0.1847	-1.55	0.1369	-1.01	1
233592_PM_at	ANKRD18B	-1.56	0.04934	-1.71	0.1026	-1.44	0.2234	-1.19	1
201531_PM_at	ZFP36	-1.56	0.1215	-1.5	0.382	-1.61	0.2121	1.09	1
208995_PM_s_at	PPIG	-1.56	0.0659	-1.52	0.2593	-1.59	0.1496	1.05	1
243184_PM_at	---	-1.56	0.29	-1.64	0.4659	-1.5	0.4868	-1.09	1
225866_PM_at	RPF2	-1.56	0.01522	-1.51	0.1297	-1.6	0.04718	1.07	1
205235_PM_s_at	KIF20B	-1.56	0.00231	-1.52	0.03733	-1.59	0.01245	1.05	1
230134_PM_s_at	RC3H2	-1.56	0.09363	-1.56	0.2789	-1.55	0.2156	-1	1
227694_PM_at	STPG1	-1.56	0.01369	-1.58	0.07854	-1.53	0.06741	-1.04	1
223877_PM_at	C1QTNF7	-1.56	0.03666	-1.78	0.05227	-1.39	0.2328	-1.28	1
243176_PM_at	ARL5A	-1.56	0.006526	-1.6	0.04326	-1.52	0.04332	-1.04	1
236468_PM_at	TMEM132B	-1.56	0.01544	-1.82	0.01478	-1.36	0.1669	-1.34	1
218736_PM_s_at	PALMD	-1.56	6.03e-05	-1.55	0.002355	-1.56	0.000889	1.01	1
231916_PM_at	NOS1	-1.56	0.05521	-1.61	0.1719	-1.51	0.1783	-1.07	1
213369_PM_at	CDHR1	-1.56	0.03542	-1.64	0.1119	-1.49	0.1524	-1.1	1
238501_PM_at	---	-1.56	0.002649	-1.61	0.02105	-1.51	0.02491	-1.06	1
236635_PM_at	ZNF667	-1.56	0.1387	-1.54	0.3659	-1.57	0.2617	1.02	1
219895_PM_at	TMEM255A	-1.55	0.01045	-1.85	0.006288	-1.34	0.1436	-1.38	1
216880_PM_at	RAD51B	-1.55	0.009127	-1.49	0.107	-1.61	0.02821	1.09	1
221517_PM_s_at	MED17	-1.55	0.0004616	-1.51	0.01478	-1.6	0.002921	1.06	1
209838_PM_at	COPS2	-1.55	0.02826	-1.64	0.09511	-1.49	0.1328	-1.09	1
1564786_PM_at	LOC338667	-1.55	0.1228	-1.57	0.3119	-1.54	0.2648	-1.03	1
201723_PM_s_at	GALNT1	-1.55	0.0009891	-1.56	0.01623	-1.55	0.008736	1	1
218142_PM_s_at	CRBN	-1.55	0.00879	-1.48	0.1082	-1.62	0.02591	1.11	1
1557192_PM_at	COX10-AS1 /// LOC100506974	-1.55	0.002781	-1.55	0.033	-1.55	0.01866	1.01	1
240211_PM_at	LOC100130468	-1.55	0.01015	-1.63	0.04635	-1.49	0.06906	-1.09	1
241990_PM_at	RHOV	-1.55	0.03521	-1.48	0.2211	-1.62	0.07773	1.09	1
225705_PM_at	CEP95	-1.55	0.0646	-1.55	0.2297	-1.55	0.1667	1	1
217312_PM_s_at	COL7A1	-1.55	0.02605	-1.54	0.1441	-1.56	0.08538	1.02	1
207045_PM_at	CCDC132	-1.55	0.06047	-1.27	0.517	-1.83	0.03478	1.45	1
209475_PM_at	USP15	-1.55	0.0008564	-1.46	0.03045	-1.63	0.002936	1.12	1
230035_PM_at	BOC	-1.55	0.003822	-1.63	0.02181	-1.49	0.03755	-1.09	1
214622_PM_at	CYP21A2	-1.55	0.02062	-1.61	0.08623	-1.5	0.1004	-1.07	1
219421_PM_at	TTC33	-1.55	0.003571	-1.55	0.03814	-1.55	0.02291	1	1
210361_PM_s_at	ELF2	-1.55	0.003038	-1.51	0.0462	-1.58	0.01501	1.05	1
219822_PM_at	MTRF1	-1.55	0.01609	-1.47	0.1537	-1.62	0.04085	1.11	1
227987_PM_at	VPS13A	-1.55	0.004061	-1.51	0.05659	-1.58	0.01864	1.06	1
243871_PM_at	LOC100130476	-1.55	0.01199	-1.53	0.09511	-1.57	0.04806	1.02	1
231953_PM_at	BPTF	-1.55	0.0005081	-1.61	0.005131	-1.5	0.008272	-1.08	1
244753_PM_at	---	-1.55	0.1895	-1.59	0.3797	-1.51	0.3636	-1.05	1
1555068_PM_at	WNK1	-1.55	0.02368	-1.46	0.1934	-1.63	0.05238	1.11	1
201012_PM_at	ANXA1	-1.55	0.02191	-1.58	0.1041	-1.52	0.09297	-1.02	1
237502_PM_at	CRLS1	-1.55	0.1063	-1.77	0.148	-1.39	0.3748	-1.28	1
1558406_PM_a_at	---	-1.55	0.03901	-1.39	0.3102	-1.69	0.05367	1.21	1
237213_PM_at	---	-1.55	0.0229	-1.56	0.1221	-1.54	0.08544	-1	1
61732_PM_r_at	IFT74	-1.55	0.02283	-1.52	0.1417	-1.57	0.07329	1.04	1
220657_PM_at	KLHL11	-1.55	0.01066	-1.62	0.04868	-1.49	0.0708	-1.09	1
225292_PM_at	COL27A1	-1.55	0.006356	-1.6	0.03963	-1.51	0.04461	-1.05	1
203306_PM_s_at	SLC35A1	-1.55	0.001034	-1.49	0.02828	-1.6	0.004883	1.08	1
214169_PM_at	SUN1	-1.55	0.1561	-1.81	0.1864	-1.36	0.4705	-1.34	1
210656_PM_at	EED	-1.55	0.05607	-1.68	0.1253	-1.45	0.2259	-1.15	1
228879_PM_at	SNORA76 /// SNORD104	-1.55	0.01747	-1.6	0.08	-1.51	0.08747	-1.06	1
235421_PM_at	MAP3K8	-1.55	0.06337	-1.58	0.1985	-1.52	0.1852	-1.04	1
239785_PM_at	DZIP1L	-1.55	0.1069	-1.67	0.2061	-1.45	0.3127	-1.15	1
235184_PM_at	AEBP2	-1.55	0.0004422	-1.52	0.01204	-1.57	0.003452	1.03	1
205728_PM_at	TENM1	-1.55	0.0395	-1.42	0.2806	-1.66	0.06553	1.17	1
208609_PM_s_at	LOC101060681 /// TNXB	-1.55	0.01039	-1.69	0.02887	-1.44	0.09103	-1.17	1
206093_PM_x_at	LOC101060681 /// TNXA /// TNXB	-1.55	0.02218	-1.65	0.07125	-1.47	0.1229	-1.12	1
210053_PM_at	TAF5	-1.55	0.00645	-1.58	0.04499	-1.52	0.04137	-1.03	1
215190_PM_at	EIF3M	-1.55	0.1863	-1.47	0.4759	-1.61	0.2796	1.1	1
1556983_PM_a_at	---	-1.55	0.1836	-1.36	0.5792	-1.72	0.2047	1.26	1
1553453_PM_at	ASB14	-1.55	0.01655	-1.65	0.05548	-1.46	0.1057	-1.12	1
206917_PM_at	GNA13	-1.55	0.01264	-1.6	0.06121	-1.5	0.07365	-1.07	1
1569077_PM_x_at	ZNF836	-1.55	0.00217	-1.53	0.03251	-1.56	0.01321	1.02	1
223705_PM_s_at	GPBP1	-1.55	0.006376	-1.51	0.07	-1.57	0.02738	1.05	1
235382_PM_at	AQPEP	-1.55	0.2797	-1.62	0.4544	-1.48	0.4787	-1.08	1
1552496_PM_a_at	COBL	-1.55	0.01443	-1.66	0.04423	-1.45	0.1029	-1.15	1
1567213_PM_at	PNN	-1.55	0.01523	-1.68	0.0427	-1.44	0.1109	-1.15	1
218036_PM_x_at	NMD3	-1.55	0.09132	-1.48	0.3416	-1.6	0.1679	1.1	1
228565_PM_at	KIAA1804	-1.54	0.003279	-1.45	0.07304	-1.63	0.008914	1.14	1
205250_PM_s_at	CEP290	-1.54	0.001627	-1.57	0.01885	-1.53	0.01486	-1.02	1
218810_PM_at	ZC3H12A	-1.54	0.2639	-1.65	0.4182	-1.46	0.4813	-1.13	1
219338_PM_s_at	LRRC49	-1.54	0.03401	-1.47	0.2145	-1.61	0.07676	1.1	1
200664_PM_s_at	DNAJB1	-1.54	0.1442	-1.5	0.4006	-1.58	0.2505	1.05	1
222333_PM_at	ALS2CL	-1.54	0.01227	-1.62	0.05254	-1.48	0.07914	-1.1	1
219844_PM_at	C10orf118	-1.54	0.01843	-1.6	0.08162	-1.5	0.09157	-1.06	1
204201_PM_s_at	PTPN13	-1.54	1.59e-05	-1.64	0.00014	-1.47	0.0005864	-1.12	1
229304_PM_s_at	MLF1IP	-1.54	0.006908	-1.54	0.0601	-1.54	0.03574	1.01	1
229596_PM_at	AMDHD1	-1.54	0.1003	-1.51	0.3291	-1.58	0.1977	1.05	1
202661_PM_at	ITPR2	-1.54	0.00872	-1.62	0.04155	-1.48	0.06275	-1.09	1
228415_PM_at	AP1S2	-1.54	0.004775	-1.49	0.06782	-1.59	0.01889	1.08	1
220656_PM_at	---	-1.54	0.03377	-1.67	0.08388	-1.44	0.1725	-1.15	1
227724_PM_at	LOC101060691 /// NUTM2A-AS1	-1.54	0.07688	-1.59	0.2126	-1.5	0.2175	-1.05	1
211427_PM_s_at	KCNJ13	-1.54	0.1673	-1.74	0.2349	-1.39	0.4449	-1.26	1
237485_PM_at	SRSF3	-1.54	0.1276	-1.49	0.383	-1.59	0.226	1.07	1
200976_PM_s_at	TAX1BP1	-1.54	0.01347	-1.59	0.07042	-1.51	0.07185	-1.04	1
1553036_PM_at	GPR111	-1.54	0.05975	-1.67	0.1311	-1.44	0.234	-1.15	1
204023_PM_at	RFC4	-1.54	0.01116	-1.51	0.09834	-1.57	0.04171	1.05	1
212785_PM_s_at	LARP7	-1.54	0.05007	-1.64	0.1348	-1.47	0.1929	-1.11	1
236491_PM_at	BCL2L10	-1.54	0.000202	-1.57	0.003956	-1.52	0.003187	-1.03	1
230561_PM_s_at	KANSL1L	-1.54	0.0003225	-1.61	0.0034	-1.49	0.005933	-1.07	1
225612_PM_s_at	B3GNT5	-1.54	0.001724	-1.49	0.03476	-1.58	0.008714	1.06	1
32069_PM_at	N4BP1	-1.54	0.003854	-1.46	0.07233	-1.61	0.01216	1.11	1
225834_PM_at	FAM72A /// FAM72B /// FAM72C /// LOC101060656	-1.54	0.003633	-1.53	0.04212	-1.55	0.02158	1.01	1
228476_PM_at	KIAA1407	-1.54	0.02853	-1.65	0.08215	-1.46	0.1468	-1.13	1
1554835_PM_a_at	B3GNT5	-1.54	0.07323	-1.6	0.1985	-1.49	0.2174	-1.06	1
218499_PM_at	MST4	-1.54	0.0003702	-1.58	0.005286	-1.51	0.005399	-1.04	1
214651_PM_s_at	HOXA10-HOXA9 /// HOXA9 /// MIR196B	-1.54	0.4409	-3.35	0.0355	1.24	0.7295	-4.16	1
225854_PM_x_at	IRF2BP2	-1.54	0.001227	-1.5	0.02644	-1.57	0.007259	1.05	1
208763_PM_s_at	TSC22D3	-1.54	0.08022	-1.6	0.2135	-1.49	0.2275	-1.07	1
233025_PM_at	PDZD2	-1.54	0.2087	-1.8	0.2469	-1.35	0.5297	-1.32	1
229812_PM_at	USP48	-1.54	4.987e-05	-1.53	0.002177	-1.55	0.0007317	1.01	1
207143_PM_at	CDK6	-1.54	0.003131	-1.35	0.1186	-1.72	0.002247	1.27	1
236824_PM_at	TMEM132B	-1.54	0.01009	-1.77	0.01203	-1.37	0.1205	-1.29	1
244364_PM_at	MYO3A	-1.54	0.01922	-1.59	0.08396	-1.5	0.09396	-1.05	1
244033_PM_at	CEP128	-1.54	0.01017	-1.41	0.1588	-1.66	0.01743	1.19	1
210639_PM_s_at	ATG5	-1.54	0.02833	-1.46	0.1995	-1.6	0.06543	1.11	1
238389_PM_s_at	---	-1.54	0.05733	-1.65	0.1342	-1.45	0.2223	-1.14	1
227545_PM_at	BARD1	-1.54	0.008582	-1.62	0.03827	-1.47	0.06475	-1.1	1
1555392_PM_at	---	-1.54	0.3039	-1.66	0.4501	-1.45	0.5276	-1.14	1
242376_PM_at	---	-1.54	0.05372	-1.52	0.2247	-1.56	0.1343	1.02	1
230479_PM_at	EIF3F	-1.54	0.01225	-1.5	0.1106	-1.57	0.04188	1.06	1
235216_PM_at	ESCO1	-1.54	0.003849	-1.57	0.03253	-1.51	0.02897	-1.03	1
228822_PM_s_at	USP16	-1.54	0.02294	-1.56	0.1133	-1.52	0.09122	-1.01	1
229116_PM_at	CNKSR2	-1.54	0.1983	-1.56	0.4037	-1.52	0.3628	-1.03	1
231407_PM_s_at	FOXH1	-1.54	0.05077	-1.55	0.1926	-1.53	0.147	-1.01	1
203301_PM_s_at	DMTF1	-1.54	0.01068	-1.55	0.07304	-1.53	0.0527	-1.01	1
223160_PM_s_at	SMEK1	-1.54	0.0004616	-1.52	0.01138	-1.55	0.004011	1.02	1
203394_PM_s_at	HES1	-1.54	0.04379	-1.55	0.1713	-1.52	0.1365	-1.02	1
1560960_PM_at	---	-1.54	0.1365	-1.55	0.3331	-1.52	0.2822	-1.02	1
228238_PM_at	GAS5 /// SNORD44 /// SNORD47 /// SNORD76 /// SNORD77 /// SNORD79 /// SNORD80 /// SNORD81	-1.54	0.007353	-1.42	0.1223	-1.64	0.01548	1.16	1
230644_PM_at	LRFN5	-1.54	0.182	-1.77	0.2276	-1.36	0.4882	-1.29	1
1556874_PM_a_at	MEX3C	-1.54	0.1462	-1.44	0.4516	-1.62	0.2192	1.12	1
218717_PM_s_at	LEPREL1	-1.54	0.04683	-1.7	0.08734	-1.41	0.2306	-1.21	1
206648_PM_at	ZNF571	-1.53	0.01134	-1.4	0.1699	-1.66	0.01881	1.19	1
232994_PM_s_at	ARHGEF28	-1.53	0.05853	-1.51	0.2393	-1.56	0.1395	1.04	1
224206_PM_x_at	MYNN	-1.53	0.01056	-1.54	0.07764	-1.53	0.04896	1	1
227501_PM_at	---	-1.53	0.09701	-1.41	0.4165	-1.65	0.1371	1.18	1
226815_PM_at	TAMM41	-1.53	0.001703	-1.56	0.01928	-1.51	0.01555	-1.03	1
208219_PM_at	ACVR1B	-1.53	0.1177	-1.68	0.2074	-1.42	0.343	-1.18	1
232207_PM_at	GUSBP4	-1.53	0.00334	-1.58	0.02456	-1.49	0.03	-1.05	1
224204_PM_x_at	ARNTL2	-1.53	0.03056	-1.26	0.4373	-1.81	0.01245	1.45	1
210396_PM_s_at	BOLA2 /// LOC101060252 /// LOC101060455 /// LOC440354 /// LOC595101	-1.53	3.458e-05	-1.49	0.002295	-1.57	0.0003771	1.06	1
227928_PM_at	PARPBP	-1.53	0.02605	-1.41	0.2364	-1.64	0.04425	1.17	1
226873_PM_at	FAM63B	-1.53	0.0001173	-1.55	0.003068	-1.52	0.001877	-1.02	1
38158_PM_at	ESPL1	-1.53	0.01547	-1.46	0.1495	-1.6	0.03996	1.1	1
219595_PM_at	LOC100287515 /// ZNF26	-1.53	0.02066	-1.42	0.2058	-1.64	0.03838	1.17	1
206432_PM_at	HAS2	-1.53	0.03013	-1.59	0.1113	-1.48	0.1278	-1.07	1
233867_PM_at	---	-1.53	0.2073	-1.4	0.5536	-1.65	0.2639	1.18	1
230043_PM_at	MUC20	-1.53	0.0554	-1.61	0.1492	-1.47	0.1987	-1.1	1
220168_PM_at	CASC1	-1.53	0.003453	-1.53	0.03826	-1.53	0.02202	1	1
1569076_PM_a_at	ZNF836	-1.53	0.001246	-1.67	0.004064	-1.43	0.02338	-1.17	1
236097_PM_at	---	-1.53	0.01433	-1.43	0.1645	-1.62	0.03029	1.15	1
202511_PM_s_at	ATG5	-1.53	0.0184	-1.41	0.2022	-1.64	0.03236	1.18	1
208808_PM_s_at	HMGB2	-1.53	0.0113	-1.47	0.1164	-1.58	0.03484	1.08	1
226872_PM_at	RFX2	-1.53	0.1982	-1.6	0.3693	-1.48	0.3902	-1.08	1
219583_PM_s_at	SPATA7	-1.53	0.003363	-1.42	0.08107	-1.63	0.007585	1.15	1
1554182_PM_at	TRIM73 /// TRIM74	-1.53	0.3003	-1.46	0.587	-1.59	0.4013	1.09	1
229618_PM_at	SNX16	-1.53	0.01254	-1.56	0.07224	-1.5	0.06482	-1.03	1
208149_PM_x_at	DDX11	-1.53	0.01752	-1.59	0.07458	-1.48	0.09235	-1.08	1
243206_PM_at	CEP95	-1.53	0.2397	-1.77	0.2903	-1.35	0.5507	-1.3	1
242247_PM_at	METTL15	-1.53	0.0009436	-1.58	0.008984	-1.48	0.0126	-1.07	1
222632_PM_s_at	LZTFL1	-1.53	0.03092	-1.53	0.1487	-1.53	0.1031	-1	1
204847_PM_at	ZBTB11	-1.53	0.0009228	-1.56	0.01116	-1.5	0.01061	-1.04	1
238859_PM_at	---	-1.53	0.04339	-1.57	0.1537	-1.5	0.1486	-1.04	1
200881_PM_s_at	DNAJA1	-1.53	0.02449	-1.43	0.2037	-1.61	0.05073	1.13	1
207017_PM_at	RAB27B	-1.53	0.0003058	-1.7	0.0005073	-1.4	0.008859	-1.22	1
208309_PM_s_at	MALT1	-1.53	0.02886	-1.58	0.1081	-1.48	0.1238	-1.06	1
209595_PM_at	GTF2F2	-1.53	0.1544	-1.6	0.3133	-1.47	0.3406	-1.07	1
228741_PM_s_at	HCN3	-1.53	0.0005606	-1.5	0.01487	-1.55	0.003996	1.04	1
204784_PM_s_at	MLF1	-1.53	0.1267	-1.31	0.5652	-1.74	0.1167	1.34	1
228291_PM_s_at	PLK1S1	-1.53	0.009056	-1.63	0.03247	-1.44	0.07467	-1.13	1
229436_PM_x_at	BRCC3	-1.53	0.003827	-1.47	0.06265	-1.58	0.01482	1.08	1
203048_PM_s_at	TTC37	-1.53	0.006678	-1.62	0.02799	-1.45	0.05862	-1.11	1
213136_PM_at	PTPN2	-1.53	0.01791	-1.48	0.1373	-1.56	0.05518	1.06	1
1552370_PM_at	C4orf33	-1.53	0.05342	-1.47	0.2544	-1.57	0.1155	1.08	1
239725_PM_at	PGAP1	-1.53	0.0403	-1.52	0.1826	-1.53	0.1168	1.02	1
217987_PM_at	ASNSD1	-1.53	0.01656	-1.56	0.08237	-1.49	0.08088	-1.04	1
240030_PM_at	COMMD6	-1.53	0.1454	-1.3	0.5917	-1.74	0.1338	1.33	1
213707_PM_s_at	DLX5	-1.53	0.01021	-1.49	0.09735	-1.56	0.03752	1.04	1
219377_PM_at	GAREM	-1.53	0.0007967	-1.54	0.01223	-1.51	0.008325	-1.02	1
227907_PM_at	OTTHUMG00000176650 /// RP11-355D13.5	-1.53	0.0004068	-1.54	0.007042	-1.51	0.005035	-1.02	1
230815_PM_at	LOC389765	-1.53	0.02426	-1.55	0.1171	-1.51	0.09468	-1.02	1
239081_PM_at	---	-1.52	0.002021	-1.74	0.001968	-1.37	0.04227	-1.28	1
214252_PM_s_at	CLN5	-1.52	0.001625	-1.43	0.04961	-1.61	0.004374	1.13	1
210292_PM_s_at	PCDH11X /// PCDH11Y	-1.52	0.1367	-1.45	0.4239	-1.59	0.218	1.1	1
241542_PM_at	---	-1.52	0.01705	-1.55	0.09289	-1.51	0.07633	-1.04	1
238597_PM_at	ANKRD13C	-1.52	0.002074	-1.46	0.04372	-1.58	0.008589	1.09	1
229870_PM_at	LOC644656	-1.52	0.02709	-1.46	0.1874	-1.58	0.06671	1.08	1
203569_PM_s_at	OFD1	-1.52	0.005165	-1.47	0.07357	-1.57	0.01899	1.08	1
234733_PM_s_at	FANCM	-1.52	0.01838	-1.56	0.09128	-1.5	0.08466	-1.03	1
215129_PM_at	PIK3C2G	-1.52	0.0006802	-1.58	0.006696	-1.48	0.009891	-1.06	1
227559_PM_at	NDUFAF4	-1.52	0.09887	-1.54	0.2734	-1.51	0.2335	-1.01	1
205677_PM_s_at	DLEU1	-1.52	0.0001215	-1.45	0.007525	-1.59	0.0006413	1.09	1
225580_PM_at	MRPL50	-1.52	0.008955	-1.46	0.1047	-1.58	0.02792	1.09	1
242096_PM_at	---	-1.52	0.005489	-1.53	0.04734	-1.51	0.033	-1.01	1
227316_PM_at	PET117	-1.52	0.07212	-1.67	0.1348	-1.41	0.2763	-1.19	1
244873_PM_s_at	---	-1.52	0.06465	-1.45	0.2969	-1.59	0.1238	1.09	1
225676_PM_s_at	DCAF13	-1.52	0.01088	-1.45	0.1252	-1.59	0.0298	1.11	1
1560803_PM_at	DNAH3	-1.52	0.1011	-1.49	0.3228	-1.55	0.2043	1.03	1
223584_PM_s_at	KBTBD2	-1.52	0.0397	-1.74	0.05217	-1.36	0.2501	-1.27	1
234811_PM_at	CENPN	-1.52	0.06915	-1.67	0.131	-1.41	0.2694	-1.2	1
227627_PM_at	C8orf44-SGK3 /// SGK3	-1.52	0.001866	-1.5	0.03052	-1.54	0.0114	1.03	1
220271_PM_x_at	EFCAB6	-1.52	0.02703	-1.56	0.1121	-1.49	0.1122	-1.05	1
226350_PM_at	CHML	-1.52	0.04541	-1.58	0.1431	-1.47	0.1663	-1.07	1
201019_PM_s_at	EIF1AX /// LOC101060318	-1.52	0.00267	-1.51	0.03553	-1.53	0.01639	1.02	1
228174_PM_at	SCAI	-1.52	0.00162	-1.53	0.02089	-1.51	0.01357	-1.01	1
214598_PM_at	CLDN8	-1.52	0.01428	-1.56	0.07275	-1.49	0.07462	-1.04	1
231718_PM_at	SLU7	-1.52	0.007462	-1.55	0.05213	-1.5	0.04444	-1.03	1
205616_PM_at	GALNT8 /// KCNA6	-1.52	0.2496	-1.6	0.4182	-1.46	0.4536	-1.09	1
223340_PM_at	ATL1	-1.52	3.112e-05	-1.53	0.001177	-1.51	0.0006533	-1.01	1
220917_PM_s_at	WDR19	-1.52	0.01898	-1.58	0.08048	-1.47	0.09565	-1.07	1
218842_PM_at	RPAP3	-1.52	0.008969	-1.53	0.06587	-1.51	0.04659	-1.01	1
1554015_PM_a_at	CHD2 /// LOC100507217	-1.52	0.00174	-1.57	0.0141	-1.47	0.01966	-1.07	1
227176_PM_at	SLC2A13	-1.52	0.02939	-1.61	0.08862	-1.45	0.1451	-1.11	1
209181_PM_s_at	RABGGTB /// SNORD45A /// SNORD45B /// SNORD45C	-1.52	0.008519	-1.5	0.07997	-1.54	0.03574	1.04	1
230104_PM_s_at	TPPP	-1.52	0.2125	-1.62	0.355	-1.44	0.4344	-1.14	1
228708_PM_at	RAB27B	-1.52	0.001641	-1.46	0.03841	-1.57	0.006905	1.08	1
203715_PM_at	TBCE	-1.52	0.0004513	-1.45	0.01764	-1.58	0.002069	1.09	1
208622_PM_s_at	EZR	-1.52	0.004934	-1.6	0.02538	-1.46	0.04554	-1.1	1
205925_PM_s_at	RAB3B	-1.52	0.0008944	-1.48	0.02216	-1.55	0.005277	1.05	1
233080_PM_s_at	PRPF40A	-1.52	0.02418	-1.55	0.1104	-1.49	0.09959	-1.03	1
1563549_PM_a_at	ANO8	-1.52	0.0007297	-1.42	0.02947	-1.6	0.002165	1.13	1
202387_PM_at	BAG1	-1.52	0.0006557	-1.38	0.03627	-1.64	0.000946	1.19	1
243332_PM_at	OTTHUMG00000176825 /// RP11-124L9.5	-1.52	0.0017	-1.52	0.02372	-1.52	0.01298	-1	1
238553_PM_at	AGAP9 /// BMS1P1 /// BMS1P5 /// LOC100996797	-1.52	0.002493	-1.6	0.01338	-1.45	0.02994	-1.1	1
228988_PM_at	ZNF711	-1.52	0.002958	-1.5	0.03924	-1.53	0.01719	1.02	1
242207_PM_at	CENPP /// LOC100128361	-1.52	0.0391	-1.78	0.03842	-1.33	0.2711	-1.33	1
206254_PM_at	EGF	-1.52	0.03706	-1.46	0.214	-1.57	0.0872	1.07	1
235566_PM_at	TMF1	-1.52	0.007523	-1.48	0.0805	-1.55	0.02949	1.06	1
219217_PM_at	NARS2	-1.52	0.000759	-1.48	0.0199	-1.55	0.004614	1.05	1
209062_PM_x_at	NCOA3	-1.52	0.08584	-1.56	0.2339	-1.48	0.2285	-1.05	1
203160_PM_s_at	RNF8	-1.52	0.00211	-1.39	0.06923	-1.63	0.003735	1.18	1
233329_PM_s_at	KRCC1	-1.52	0.04653	-1.44	0.2545	-1.58	0.09469	1.1	1
210962_PM_s_at	AKAP9	-1.52	0.0008494	-1.46	0.02521	-1.57	0.004035	1.08	1
221686_PM_s_at	RECQL5	-1.52	0.009126	-1.45	0.1107	-1.58	0.02702	1.09	1
230165_PM_at	SGOL2	-1.52	0.08001	-1.41	0.3608	-1.61	0.1281	1.15	1
220553_PM_s_at	PRPF39	-1.52	0.02044	-1.53	0.1093	-1.5	0.08262	-1.01	1
203565_PM_s_at	MNAT1	-1.52	0.00246	-1.56	0.01991	-1.48	0.02355	-1.05	1
219311_PM_at	CEP76	-1.52	0.004075	-1.36	0.1176	-1.66	0.004894	1.22	1
244456_PM_at	---	-1.52	0.4695	-1.36	0.7697	-1.66	0.5061	1.24	1
1556997_PM_a_at	LEPR	-1.52	0.002103	-1.54	0.02101	-1.49	0.01884	-1.04	1
212241_PM_at	GCOM1 /// POLR2M	-1.52	0.004634	-1.45	0.07224	-1.57	0.0163	1.09	1
216322_PM_at	CD58	-1.52	0.03549	-1.52	0.1575	-1.51	0.1151	-1	1
204739_PM_at	CENPC1	-1.52	0.002706	-1.5	0.03621	-1.53	0.01639	1.02	1
205052_PM_at	AUH	-1.52	0.002323	-1.34	0.09773	-1.68	0.001707	1.26	1
226472_PM_at	PPIL4	-1.52	0.002565	-1.5	0.0355	-1.53	0.01548	1.02	1
218663_PM_at	NCAPG	-1.52	0.03462	-1.44	0.2206	-1.58	0.07592	1.1	1
229732_PM_at	ZNF823	-1.51	0.007041	-1.48	0.07708	-1.55	0.02807	1.06	1
204962_PM_s_at	CENPA /// SLC35F6	-1.51	0.0489	-1.39	0.3177	-1.63	0.07407	1.17	1
225212_PM_at	SLC25A25	-1.51	0.08727	-1.39	0.4001	-1.63	0.1248	1.17	1
222857_PM_s_at	KCNMB4	-1.51	0.01027	-1.8	0.004829	-1.31	0.1495	-1.39	1
227238_PM_at	MUC15	-1.51	0.0187	-1.51	0.1186	-1.52	0.06867	1.01	1
222815_PM_at	RLIM	-1.51	0.02615	-1.48	0.1579	-1.54	0.07732	1.04	1
226398_PM_s_at	FRA10AC1	-1.51	0.02279	-1.49	0.1457	-1.54	0.07117	1.04	1
1556516_PM_at	LOC100506331	-1.51	0.1326	-1.43	0.4243	-1.59	0.2089	1.11	1
1570567_PM_at	OTTHUMG00000176696 /// RP11-1305N21.1	-1.51	0.06471	-1.49	0.2468	-1.53	0.1549	1.03	1
205071_PM_x_at	XRCC4	-1.51	0.3611	-1.56	0.5526	-1.48	0.5343	-1.04	1
226290_PM_at	BDP1	-1.51	0.008408	-1.5	0.07237	-1.52	0.03875	1.02	1
224737_PM_x_at	CCAR1	-1.51	0.01379	-1.52	0.0867	-1.5	0.06267	-1.01	1
209862_PM_s_at	CEP57	-1.51	0.01014	-1.51	0.07757	-1.52	0.0468	1	1
212307_PM_s_at	OGT	-1.51	0.07602	-1.34	0.4327	-1.67	0.08678	1.25	1
206122_PM_at	SOX15	-1.51	0.01641	-1.55	0.08495	-1.49	0.07831	-1.04	1
218662_PM_s_at	NCAPG	-1.51	0.01921	-1.42	0.1874	-1.6	0.03984	1.14	1
218386_PM_x_at	USP16	-1.51	0.02833	-1.52	0.1391	-1.51	0.09838	1.01	1
228050_PM_at	UTP15	-1.51	0.02615	-1.6	0.08063	-1.44	0.1349	-1.11	1
204171_PM_at	RPS6KB1	-1.51	0.009071	-1.42	0.129	-1.6	0.02109	1.13	1
202861_PM_at	PER1	-1.51	0.2925	-1.68	0.399	-1.39	0.5525	-1.2	1
1563834_PM_a_at	AKNAD1	-1.51	0.007024	-1.75	0.005453	-1.34	0.1042	-1.31	1
230197_PM_s_at	TPPP	-1.51	0.2431	-1.65	0.3646	-1.41	0.4864	-1.18	1
222533_PM_at	CRBN	-1.51	0.001611	-1.49	0.0271	-1.53	0.01044	1.03	1
214997_PM_at	SCAI	-1.51	0.006789	-1.4	0.1234	-1.61	0.01308	1.16	1
202182_PM_at	KAT2A	-1.51	0.02063	-1.57	0.08257	-1.46	0.1032	-1.07	1
235845_PM_at	SP5	-1.51	0.07016	-1.59	0.1731	-1.44	0.2305	-1.11	1
223245_PM_at	STRBP	-1.51	0.02089	-1.37	0.2361	-1.64	0.03041	1.21	1
241828_PM_x_at	LOC339240	-1.51	0.0435	-1.39	0.2988	-1.62	0.06825	1.17	1
216333_PM_x_at	TNXB	-1.51	0.03222	-1.6	0.09613	-1.44	0.1524	-1.11	1
204258_PM_at	CHD1	-1.51	0.01525	-1.54	0.08268	-1.49	0.07302	-1.02	1
1570371_PM_a_at	EPT1	-1.51	0.02006	-1.72	0.02676	-1.36	0.1748	-1.26	1
240262_PM_at	---	-1.51	0.3676	-1.52	0.5846	-1.5	0.5188	-1.01	1
1557984_PM_s_at	RPAP3	-1.51	0.05994	-1.6	0.1512	-1.44	0.2139	-1.1	1
242362_PM_at	---	-1.51	0.201	-1.53	0.409	-1.49	0.3643	-1.02	1
211019_PM_s_at	LSS	-1.51	0.002753	-1.58	0.01663	-1.45	0.03002	-1.09	1
214093_PM_s_at	FUBP1	-1.51	0.02678	-1.55	0.1129	-1.48	0.1103	-1.04	1
238496_PM_at	WHSC1L1	-1.51	0.002598	-1.51	0.03239	-1.51	0.0173	1	1
209826_PM_at	EGFL8 /// PPT2 /// PPT2-EGFL8	-1.51	0.02164	-1.5	0.1286	-1.52	0.07581	1.01	1
219242_PM_at	CEP63	-1.51	0.0009247	-1.43	0.03063	-1.58	0.003405	1.11	1
222837_PM_s_at	NAA15	-1.51	0.01698	-1.45	0.1445	-1.56	0.04833	1.08	1
1569039_PM_s_at	ZNF677	-1.51	0.01306	-1.51	0.09098	-1.51	0.05613	-1	1
228385_PM_at	DDX59	-1.51	0.002813	-1.6	0.01398	-1.44	0.03369	-1.11	1
220953_PM_s_at	MTMR12	-1.51	0.05688	-1.49	0.229	-1.52	0.1415	1.03	1
1563949_PM_at	---	-1.51	0.3345	-1.32	0.7199	-1.69	0.3456	1.3	1
1568815_PM_a_at	DDX50	-1.51	0.04427	-1.6	0.1174	-1.43	0.1858	-1.13	1
228047_PM_at	SNORA72	-1.51	0.1464	-1.54	0.3351	-1.48	0.3038	-1.03	1
230243_PM_at	TRMT10A	-1.51	0.01991	-1.48	0.1386	-1.54	0.06297	1.05	1
204069_PM_at	MEIS1	-1.51	0.01207	-1.57	0.05703	-1.46	0.07348	-1.08	1
244888_PM_at	---	-1.51	0.1521	-1.29	0.6014	-1.71	0.139	1.33	1
221921_PM_s_at	CADM3	-1.51	0.004659	-1.66	0.01033	-1.39	0.06281	-1.2	1
200962_PM_at	RPL31	-1.51	0.001337	-1.43	0.03995	-1.58	0.0044	1.11	1
228543_PM_at	PET117	-1.51	0.02171	-1.67	0.04176	-1.38	0.1576	-1.2	1
64432_PM_at	MAPKAPK5-AS1	-1.51	0.001167	-1.55	0.01187	-1.47	0.01361	-1.05	1
242057_PM_at	---	-1.51	0.01595	-1.48	0.1209	-1.53	0.05491	1.03	1
204500_PM_s_at	AGTPBP1	-1.51	0.01312	-1.46	0.1198	-1.55	0.04192	1.07	1
222312_PM_s_at	OTTHUMG00000170856 /// RP11-33E12.2	-1.51	0.005536	-1.79	0.002035	-1.3	0.1011	-1.37	1
218268_PM_at	TBC1D15	-1.51	0.01462	-1.5	0.101	-1.51	0.05876	1.02	1
230348_PM_at	LATS2	-1.51	0.05441	-1.55	0.1706	-1.47	0.1769	-1.06	1
230078_PM_at	RAPGEF6	-1.51	0.001516	-1.5	0.02267	-1.51	0.01151	1.01	1
229532_PM_at	ZNF502	-1.51	0.01998	-1.41	0.1879	-1.59	0.0419	1.13	1
36829_PM_at	PER1	-1.51	0.2283	-1.62	0.3644	-1.42	0.4585	-1.13	1
218182_PM_s_at	CLDN1	-1.5	0.01069	-1.45	0.1105	-1.55	0.03444	1.06	1
228249_PM_at	C11orf74	-1.5	0.02673	-1.36	0.2748	-1.64	0.03488	1.22	1
1553333_PM_at	MAB21L3	-1.5	0.01075	-1.47	0.0974	-1.53	0.04016	1.04	1
230786_PM_at	ZCCHC8	-1.5	0.005755	-1.35	0.1457	-1.65	0.006177	1.23	1
212721_PM_at	SREK1	-1.5	0.005383	-1.45	0.07743	-1.55	0.01896	1.08	1
201593_PM_s_at	ZC3H15	-1.5	0.1066	-1.53	0.2828	-1.49	0.2462	-1.02	1
223783_PM_s_at	DBIL5P	-1.5	0.01398	-1.54	0.07235	-1.47	0.07332	-1.05	1
222757_PM_s_at	ZAK	-1.5	0.02477	-1.54	0.1108	-1.48	0.1023	-1.04	1
202076_PM_at	BIRC2	-1.5	0.01397	-1.55	0.06879	-1.47	0.07632	-1.05	1
1560599_PM_a_at	CEP89	-1.5	0.001958	-1.41	0.05526	-1.59	0.00521	1.12	1
1553750_PM_a_at	FAM76B	-1.5	0.04772	-1.53	0.1726	-1.48	0.1503	-1.02	1
219355_PM_at	CXorf57	-1.5	0.002418	-1.55	0.02038	-1.47	0.0228	-1.05	1
210676_PM_x_at	RGPD5	-1.5	0.0161	-1.76	0.01305	-1.32	0.1784	-1.33	1
1562007_PM_at	---	-1.5	0.0022	-1.44	0.04924	-1.56	0.008082	1.09	1
212058_PM_at	U2SURP	-1.5	0.006907	-1.49	0.06505	-1.51	0.03298	1.02	1
1564002_PM_a_at	AK9	-1.5	0.07008	-1.64	0.1374	-1.4	0.2659	-1.18	1
230020_PM_at	NAA38	-1.5	0.004901	-1.69	0.007225	-1.36	0.0726	-1.23	1
214723_PM_x_at	ANKRD36	-1.5	0.2069	-1.47	0.4651	-1.53	0.3292	1.05	1
218886_PM_at	PAK1IP1	-1.5	0.04143	-1.52	0.168	-1.49	0.1303	-1.01	1
207544_PM_s_at	ADH6	-1.5	0.003608	-1.43	0.06977	-1.57	0.01146	1.1	1
223231_PM_at	TATDN1	-1.5	0.03364	-1.48	0.1765	-1.52	0.09575	1.04	1
231850_PM_x_at	CEP44	-1.5	0.01223	-1.53	0.07032	-1.48	0.06459	-1.03	1
210793_PM_s_at	NUP98	-1.5	0.01406	-1.57	0.05983	-1.45	0.08477	-1.09	1
237483_PM_at	---	-1.5	0.1665	-1.72	0.212	-1.34	0.4664	-1.27	1
240583_PM_at	RIOK3	-1.5	0.03339	-1.51	0.1487	-1.49	0.1127	-1.01	1
234051_PM_at	---	-1.5	0.03604	-1.4	0.2541	-1.59	0.06613	1.14	1
1552477_PM_a_at	IRF6	-1.5	0.003885	-1.54	0.02864	-1.47	0.03231	-1.06	1
236202_PM_at	---	-1.5	0.02151	-1.57	0.07942	-1.45	0.111	-1.08	1
209861_PM_s_at	METAP2	-1.5	0.01334	-1.47	0.111	-1.53	0.04722	1.05	1
227894_PM_at	WDR90	-1.5	0.006186	-1.62	0.02058	-1.41	0.06325	-1.14	1
215009_PM_s_at	THAP9-AS1	-1.5	0.03393	-1.45	0.1974	-1.54	0.08519	1.07	1
210052_PM_s_at	TPX2	-1.5	0.01089	-1.44	0.1191	-1.55	0.03193	1.08	1
218757_PM_s_at	UPF3B	-1.5	0.004896	-1.4	0.09666	-1.59	0.0114	1.14	1
233516_PM_s_at	SPAG17	-1.5	0.00307	-1.46	0.05108	-1.54	0.01361	1.06	1
221526_PM_x_at	PARD3	-1.5	0.0004581	-1.5	0.009063	-1.5	0.004894	-1	1
232673_PM_at	LRRFIP2	-1.5	0.2873	-1.61	0.431	-1.41	0.5133	-1.14	1
239436_PM_at	CHORDC1	-1.5	0.2585	-1.57	0.4285	-1.44	0.4623	-1.09	1
227493_PM_s_at	KIAA1143	-1.5	0.04895	-1.44	0.2481	-1.55	0.106	1.09	1
218877_PM_s_at	TRMT11	-1.5	0.02231	-1.54	0.09739	-1.47	0.1004	-1.04	1
33132_PM_at	CPSF1 /// MIR1234 /// MIR939	-1.5	0.002322	-1.46	0.0421	-1.54	0.01091	1.06	1
206069_PM_s_at	ACADL	-1.5	0.02072	-1.46	0.1505	-1.54	0.06053	1.06	1
243404_PM_at	---	-1.5	0.1116	-1.45	0.3592	-1.54	0.2045	1.06	1
215228_PM_at	NHLH2	-1.5	0.0121	-1.5	0.08269	-1.5	0.05508	-1	1
243861_PM_at	FNIP1	-1.5	0.005004	-1.46	0.0677	-1.54	0.0204	1.06	1
1568877_PM_a_at	ACBD5	-1.5	0.01402	-1.6	0.04491	-1.42	0.09917	-1.13	1
203755_PM_at	BUB1B	-1.5	0.04259	-1.37	0.3152	-1.62	0.06051	1.19	1
202147_PM_s_at	IFRD1	-1.5	0.02112	-1.39	0.2045	-1.59	0.04016	1.14	1
235717_PM_at	ZNF229	-1.5	0.05442	-1.45	0.2486	-1.54	0.1216	1.06	1
202870_PM_s_at	CDC20	-1.5	0.07996	-1.3	0.4865	-1.69	0.07269	1.31	1
203138_PM_at	HAT1	-1.5	0.1129	-1.52	0.2941	-1.48	0.2544	-1.01	1
219644_PM_at	CCDC41	-1.5	0.007106	-1.45	0.08221	-1.54	0.02626	1.07	1
215038_PM_s_at	SETD2	-1.5	0.0002858	-1.45	0.01131	-1.54	0.001844	1.07	1
1554310_PM_a_at	EIF4G3	-1.5	0.04812	-1.67	0.08043	-1.37	0.2456	-1.22	1
241713_PM_s_at	DYX1C1 /// DYX1C1-CCPG1	-1.5	4.583e-05	-1.55	0.0008385	-1.46	0.001239	-1.06	1
36545_PM_s_at	SFI1	-1.5	0.02516	-1.47	0.1555	-1.52	0.07476	1.04	1
1567214_PM_a_at	PNN	-1.5	0.04075	-1.52	0.1552	-1.48	0.1372	-1.03	1
235556_PM_at	CREBRF	-1.5	0.01219	-1.54	0.06585	-1.46	0.06778	-1.04	1
221258_PM_s_at	KIF18A	-1.5	0.01606	-1.37	0.2046	-1.61	0.02491	1.18	1
243322_PM_at	---	-1.5	0.07275	-1.62	0.1457	-1.4	0.2665	-1.15	1
243000_PM_at	CDK6	-1.5	0.02599	-1.63	0.06102	-1.4	0.1573	-1.17	1
220196_PM_at	MUC16	-1.5	0.07713	-1.65	0.1374	-1.38	0.2915	-1.19	1
222728_PM_s_at	MIR1304 /// SNORA1 /// SNORA18 /// SNORA32 /// SNORA40 /// SNORA8 /// SNORD5 /// TAF1D	-1.5	0.006122	-1.52	0.04748	-1.48	0.03752	-1.02	1
219363_PM_s_at	MTERFD1	-1.5	0.007764	-1.36	0.148	-1.62	0.01166	1.2	1
221646_PM_s_at	LOC100996904 /// ZDHHC11 /// ZDHHC11B	-1.5	0.2354	-1.44	0.5175	-1.54	0.3411	1.08	1
218851_PM_s_at	SFT2D3 /// WDR33	-1.5	0.03179	-1.61	0.0817	-1.41	0.165	-1.14	1
205046_PM_at	CENPE	-1.5	0.09336	-1.31	0.4977	-1.67	0.09113	1.29	1
242999_PM_at	ARHGEF7	-1.5	0.01594	-1.41	0.1618	-1.57	0.0373	1.11	1
233346_PM_at	---	-1.5	0.01309	-1.59	0.04342	-1.42	0.09366	-1.12	1
208744_PM_x_at	HSPH1	-1.5	0.01292	-1.49	0.09387	-1.5	0.05364	1.01	1
216053_PM_x_at	FAM182A /// FAM182B /// FAM27A /// FAM27B /// FAM27C	-1.5	0.1731	-1.41	0.4766	-1.57	0.2541	1.11	1
237241_PM_at	ECT2	-1.5	0.1965	-1.19	0.7536	-1.8	0.1225	1.52	1
227643_PM_at	TPPP	-1.5	0.1668	-1.53	0.3514	-1.46	0.3358	-1.06	1
230941_PM_at	LOC728537	-1.49	0.0261	-1.52	0.1212	-1.48	0.1011	-1.02	1
204444_PM_at	KIF11	-1.49	0.001688	-1.47	0.03032	-1.52	0.009961	1.04	1
209753_PM_s_at	TMPO	-1.49	0.01245	-1.62	0.0335	-1.4	0.1017	-1.16	1
204738_PM_s_at	KRIT1	-1.49	1.8e-05	-1.49	0.0009097	-1.5	0.0003394	1.01	1
204180_PM_s_at	ZBTB43	-1.49	0.08556	-1.55	0.2186	-1.45	0.2394	-1.07	1
237093_PM_at	---	-1.49	0.07972	-1.49	0.2593	-1.5	0.19	1.01	1
218806_PM_s_at	VAV3	-1.49	0.0007159	-1.44	0.02208	-1.54	0.003551	1.07	1
223714_PM_at	ZNF256	-1.49	0.03918	-1.64	0.07759	-1.38	0.2073	-1.19	1
213878_PM_at	PYROXD1	-1.49	0.04944	-1.52	0.1742	-1.47	0.1557	-1.02	1
227819_PM_at	LGR6	-1.49	0.07732	-1.61	0.1578	-1.4	0.2685	-1.15	1
203764_PM_at	DLGAP5	-1.49	0.07321	-1.29	0.4868	-1.69	0.06163	1.32	1
218520_PM_at	TBK1	-1.49	0.002543	-1.42	0.05606	-1.56	0.008619	1.11	1
208393_PM_s_at	RAD50	-1.49	0.02319	-1.35	0.2563	-1.62	0.03068	1.22	1
220901_PM_at	GPR157	-1.49	0.03697	-1.66	0.06674	-1.37	0.2121	-1.21	1
1560049_PM_at	---	-1.49	0.1785	-1.44	0.4589	-1.54	0.2763	1.08	1
222697_PM_s_at	ABHD10	-1.49	0.03204	-1.52	0.1311	-1.47	0.1203	-1.04	1
211518_PM_s_at	BMP4	-1.49	0.01785	-1.58	0.05936	-1.42	0.1095	-1.12	1
244066_PM_at	DENND4C	-1.49	0.01797	-1.43	0.1563	-1.55	0.04687	1.09	1
213142_PM_x_at	GSAP	-1.49	0.03532	-1.43	0.2163	-1.55	0.08031	1.09	1
236518_PM_at	KIAA1984	-1.49	0.1738	-1.54	0.3514	-1.45	0.3524	-1.07	1
1553133_PM_at	C9orf72	-1.49	0.03189	-1.59	0.09183	-1.42	0.1553	-1.11	1
1562083_PM_at	---	-1.49	0.06254	-1.4	0.3158	-1.57	0.1089	1.12	1
204840_PM_s_at	EEA1	-1.49	0.03775	-1.4	0.2579	-1.58	0.0691	1.14	1
1564662_PM_at	ZNF852	-1.49	0.03367	-1.54	0.1229	-1.45	0.1339	-1.06	1
230409_PM_at	MAGI3	-1.49	0.01475	-1.49	0.09613	-1.49	0.06237	-1	1
212264_PM_s_at	WAPAL	-1.49	0.0002591	-1.46	0.009287	-1.52	0.002016	1.05	1
52285_PM_f_at	CEP76	-1.49	0.002514	-1.4	0.06587	-1.58	0.006223	1.13	1
219067_PM_s_at	NSMCE4A	-1.49	0.003354	-1.49	0.03856	-1.49	0.02103	1.01	1
217881_PM_s_at	CDC27	-1.49	0.001245	-1.59	0.005779	-1.41	0.02072	-1.13	1
201636_PM_at	FXR1	-1.49	0.0002569	-1.46	0.00927	-1.52	0.001997	1.05	1
227653_PM_at	TRMT5	-1.49	0.001432	-1.5	0.01946	-1.48	0.01234	-1.01	1
244597_PM_at	---	-1.49	0.04602	-1.67	0.06977	-1.35	0.2517	-1.23	1
201925_PM_s_at	CD55	-1.49	0.01285	-1.52	0.07176	-1.46	0.06715	-1.03	1
238565_PM_at	OTTHUMG00000169422 /// RP11-350F4.2	-1.49	0.004536	-1.48	0.04936	-1.5	0.02469	1.02	1
204136_PM_at	COL7A1	-1.49	0.0421	-1.51	0.164	-1.47	0.1355	-1.02	1
219104_PM_at	RNF141	-1.49	0.009405	-1.45	0.09847	-1.53	0.03267	1.05	1
221514_PM_at	UTP14A	-1.49	0.002565	-1.47	0.037	-1.51	0.01481	1.03	1
200880_PM_at	DNAJA1	-1.49	0.0245	-1.44	0.1697	-1.53	0.06555	1.07	1
223555_PM_at	GON4L	-1.49	0.001362	-1.51	0.0156	-1.47	0.01363	-1.03	1
205647_PM_at	RAD52	-1.49	0.00252	-1.5	0.02841	-1.48	0.01874	-1.01	1
1561690_PM_at	---	-1.49	0.04296	-1.48	0.1904	-1.5	0.1202	1.02	1
206227_PM_at	CILP	-1.49	0.3482	-1.6	0.488	-1.4	0.5704	-1.14	1
228115_PM_at	GAREM	-1.49	0.001331	-1.48	0.02263	-1.5	0.009688	1.01	1
227562_PM_at	LAMTOR3	-1.49	0.03671	-1.34	0.3243	-1.63	0.04453	1.23	1
216942_PM_s_at	CD58	-1.49	0.1455	-1.49	0.3608	-1.49	0.2811	1.01	1
210599_PM_at	ZNF614	-1.49	0.0007922	-1.39	0.03445	-1.58	0.001867	1.14	1
203763_PM_at	DYNC2LI1	-1.49	0.01124	-1.47	0.08906	-1.5	0.04687	1.02	1
231181_PM_at	---	-1.49	0.2523	-1.86	0.2061	-1.24	0.6671	-1.5	1
225904_PM_at	CCSAP	-1.49	0.0004053	-1.41	0.01844	-1.55	0.001581	1.1	1
219833_PM_s_at	EFHC1	-1.49	0.08328	-1.48	0.2666	-1.49	0.1954	1.01	1
213437_PM_at	RUFY3	-1.49	0.01518	-1.43	0.1362	-1.53	0.04428	1.08	1
205287_PM_s_at	TFAP2C	-1.49	0.0119	-1.47	0.09604	-1.5	0.04715	1.02	1
225916_PM_at	LOC100506639 /// ZNF131	-1.49	0.002155	-1.45	0.03665	-1.51	0.0114	1.04	1
216094_PM_at	---	-1.49	0.292	-1.37	0.6268	-1.59	0.355	1.16	1
215022_PM_x_at	ZNF33B	-1.49	0.17	-1.6	0.2869	-1.4	0.3999	-1.13	1
203491_PM_s_at	CEP57	-1.49	0.03134	-1.55	0.1034	-1.43	0.1403	-1.08	1
225260_PM_s_at	MRPL32	-1.49	0.03549	-1.42	0.2235	-1.54	0.07777	1.1	1
234411_PM_x_at	CD44	-1.49	0.0168	-1.47	0.1178	-1.5	0.06051	1.03	1
244387_PM_at	---	-1.48	0.2553	-1.46	0.5129	-1.51	0.3825	1.04	1
232058_PM_at	---	-1.48	0.309	-1.76	0.333	-1.29	0.6457	-1.36	1
210568_PM_s_at	RECQL	-1.48	0.008241	-1.57	0.03223	-1.41	0.06792	-1.1	1
222315_PM_at	LOC100996756	-1.48	0.1335	-1.54	0.2915	-1.44	0.3077	-1.07	1
241360_PM_at	CCDC15	-1.48	0.0205	-1.46	0.1349	-1.5	0.06778	1.03	1
228544_PM_s_at	CSRP2BP /// PET117	-1.48	0.04041	-1.6	0.09533	-1.39	0.1924	-1.14	1
204609_PM_at	CCDC85B	-1.48	0.1432	-1.46	0.3869	-1.51	0.2573	1.04	1
217915_PM_s_at	RSL24D1	-1.48	0.1462	-1.47	0.3786	-1.5	0.2694	1.04	1
205173_PM_x_at	CD58	-1.48	0.01398	-1.47	0.1042	-1.5	0.05362	1.03	1
205908_PM_s_at	OMD	-1.48	0.3755	-1.54	0.5542	-1.44	0.5574	-1.05	1
202034_PM_x_at	RB1CC1	-1.48	0.000888	-1.55	0.007171	-1.43	0.01308	-1.07	1
209023_PM_s_at	STAG2	-1.48	0.09356	-1.48	0.2821	-1.48	0.2131	1.01	1
234405_PM_s_at	PHAX	-1.48	0.004355	-1.49	0.04279	-1.48	0.02673	-1	1
211744_PM_s_at	CD58	-1.48	0.06673	-1.51	0.2118	-1.46	0.1858	-1.02	1
208733_PM_at	RAB2A	-1.48	0.03911	-1.48	0.1772	-1.49	0.116	1.01	1
221593_PM_s_at	RPL31	-1.48	0.0002585	-1.49	0.005903	-1.48	0.003177	-1	1
235244_PM_at	CCDC58	-1.48	0.03134	-1.41	0.218	-1.55	0.06734	1.12	1
225529_PM_at	ACAP3	-1.48	0.008431	-1.48	0.07013	-1.49	0.04033	1	1
210260_PM_s_at	TNFAIP8	-1.48	0.001022	-1.54	0.008421	-1.43	0.01433	-1.07	1
230005_PM_at	SVIP	-1.48	0.0008877	-1.57	0.005166	-1.42	0.01506	-1.1	1
1554973_PM_a_at	ZBTB26	-1.48	0.1804	-1.41	0.4762	-1.54	0.2674	1.08	1
236067_PM_at	---	-1.48	0.1418	-1.52	0.3158	-1.45	0.3088	-1.03	1
206301_PM_at	TEC	-1.48	0.006908	-1.51	0.04771	-1.46	0.04308	-1.03	1
209372_PM_x_at	TUBB2A /// TUBB2B	-1.48	0.07743	-1.51	0.2279	-1.46	0.2072	-1.03	1
212533_PM_at	WEE1	-1.48	0.0001739	-1.57	0.001201	-1.41	0.004579	-1.12	1
201129_PM_at	SRSF7	-1.48	0.006451	-1.44	0.07992	-1.52	0.02351	1.07	1
1553581_PM_s_at	SREK1IP1	-1.48	0.0004813	-1.41	0.02093	-1.55	0.001813	1.1	1
230746_PM_s_at	---	-1.48	0.2309	-1.47	0.4728	-1.49	0.3691	1.02	1
200898_PM_s_at	MGEA5	-1.48	0.06687	-1.52	0.1954	-1.45	0.199	-1.05	1
231929_PM_at	IKZF2	-1.48	0.01722	-1.48	0.1056	-1.48	0.06903	1	1
240449_PM_at	ZNF341	-1.48	0.05724	-1.47	0.2275	-1.49	0.1438	1.02	1
210567_PM_s_at	SKP2	-1.48	0.002622	-1.55	0.01609	-1.43	0.02899	-1.09	1
236139_PM_at	---	-1.48	0.1765	-1.49	0.3862	-1.47	0.3286	-1.01	1
238509_PM_at	CUL1	-1.48	0.02857	-1.53	0.1081	-1.44	0.1226	-1.07	1
242731_PM_x_at	---	-1.48	0.07388	-1.48	0.2512	-1.48	0.1793	1	1
231381_PM_at	ESRG /// MIR4454	-1.48	0.01583	-1.53	0.07144	-1.44	0.08552	-1.07	1
203856_PM_at	VRK1	-1.48	0.01196	-1.51	0.07134	-1.46	0.062	-1.02	1
238333_PM_s_at	PAOX	-1.48	0.2611	-1.37	0.6009	-1.58	0.3222	1.16	1
213677_PM_s_at	PMS1	-1.48	0.02102	-1.43	0.1555	-1.52	0.05922	1.07	1
220289_PM_s_at	AIM1L	-1.48	0.02985	-1.47	0.1579	-1.49	0.09235	1.02	1
237003_PM_at	BEST3	-1.48	0.01298	-1.49	0.08283	-1.47	0.06013	-1.02	1
218100_PM_s_at	IFT57	-1.48	0.01503	-1.54	0.06587	-1.43	0.08544	-1.06	1
215990_PM_s_at	BCL6	-1.48	0.04787	-1.45	0.2173	-1.5	0.1197	1.03	1
218692_PM_at	SYBU	-1.48	0.001697	-1.5	0.01845	-1.46	0.01599	-1.04	1
201466_PM_s_at	JUN	-1.48	0.194	-1.45	0.4517	-1.51	0.3144	1.05	1
218972_PM_at	TTC17	-1.48	0.05442	-1.48	0.2083	-1.48	0.1476	-1	1
204679_PM_at	KCNK1	-1.48	0.0002142	-1.47	0.005814	-1.48	0.002431	1.01	1
225542_PM_at	ACAP3	-1.48	0.07151	-1.46	0.2562	-1.49	0.1685	1.02	1
1553214_PM_a_at	CCDC7	-1.48	0.2194	-1.57	0.3659	-1.41	0.4386	-1.1	1
221580_PM_s_at	MIR1304 /// SNORA1 /// SNORA18 /// SNORA32 /// SNORA40 /// SNORA8 /// SNORD5 /// TAF1D	-1.48	0.002197	-1.41	0.05288	-1.54	0.007128	1.11	1
205361_PM_s_at	PFDN4	-1.48	0.03208	-1.34	0.2946	-1.61	0.042	1.21	1
1568618_PM_a_at	GALNT1	-1.48	0.001468	-1.52	0.01324	-1.44	0.0167	-1.05	1
229292_PM_at	EPB41L5	-1.48	0.003027	-1.38	0.07844	-1.57	0.006515	1.14	1
234357_PM_at	---	-1.48	0.1545	-1.34	0.5209	-1.6	0.1893	1.2	1
227157_PM_at	CCDC111	-1.48	0.007742	-1.49	0.06031	-1.47	0.04137	-1	1
235579_PM_at	SCAF11	-1.48	0.009377	-1.45	0.0868	-1.5	0.03775	1.03	1
228334_PM_x_at	CEP44	-1.48	0.02577	-1.57	0.078	-1.41	0.1354	-1.1	1
1562236_PM_at	KAT6B	-1.48	0.01452	-1.39	0.1634	-1.56	0.03126	1.12	1
218781_PM_at	SMC6	-1.48	0.01078	-1.5	0.06628	-1.46	0.05812	-1.02	1
232278_PM_s_at	DEPDC1	-1.48	0.04827	-1.38	0.2969	-1.56	0.08084	1.14	1
235269_PM_at	FAM83F	-1.48	0.006908	-1.58	0.02394	-1.4	0.06575	-1.12	1
202413_PM_s_at	USP1	-1.48	0.002403	-1.47	0.03233	-1.48	0.0155	1.02	1
238114_PM_at	PCMTD1	-1.48	0.07393	-1.54	0.1932	-1.43	0.2253	-1.08	1
238744_PM_at	---	-1.48	0.02241	-1.58	0.06506	-1.4	0.1314	-1.12	1
229676_PM_at	MTPAP	-1.48	0.04985	-1.55	0.1409	-1.42	0.1859	-1.09	1
202660_PM_at	ITPR2	-1.48	0.001766	-1.57	0.008196	-1.4	0.026	-1.12	1
213451_PM_x_at	LOC101060681 /// TNXA /// TNXB	-1.48	0.04496	-1.56	0.1199	-1.41	0.1863	-1.11	1
202301_PM_s_at	RSRC2	-1.48	0.006568	-1.56	0.02709	-1.41	0.05874	-1.1	1
201872_PM_s_at	ABCE1	-1.48	0.009118	-1.51	0.05742	-1.45	0.05326	-1.03	1
218710_PM_at	TTC27	-1.48	0.002146	-1.55	0.01198	-1.41	0.02692	-1.09	1
218539_PM_at	FBXO34	-1.48	2.978e-05	-1.5	0.0008744	-1.46	0.0007294	-1.03	1
205675_PM_at	MTTP	-1.48	0.05884	-1.22	0.5353	-1.72	0.02871	1.41	1
228360_PM_at	LYPD6B	-1.48	0.001894	-1.48	0.02366	-1.47	0.01506	-1.01	1
219459_PM_at	POLR3B	-1.47	0.001557	-1.38	0.04964	-1.56	0.003979	1.13	1
236141_PM_at	NBLA00301	-1.47	0.09595	-1.23	0.5911	-1.71	0.06194	1.4	1
238488_PM_at	IPO11 /// LRRC70	-1.47	0.1036	-1.49	0.2824	-1.46	0.2386	-1.01	1
243031_PM_at	---	-1.47	0.1546	-1.44	0.4055	-1.5	0.2677	1.04	1
222621_PM_at	DNAJC1	-1.47	0.008657	-1.43	0.09236	-1.51	0.03126	1.05	1
214457_PM_at	HOXA2	-1.47	0.04246	-1.85	0.01107	-1.22	0.3866	-1.53	1
226784_PM_at	TWISTNB	-1.47	0.01125	-1.49	0.07171	-1.46	0.05704	-1.02	1
242498_PM_x_at	---	-1.47	0.06842	-1.52	0.1981	-1.44	0.2018	-1.05	1
223197_PM_s_at	SMARCAD1	-1.47	0.02431	-1.44	0.1532	-1.5	0.07269	1.05	1
207749_PM_s_at	PPP2R3A	-1.47	0.0007825	-1.55	0.004905	-1.41	0.01355	-1.1	1
244028_PM_at	USP15	-1.47	0.02665	-1.5	0.1194	-1.45	0.1047	-1.02	1
236439_PM_at	---	-1.47	0.2023	-1.53	0.3819	-1.43	0.3892	-1.06	1
217985_PM_s_at	BAZ1A	-1.47	0.01577	-1.49	0.08863	-1.46	0.07234	-1.02	1
1555996_PM_s_at	EIF4A2 /// MIR1248 /// SNORA4 /// SNORA63 /// SNORA81 /// SNORD2	-1.47	0.1057	-1.52	0.2521	-1.43	0.2671	-1.06	1
1560354_PM_at	CTD-2083E4.4 /// OTTHUMG00000161585	-1.47	0.03645	-1.46	0.1783	-1.49	0.1054	1.02	1
210048_PM_at	NAPG	-1.47	0.06707	-1.43	0.2802	-1.51	0.1401	1.06	1
1553603_PM_s_at	ATL2	-1.47	0.0007297	-1.49	0.01103	-1.46	0.008019	-1.02	1
230343_PM_at	---	-1.47	0.009039	-1.53	0.04356	-1.42	0.06305	-1.08	1
218040_PM_at	PRPF38B	-1.47	0.003078	-1.46	0.04088	-1.49	0.01769	1.02	1
221280_PM_s_at	PARD3	-1.47	0.003108	-1.5	0.02656	-1.45	0.02614	-1.04	1
228986_PM_at	OSBPL8	-1.47	0.006126	-1.51	0.04036	-1.44	0.04228	-1.04	1
227595_PM_at	ZMYM6	-1.47	0.03101	-1.29	0.3458	-1.64	0.02768	1.27	1
219411_PM_at	ELMO3	-1.47	0.008371	-1.53	0.04061	-1.42	0.06059	-1.08	1
222680_PM_s_at	DTL	-1.47	0.008831	-1.45	0.08016	-1.49	0.03752	1.02	1
201395_PM_at	RBM5	-1.47	0.00137	-1.38	0.04721	-1.56	0.003356	1.14	1
202170_PM_s_at	AASDHPPT	-1.47	0.001554	-1.53	0.01208	-1.43	0.01883	-1.07	1
205372_PM_at	PLAG1	-1.47	0.02683	-1.42	0.1833	-1.52	0.06777	1.07	1
239061_PM_at	TPRXL	-1.47	0.06014	-1.24	0.5149	-1.7	0.03478	1.38	1
230222_PM_at	OTTHUMG00000014264 /// RP11-456H18.2	-1.47	0.0003918	-1.48	0.007842	-1.47	0.004446	-1.01	1
203751_PM_x_at	JUND	-1.47	0.007501	-1.55	0.03259	-1.41	0.06087	-1.1	1
232570_PM_s_at	ADAM33	-1.47	0.03839	-1.83	0.01063	-1.23	0.3641	-1.49	1
1554708_PM_s_at	SPATA6L	-1.47	0.01602	-1.32	0.2409	-1.61	0.01731	1.23	1
235973_PM_at	---	-1.47	0.07468	-1.54	0.1859	-1.42	0.2342	-1.09	1
211826_PM_s_at	AFF1	-1.47	0.01134	-1.4	0.1304	-1.53	0.02991	1.1	1
230004_PM_at	USP24	-1.47	0.2186	-1.49	0.4281	-1.45	0.3833	-1.03	1
1556253_PM_s_at	---	-1.47	0.08823	-1.6	0.163	-1.37	0.3007	-1.17	1
210175_PM_at	GCFC2	-1.47	0.01554	-1.62	0.03159	-1.36	0.1295	-1.19	1
226917_PM_s_at	ANAPC4	-1.47	0.0397	-1.45	0.1921	-1.49	0.1089	1.03	1
221103_PM_s_at	WDR52	-1.47	0.1186	-1.46	0.3389	-1.48	0.2358	1.02	1
212410_PM_at	MICU2	-1.47	0.01585	-1.43	0.1303	-1.5	0.04986	1.06	1
203166_PM_at	CFDP1	-1.47	0.0031	-1.41	0.06102	-1.53	0.01086	1.09	1
201699_PM_at	PSMC6	-1.47	0.04711	-1.45	0.2126	-1.49	0.12	1.04	1
228778_PM_at	MCPH1	-1.47	0.005311	-1.48	0.04554	-1.46	0.03263	-1.02	1
219258_PM_at	TIPIN	-1.47	0.01603	-1.38	0.1774	-1.55	0.03252	1.13	1
243645_PM_at	NFASC	-1.47	0.01875	-1.35	0.2203	-1.58	0.02861	1.18	1
209051_PM_s_at	RALGDS	-1.47	0.01139	-1.46	0.08545	-1.47	0.04949	1.01	1
228806_PM_at	RORC	-1.47	0.03845	-1.58	0.09474	-1.39	0.1845	-1.14	1
238575_PM_at	OSBPL6	-1.47	0.008128	-1.44	0.08396	-1.5	0.03123	1.04	1
212602_PM_at	WDFY3	-1.47	0.00245	-1.4	0.05349	-1.53	0.00863	1.08	1
218512_PM_at	WDR12	-1.47	0.001429	-1.42	0.0329	-1.51	0.006765	1.06	1
209314_PM_s_at	HBS1L	-1.47	0.0153	-1.43	0.1313	-1.51	0.04705	1.06	1
220260_PM_at	TBC1D19	-1.47	0.01048	-1.49	0.067	-1.45	0.05562	-1.02	1
214277_PM_at	COX11	-1.47	0.0005813	-1.43	0.01693	-1.5	0.003618	1.05	1
213444_PM_at	ZNF862	-1.47	0.06851	-1.56	0.1574	-1.4	0.2393	-1.12	1
229169_PM_at	TTC18	-1.47	0.06899	-1.39	0.3295	-1.54	0.1182	1.11	1
205765_PM_at	CYP3A5	-1.47	0.2011	-1.61	0.2988	-1.36	0.4612	-1.19	1
213873_PM_at	ST3GAL6	-1.47	0.02263	-1.42	0.1625	-1.51	0.06199	1.07	1
213557_PM_at	---	-1.47	0.03217	-1.65	0.04431	-1.33	0.2202	-1.24	1
219236_PM_at	PAQR6	-1.47	0.1002	-1.47	0.2863	-1.46	0.2274	-1.01	1
210346_PM_s_at	CLK4	-1.47	0.05237	-1.41	0.2565	-1.51	0.1113	1.08	1
223255_PM_at	G2E3	-1.47	0.001987	-1.41	0.04471	-1.52	0.007663	1.08	1
207802_PM_at	CRISP3	-1.47	0.3756	-1.56	0.5252	-1.39	0.5837	-1.12	1
202227_PM_s_at	BRD8	-1.47	0.0008539	-1.36	0.03877	-1.56	0.001668	1.15	1
218346_PM_s_at	SESN1	-1.47	0.01256	-1.48	0.07877	-1.45	0.06053	-1.01	1
236623_PM_at	ATP1A1OS	-1.47	0.02821	-1.34	0.2737	-1.59	0.03881	1.19	1
203822_PM_s_at	ELF2	-1.47	0.002817	-1.42	0.05118	-1.51	0.01176	1.07	1
244861_PM_at	ZNF527	-1.47	0.006267	-1.49	0.04554	-1.45	0.0398	-1.03	1
214034_PM_at	ERAP1	-1.47	0.1472	-1.41	0.4235	-1.51	0.2407	1.07	1
1562497_PM_at	CTA-276F8.1 /// OTTHUMG00000177380	-1.47	0.1454	-1.67	0.1807	-1.31	0.4509	-1.26	1
236588_PM_at	CFDP1	-1.47	0.0685	-1.45	0.2541	-1.48	0.1607	1.02	1
205773_PM_at	CPEB3	-1.47	0.000163	-1.46	0.004703	-1.47	0.002006	1	1
228561_PM_at	CDC37L1	-1.47	0.04284	-1.48	0.1665	-1.45	0.1362	-1.02	1
201639_PM_s_at	CPSF1 /// MIR1234 /// MIR939	-1.47	0.006544	-1.34	0.142	-1.58	0.008927	1.19	1
207291_PM_at	PRRG4	-1.47	0.002847	-1.47	0.03263	-1.46	0.01952	-1	1
218478_PM_s_at	ZCCHC8	-1.47	0.003424	-1.39	0.07142	-1.53	0.01009	1.1	1
218515_PM_at	PAXBP1	-1.47	0.01814	-1.38	0.1768	-1.54	0.03985	1.12	1
218285_PM_s_at	BDH2	-1.47	0.02053	-1.48	0.1066	-1.45	0.08487	-1.02	1
229610_PM_at	CKAP2L	-1.47	0.05394	-1.37	0.314	-1.55	0.08776	1.14	1
237145_PM_at	EIF2AK4	-1.47	0.2597	-1.61	0.3592	-1.35	0.5257	-1.21	1
213918_PM_s_at	NIPBL	-1.47	0.008717	-1.33	0.1675	-1.59	0.01126	1.2	1
1552767_PM_a_at	HS6ST2	-1.46	0.003817	-1.45	0.04851	-1.48	0.02003	1.02	1
203597_PM_s_at	WBP4	-1.46	0.001786	-1.48	0.02055	-1.45	0.01575	-1.02	1
220166_PM_at	CNNM1	-1.46	0.007318	-1.58	0.02049	-1.37	0.07427	-1.16	1
221826_PM_at	ANGEL2	-1.46	0.0769	-1.37	0.3619	-1.55	0.1203	1.13	1
228603_PM_at	ACTR3	-1.46	0.03136	-1.58	0.0729	-1.37	0.1736	-1.14	1
233214_PM_at	---	-1.46	0.0655	-1.66	0.08627	-1.32	0.3128	-1.25	1
241007_PM_at	---	-1.46	0.0205	-1.48	0.1105	-1.45	0.08213	-1.02	1
239847_PM_at	OTTHUMG00000170856 /// RP11-33E12.2	-1.46	0.005348	-1.59	0.01334	-1.36	0.06555	-1.17	1
214139_PM_at	ARID4B	-1.46	0.05897	-1.5	0.1833	-1.43	0.1822	-1.03	1
216874_PM_at	LOC100505498	-1.46	0.1489	-1.69	0.1675	-1.3	0.4751	-1.29	1
219371_PM_s_at	KLF2	-1.46	0.09541	-1.31	0.4723	-1.61	0.1061	1.24	1
1555279_PM_at	ARMC8	-1.46	0.004478	-1.47	0.04307	-1.46	0.02755	-1	1
203397_PM_s_at	GALNT3	-1.46	0.0002175	-1.41	0.01026	-1.51	0.001305	1.07	1
221003_PM_s_at	CAB39L	-1.46	0.01024	-1.49	0.06196	-1.44	0.05752	-1.04	1
202268_PM_s_at	NAE1	-1.46	0.01298	-1.48	0.08044	-1.45	0.06181	-1.01	1
235273_PM_at	DYX1C1	-1.46	0.0317	-1.36	0.2513	-1.55	0.05523	1.15	1
240355_PM_at	---	-1.46	0.01624	-1.41	0.1459	-1.51	0.0447	1.07	1
1555193_PM_a_at	ZNF277	-1.46	0.2747	-1.54	0.433	-1.4	0.488	-1.1	1
237706_PM_at	STXBP4	-1.46	0.00463	-1.53	0.02436	-1.41	0.04322	-1.08	1
1554193_PM_s_at	MANEA	-1.46	0.1119	-1.55	0.2251	-1.39	0.3102	-1.11	1
216214_PM_at	---	-1.46	0.05439	-1.48	0.1909	-1.45	0.16	-1.02	1
204603_PM_at	EXO1	-1.46	0.09795	-1.31	0.4666	-1.6	0.1133	1.21	1
218009_PM_s_at	PRC1	-1.46	0.009273	-1.39	0.1172	-1.52	0.02527	1.1	1
244167_PM_at	---	-1.46	0.02887	-1.59	0.06307	-1.36	0.1725	-1.16	1
222475_PM_at	SAP30BP	-1.46	0.0009265	-1.33	0.04793	-1.58	0.001121	1.19	1
219624_PM_at	BAG4	-1.46	0.001687	-1.44	0.03017	-1.48	0.009996	1.03	1
236572_PM_at	OTTHUMG00000171435 /// RP4-647C14.3	-1.46	0.06919	-1.49	0.2063	-1.43	0.1979	-1.04	1
229484_PM_at	PPM1J	-1.46	3.327e-05	-1.39	0.003127	-1.53	0.00016	1.1	1
226942_PM_at	PHF20L1	-1.46	0.008662	-1.45	0.07435	-1.47	0.03959	1.02	1
213427_PM_at	RPP40	-1.46	0.01822	-1.3	0.2705	-1.61	0.01678	1.25	1
230145_PM_at	DUS3L	-1.46	0.02663	-1.45	0.1456	-1.47	0.08678	1.01	1
210180_PM_s_at	TRA2B	-1.46	0.04671	-1.38	0.2791	-1.53	0.0843	1.12	1
206976_PM_s_at	HSPH1	-1.46	0.009793	-1.37	0.1415	-1.54	0.02043	1.13	1
1555450_PM_a_at	NAA16	-1.46	0.07567	-1.5	0.2096	-1.43	0.2167	-1.06	1
227685_PM_at	TMF1	-1.46	0.03688	-1.43	0.1897	-1.48	0.1003	1.04	1
222794_PM_x_at	MTPAP	-1.46	0.002565	-1.52	0.01632	-1.41	0.02801	-1.08	1
201881_PM_s_at	ARIH1	-1.46	0.005348	-1.44	0.05937	-1.47	0.02587	1.02	1
239212_PM_at	LTV1	-1.46	0.03363	-1.44	0.1768	-1.48	0.09556	1.03	1
231498_PM_at	---	-1.46	0.07972	-1.54	0.1817	-1.39	0.2547	-1.11	1
202633_PM_at	TOPBP1	-1.46	0.001342	-1.46	0.02061	-1.46	0.0107	1	1
213876_PM_x_at	ZRSR2	-1.46	0.02704	-1.44	0.159	-1.48	0.08051	1.03	1
219976_PM_at	HOOK1	-1.46	0.05451	-1.34	0.3441	-1.57	0.07665	1.18	1
206316_PM_s_at	KNTC1	-1.46	0.01037	-1.38	0.1369	-1.53	0.02374	1.12	1
227988_PM_s_at	VPS13A	-1.46	0.004584	-1.34	0.1104	-1.56	0.007559	1.17	1
1554903_PM_at	FRMD8	-1.46	0.02152	-1.49	0.1005	-1.43	0.09372	-1.04	1
244484_PM_at	---	-1.46	0.1109	-1.5	0.2709	-1.43	0.2659	-1.06	1
1554063_PM_at	ZHX1-C8ORF76	-1.46	0.02845	-1.62	0.04598	-1.34	0.1945	-1.22	1
1568617_PM_a_at	CAMSAP3	-1.46	0.01422	-1.52	0.05861	-1.41	0.08662	-1.09	1
207920_PM_x_at	ZFX	-1.46	0.003849	-1.43	0.05233	-1.48	0.01884	1.04	1
207483_PM_s_at	CAND1	-1.46	0.0006964	-1.52	0.00516	-1.41	0.01148	-1.08	1
222594_PM_s_at	SPATS2	-1.46	0.03436	-1.47	0.1509	-1.45	0.1153	-1.01	1
217895_PM_at	PTCD3	-1.46	0.01678	-1.35	0.1972	-1.55	0.02905	1.16	1
220658_PM_s_at	ARNTL2	-1.46	0.06947	-1.21	0.5659	-1.7	0.0351	1.41	1
229011_PM_at	---	-1.46	0.007771	-1.51	0.04229	-1.42	0.05403	-1.06	1
1552384_PM_a_at	FAM71A	-1.46	0.03362	-1.39	0.2259	-1.52	0.07083	1.09	1
204089_PM_x_at	MAP3K4	-1.46	0.003545	-1.57	0.01138	-1.37	0.04698	-1.14	1
209063_PM_x_at	PAIP1	-1.46	0.01747	-1.47	0.1013	-1.45	0.07283	-1	1
213907_PM_at	EEF1E1	-1.46	0.1242	-1.38	0.4234	-1.53	0.1918	1.12	1
204353_PM_s_at	POT1	-1.46	0.02905	-1.44	0.1553	-1.47	0.09072	1.03	1
205514_PM_at	ZNF415	-1.46	0.1571	-1.58	0.2544	-1.36	0.3992	-1.15	1
1555136_PM_at	FGD6	-1.46	0.3782	-1.39	0.6553	-1.52	0.4715	1.1	1
227718_PM_at	PURB	-1.46	0.01944	-1.46	0.116	-1.46	0.07339	-1	1
203310_PM_at	STXBP3	-1.46	0.004725	-1.54	0.02123	-1.39	0.04769	-1.1	1
1552774_PM_a_at	SLC25A27	-1.46	0.1571	-1.46	0.37	-1.45	0.2994	-1.01	1
228325_PM_at	KIAA0146	-1.46	0.08716	-1.29	0.4776	-1.61	0.08873	1.26	1
213212_PM_x_at	GOLGA6L10 /// GOLGA6L3 /// GOLGA6L4 /// GOLGA6L5 /// GOLGA6L9	-1.46	0.0471	-1.4	0.2529	-1.51	0.09759	1.09	1
1554441_PM_a_at	WAPAL	-1.46	0.06145	-1.44	0.2429	-1.47	0.1467	1.03	1
229712_PM_at	SNAPC3	-1.46	0.01312	-1.4	0.1315	-1.5	0.03751	1.08	1
1565689_PM_at	---	-1.46	0.4211	-1.53	0.581	-1.4	0.6057	-1.08	1
239999_PM_at	LINC00478	-1.46	0.307	-1.58	0.4295	-1.36	0.5524	-1.16	1
1568678_PM_s_at	FGFR1OP	-1.46	0.02196	-1.43	0.1425	-1.48	0.06925	1.04	1
238486_PM_at	FRS2	-1.46	0.17	-1.74	0.1535	-1.26	0.5476	-1.38	1
235919_PM_at	CEP78	-1.46	0.02502	-1.4	0.1791	-1.5	0.06297	1.08	1
205614_PM_x_at	MST1	-1.45	0.0296	-1.4	0.1961	-1.5	0.07119	1.07	1
230507_PM_at	ATXN1	-1.45	0.103	-1.38	0.39	-1.52	0.1652	1.11	1
244447_PM_at	---	-1.45	0.39	-1.54	0.5416	-1.39	0.5907	-1.1	1
214087_PM_s_at	MYBPC1	-1.45	0.1881	-1.31	0.573	-1.58	0.216	1.21	1
218833_PM_at	ZAK	-1.45	0.01081	-1.39	0.1256	-1.51	0.02932	1.09	1
212652_PM_s_at	SNX4	-1.45	0.01961	-1.41	0.1525	-1.49	0.05482	1.07	1
229811_PM_at	OTTHUMG00000032910 /// RP11-157P1.4	-1.45	0.06829	-1.47	0.2189	-1.44	0.1855	-1.02	1
220123_PM_at	SLC35F5	-1.45	0.05353	-1.36	0.3114	-1.54	0.08791	1.13	1
218844_PM_at	ACSF2	-1.45	0.06332	-1.57	0.1323	-1.37	0.2477	-1.15	1
203099_PM_s_at	CDYL	-1.45	0.04598	-1.39	0.254	-1.51	0.09357	1.09	1
226494_PM_at	CAMSAP3	-1.45	0.01253	-1.58	0.02841	-1.35	0.1103	-1.18	1
221524_PM_s_at	RRAGD	-1.45	0.002177	-1.6	0.003969	-1.34	0.03992	-1.19	1
232056_PM_at	SCEL	-1.45	0.000926	-1.49	0.01027	-1.43	0.01133	-1.04	1
215888_PM_at	PDS5B	-1.45	0.1393	-1.53	0.2755	-1.39	0.3364	-1.1	1
221677_PM_s_at	DONSON	-1.45	0.002692	-1.46	0.0318	-1.45	0.01863	-1	1
238739_PM_at	IPMK	-1.45	0.009271	-1.52	0.03991	-1.4	0.06881	-1.08	1
1554593_PM_s_at	SLC1A6	-1.45	0.1161	-1.29	0.5175	-1.6	0.1216	1.22	1
1559362_PM_at	---	-1.45	0.2538	-1.45	0.4841	-1.45	0.4028	-1	1
227787_PM_s_at	MED30	-1.45	0.04296	-1.5	0.1433	-1.42	0.156	-1.06	1
225297_PM_at	HAUS1	-1.45	0.01838	-1.46	0.1076	-1.45	0.07336	1	1
214141_PM_x_at	SRSF7	-1.45	0.003072	-1.4	0.0564	-1.5	0.012	1.08	1
237495_PM_at	MPP7	-1.45	0.3881	-1.55	0.5296	-1.38	0.599	-1.12	1
1554294_PM_s_at	TTBK2	-1.45	0.09006	-1.54	0.1911	-1.38	0.277	-1.12	1
218535_PM_s_at	RIOK2	-1.45	0.09029	-1.4	0.3336	-1.49	0.1704	1.08	1
209284_PM_s_at	FAM208A	-1.45	0.008248	-1.42	0.08618	-1.48	0.03115	1.05	1
202412_PM_s_at	USP1	-1.45	0.09038	-1.5	0.2323	-1.42	0.2432	-1.05	1
204601_PM_at	N4BP1	-1.45	0.001767	-1.43	0.03002	-1.47	0.01081	1.03	1
223021_PM_x_at	VTA1	-1.45	0.004936	-1.4	0.07481	-1.5	0.01734	1.08	1
232128_PM_s_at	CLCN5	-1.45	0.07522	-1.38	0.3374	-1.52	0.1297	1.1	1
227861_PM_at	TMEM161B	-1.45	0.008821	-1.36	0.1342	-1.53	0.01874	1.14	1
235039_PM_x_at	LIN9	-1.45	0.0007297	-1.44	0.01436	-1.46	0.006176	1.01	1
239128_PM_at	TMEM221	-1.45	0.00772	-1.52	0.03342	-1.39	0.06209	-1.1	1
202113_PM_s_at	SNX2	-1.45	0.05531	-1.54	0.1327	-1.38	0.2156	-1.11	1
239217_PM_x_at	ABCC3	-1.45	0.008254	-1.48	0.05146	-1.43	0.05078	-1.04	1
237182_PM_at	MRPL45P2	-1.45	0.01767	-1.55	0.0486	-1.37	0.1202	-1.13	1
205308_PM_at	ZC2HC1A	-1.45	0.02851	-1.35	0.2434	-1.54	0.0489	1.15	1
219037_PM_at	RRP15	-1.45	0.01526	-1.49	0.07176	-1.42	0.08178	-1.05	1
200977_PM_s_at	TAX1BP1	-1.45	0.007618	-1.45	0.06192	-1.45	0.03959	1.01	1
223542_PM_at	ANKRD32	-1.45	0.00322	-1.4	0.05939	-1.5	0.01207	1.08	1
209545_PM_s_at	RIPK2	-1.45	0.006945	-1.42	0.0764	-1.48	0.02783	1.04	1
232524_PM_x_at	ANAPC4	-1.45	0.02008	-1.48	0.09834	-1.43	0.08796	-1.03	1
236621_PM_at	RPS27	-1.45	0.1266	-1.41	0.3822	-1.49	0.224	1.06	1
203213_PM_at	CDK1	-1.45	0.02849	-1.31	0.2988	-1.58	0.03284	1.22	1
223551_PM_at	PKIB	-1.45	0.01973	-1.43	0.1305	-1.47	0.06671	1.03	1
226792_PM_s_at	KIFC2	-1.45	0.031	-1.43	0.1633	-1.46	0.09358	1.02	1
213859_PM_x_at	SMARCA5	-1.45	0.03323	-1.33	0.289	-1.56	0.04655	1.19	1
223016_PM_x_at	ZRANB2	-1.45	0.01127	-1.42	0.1044	-1.48	0.03959	1.05	1
242325_PM_at	YWHAH	-1.45	0.08301	-1.47	0.2435	-1.43	0.2121	-1.03	1
241358_PM_at	WFIKKN2	-1.45	0.02826	-1.43	0.1591	-1.46	0.08522	1.02	1
203358_PM_s_at	EZH2	-1.45	0.01129	-1.33	0.179	-1.56	0.01662	1.18	1
222540_PM_s_at	RSF1	-1.45	0.009168	-1.5	0.04614	-1.41	0.06234	-1.06	1
1569107_PM_s_at	ZFP69	-1.45	0.03176	-1.55	0.0818	-1.37	0.1648	-1.11	1
223217_PM_s_at	NFKBIZ	-1.45	0.2121	-1.46	0.4309	-1.44	0.3684	1	1
219280_PM_at	BRWD1	-1.45	0.009067	-1.3	0.1897	-1.58	0.008966	1.23	1
1552329_PM_at	RBBP6	-1.45	0.01298	-1.32	0.2036	-1.57	0.01659	1.2	1
223681_PM_s_at	INADL	-1.45	0.00249	-1.42	0.03937	-1.47	0.01312	1.04	1
220520_PM_s_at	NUP62CL	-1.45	0.008735	-1.41	0.09255	-1.48	0.03165	1.05	1
203347_PM_s_at	MTF2	-1.45	0.02153	-1.45	0.1176	-1.44	0.08217	-1	1
201604_PM_s_at	PPP1R12A	-1.45	0.003202	-1.5	0.02011	-1.4	0.03237	-1.07	1
208463_PM_at	GABRA4	-1.45	0.1498	-1.4	0.4215	-1.49	0.248	1.07	1
219287_PM_at	KCNMB4	-1.45	0.02808	-1.65	0.02963	-1.3	0.2252	-1.28	1
244869_PM_at	---	-1.45	0.02091	-1.4	0.1623	-1.49	0.05565	1.07	1
229511_PM_at	SMARCE1	-1.45	0.3686	-1.33	0.6894	-1.55	0.4256	1.17	1
1552287_PM_s_at	AFG3L1P	-1.45	0.02834	-1.41	0.172	-1.47	0.07865	1.04	1
237040_PM_at	CWF19L2	-1.45	0.04644	-1.55	0.1065	-1.36	0.2067	-1.13	1
227701_PM_at	C10orf118	-1.45	0.002048	-1.47	0.02105	-1.43	0.01824	-1.02	1
211971_PM_s_at	LRPPRC	-1.45	0.003568	-1.45	0.03842	-1.44	0.02279	1	1
213827_PM_at	ARHGAP33	-1.45	0.1098	-1.43	0.3225	-1.46	0.226	1.02	1
1568900_PM_a_at	ZNF568	-1.45	0.08976	-1.46	0.2614	-1.43	0.2174	-1	1
214287_PM_s_at	CDK13	-1.45	0.002494	-1.43	0.03593	-1.46	0.01459	1.02	1
212871_PM_at	MAPKAPK5	-1.45	0.0005899	-1.41	0.01643	-1.47	0.003876	1.05	1
205416_PM_s_at	ATXN3	-1.45	0.06664	-1.35	0.3481	-1.53	0.1036	1.14	1
219802_PM_at	PYROXD1	-1.44	0.009913	-1.49	0.0512	-1.41	0.06344	-1.05	1
202303_PM_x_at	SMARCA5	-1.44	0.01721	-1.34	0.2004	-1.54	0.02938	1.16	1
1555259_PM_at	ZAK	-1.44	0.04919	-1.43	0.2132	-1.46	0.1266	1.02	1
209180_PM_at	RABGGTB	-1.44	0.04718	-1.4	0.234	-1.48	0.1086	1.06	1
226588_PM_at	CWC22	-1.44	0.003949	-1.51	0.02042	-1.39	0.04053	-1.08	1
1563658_PM_a_at	SYT9	-1.44	0.04133	-1.58	0.07492	-1.34	0.2215	-1.19	1
201730_PM_s_at	TPR	-1.44	0.02916	-1.46	0.1342	-1.43	0.1059	-1.01	1
213191_PM_at	TICAM1	-1.44	0.09831	-1.54	0.1926	-1.37	0.3016	-1.13	1
219625_PM_s_at	COL4A3BP	-1.44	0.005636	-1.41	0.06801	-1.47	0.02375	1.04	1
229892_PM_at	EP400NL	-1.44	0.01565	-1.33	0.1978	-1.54	0.02521	1.15	1
230570_PM_at	EIF3H	-1.44	0.01237	-1.58	0.02668	-1.34	0.1123	-1.18	1
207149_PM_at	CDH12	-1.44	0.07921	-1.38	0.3283	-1.5	0.1455	1.08	1
235645_PM_at	ESCO1	-1.44	0.02566	-1.49	0.1005	-1.41	0.1147	-1.05	1
203105_PM_s_at	DNM1L	-1.44	0.01659	-1.42	0.1203	-1.46	0.05822	1.03	1
228903_PM_at	CES4A	-1.44	0.01561	-1.45	0.09943	-1.44	0.06483	-1.01	1
242477_PM_at	TTC39B	-1.44	0.004351	-1.38	0.078	-1.5	0.01312	1.09	1
209680_PM_s_at	KIFC1	-1.44	0.05074	-1.34	0.314	-1.53	0.08035	1.14	1
214790_PM_at	SENP6	-1.44	0.01002	-1.61	0.01497	-1.32	0.1126	-1.22	1
227542_PM_at	SOCS6	-1.44	0.05731	-1.45	0.2061	-1.44	0.1586	-1	1
212896_PM_at	SKIV2L2	-1.44	0.005402	-1.44	0.05076	-1.44	0.03061	1	1
241938_PM_at	QKI	-1.44	0.2785	-1.55	0.4095	-1.36	0.5181	-1.13	1
1558164_PM_s_at	PEX13	-1.44	0.03514	-1.32	0.2925	-1.55	0.05016	1.19	1
222754_PM_at	TRNT1	-1.44	0.06947	-1.34	0.3627	-1.53	0.1028	1.16	1
228820_PM_at	XPNPEP3	-1.44	0.009725	-1.53	0.03341	-1.37	0.0789	-1.12	1
206375_PM_s_at	HSPB3	-1.44	0.0994	-1.54	0.1978	-1.37	0.2991	-1.12	1
213754_PM_s_at	PAIP1	-1.44	0.01597	-1.39	0.1409	-1.48	0.04569	1.07	1
217670_PM_at	RPLP2	-1.44	0.2838	-1.52	0.4411	-1.38	0.4982	-1.11	1
1552739_PM_s_at	ST7L	-1.44	0.002312	-1.52	0.01095	-1.38	0.03055	-1.11	1
202543_PM_s_at	GMFB	-1.44	0.06367	-1.32	0.3821	-1.56	0.08195	1.2	1
244788_PM_at	---	-1.44	0.08961	-1.59	0.1441	-1.33	0.3269	-1.19	1
239500_PM_at	EFCAB1	-1.44	0.06246	-1.47	0.1966	-1.42	0.1833	-1.04	1
1555348_PM_at	TFAP2E	-1.44	0.03661	-1.46	0.1503	-1.43	0.1245	-1.03	1
228809_PM_at	CXorf40A /// CXorf40B	-1.44	0.01061	-1.37	0.1357	-1.51	0.02515	1.11	1
220466_PM_at	CCDC15	-1.44	0.0402	-1.48	0.1414	-1.41	0.1473	-1.05	1
235846_PM_at	FSBP /// RAD54B	-1.44	0.006335	-1.49	0.03718	-1.41	0.04659	-1.05	1
227921_PM_at	LOC100507312	-1.44	0.1907	-1.29	0.5916	-1.58	0.2091	1.22	1
237262_PM_at	GAREM	-1.44	0.004927	-1.45	0.04507	-1.43	0.03	-1.01	1
232311_PM_at	B2M	-1.44	0.222	-1.47	0.422	-1.42	0.3955	-1.03	1
203737_PM_s_at	PPRC1	-1.44	0.01525	-1.46	0.08294	-1.42	0.07279	-1.03	1
244743_PM_x_at	ZNF138	-1.44	0.007625	-1.43	0.06768	-1.45	0.03666	1.01	1
230093_PM_at	RSPH1	-1.44	0.07431	-1.43	0.2616	-1.45	0.1736	1.01	1
206245_PM_s_at	IVNS1ABP	-1.44	0.003049	-1.42	0.04222	-1.46	0.0167	1.03	1
227896_PM_at	BCCIP	-1.44	0.04934	-1.51	0.1326	-1.38	0.1919	-1.08	1
210110_PM_x_at	HNRNPH3	-1.44	0.02131	-1.4	0.1497	-1.47	0.06319	1.05	1
203344_PM_s_at	RBBP8	-1.44	0.06672	-1.48	0.1945	-1.41	0.1997	-1.03	1
232530_PM_at	PLD1	-1.44	0.06876	-1.49	0.1831	-1.39	0.2165	-1.08	1
241985_PM_at	JMY	-1.44	0.01876	-1.33	0.2115	-1.53	0.03095	1.15	1
1565743_PM_at	---	-1.44	0.1398	-1.54	0.2507	-1.36	0.3609	-1.13	1
229722_PM_at	LOC100270804	-1.44	0.006472	-1.48	0.03718	-1.4	0.04783	-1.06	1
1566140_PM_at	HOPX	-1.44	0.1367	-1.48	0.3007	-1.4	0.3086	-1.06	1
217043_PM_s_at	MFN1	-1.44	0.01767	-1.32	0.2245	-1.55	0.02451	1.18	1
1564010_PM_at	CAST	-1.44	0.07836	-1.39	0.3129	-1.48	0.152	1.06	1
227678_PM_at	XRCC6BP1	-1.44	0.002253	-1.48	0.01796	-1.4	0.02264	-1.05	1
237690_PM_at	GPR115	-1.44	0.005531	-1.51	0.02394	-1.38	0.05284	-1.11	1
238303_PM_at	---	-1.44	0.2837	-1.45	0.5015	-1.43	0.4443	-1	1
226753_PM_at	FAM76B	-1.44	0.01577	-1.41	0.1237	-1.46	0.05251	1.05	1
210827_PM_s_at	ELF3	-1.44	0.3627	-1.33	0.6845	-1.53	0.421	1.15	1
208159_PM_x_at	DDX11	-1.44	0.04792	-1.5	0.136	-1.38	0.1834	-1.08	1
40472_PM_at	LPCAT4	-1.44	0.003247	-1.43	0.03762	-1.44	0.02066	1	1
230362_PM_at	INPP5F	-1.44	0.02534	-1.47	0.1074	-1.41	0.1076	-1.04	1
1559993_PM_at	SFXN3	-1.44	0.04188	-1.36	0.2569	-1.5	0.08088	1.1	1
210233_PM_at	IL1RAP	-1.44	0.1089	-1.3	0.4799	-1.56	0.1268	1.2	1
238116_PM_at	DYNLRB2	-1.44	0.01474	-1.39	0.1346	-1.48	0.04332	1.06	1
203053_PM_at	BCAS2	-1.44	0.01017	-1.49	0.04696	-1.39	0.06886	-1.07	1
219084_PM_at	NSD1	-1.44	0.001844	-1.49	0.01387	-1.4	0.0211	-1.06	1
1554806_PM_a_at	FBXO8	-1.44	0.001848	-1.44	0.02462	-1.43	0.01406	-1	1
203518_PM_at	LYST	-1.44	0.001105	-1.43	0.01977	-1.44	0.008589	1.01	1
234442_PM_at	---	-1.44	0.01457	-1.57	0.03032	-1.34	0.1239	-1.17	1
229562_PM_at	RPL10A	-1.44	0.005049	-1.38	0.07987	-1.49	0.01635	1.08	1
212769_PM_at	TLE3	-1.44	0.1268	-1.24	0.5937	-1.62	0.1043	1.3	1
214098_PM_at	KIAA1107	-1.44	0.05442	-1.57	0.09577	-1.33	0.2541	-1.18	1
227342_PM_s_at	MYEOV	-1.44	0.09962	-1.32	0.4329	-1.54	0.1338	1.15	1
205664_PM_at	KIN	-1.44	0.04906	-1.49	0.1477	-1.39	0.177	-1.06	1
227985_PM_at	LOC100506098	-1.44	0.04427	-1.3	0.3449	-1.56	0.0543	1.19	1
202146_PM_at	IFRD1	-1.44	0.01492	-1.33	0.1959	-1.53	0.02347	1.16	1
1553227_PM_s_at	BRWD1	-1.44	0.02757	-1.55	0.06063	-1.34	0.1682	-1.15	1
235418_PM_at	FAHD2A	-1.44	0.07632	-1.57	0.1288	-1.33	0.2994	-1.18	1
201371_PM_s_at	CUL3	-1.43	0.001024	-1.39	0.02705	-1.47	0.005123	1.06	1
224968_PM_at	CCDC104	-1.43	0.03562	-1.45	0.1541	-1.43	0.1181	-1.01	1
238681_PM_at	GDPD1	-1.43	0.02097	-1.31	0.2521	-1.55	0.02651	1.19	1
244534_PM_at	---	-1.43	0.006744	-1.45	0.05184	-1.42	0.03959	-1.02	1
236662_PM_at	---	-1.43	0.1224	-1.39	0.3795	-1.47	0.2158	1.05	1
203553_PM_s_at	MAP4K5	-1.43	0.0002077	-1.48	0.002787	-1.4	0.004072	-1.05	1
202318_PM_s_at	SENP6	-1.43	0.006555	-1.41	0.07059	-1.45	0.02817	1.04	1
241541_PM_at	MIB2	-1.43	0.03135	-1.49	0.11	-1.39	0.1349	-1.07	1
203146_PM_s_at	GABBR1	-1.43	0.1574	-1.48	0.3312	-1.4	0.3318	-1.05	1
219810_PM_at	VCPIP1	-1.43	0.1006	-1.4	0.3319	-1.46	0.1965	1.05	1
226791_PM_at	KIFC2	-1.43	0.03414	-1.43	0.1657	-1.44	0.1042	1.01	1
205043_PM_at	CFTR	-1.43	0.1348	-1.5	0.2765	-1.38	0.3243	-1.08	1
221985_PM_at	KLHL24	-1.43	0.015	-1.47	0.07159	-1.4	0.08017	-1.06	1
226631_PM_at	METTL10	-1.43	0.01089	-1.43	0.08414	-1.44	0.0474	1.02	1
213346_PM_at	TEX30	-1.43	0.0296	-1.41	0.1682	-1.45	0.08556	1.03	1
208398_PM_s_at	TBPL1	-1.43	0.0004445	-1.42	0.01105	-1.45	0.003924	1.02	1
218532_PM_s_at	FAM134B	-1.43	0.01208	-1.49	0.05494	-1.39	0.07546	-1.07	1
1564175_PM_at	LINC00960	-1.43	0.01671	-1.4	0.1347	-1.46	0.05177	1.04	1
224610_PM_at	SNHG1 /// SNORD22 /// SNORD25 /// SNORD26 /// SNORD27 /// SNORD28 /// SNORD29 /// SNORD31	-1.43	0.02004	-1.49	0.07622	-1.39	0.1057	-1.07	1
236620_PM_at	RIF1	-1.43	0.04981	-1.47	0.1614	-1.4	0.1675	-1.04	1
204641_PM_at	NEK2	-1.43	0.0841	-1.28	0.4663	-1.58	0.08767	1.24	1
1558954_PM_at	SNORA78	-1.43	0.04287	-1.46	0.1551	-1.41	0.1454	-1.04	1
1559132_PM_at	TMEM80	-1.43	0.08251	-1.29	0.4507	-1.56	0.09189	1.21	1
222829_PM_s_at	IL20RA	-1.43	0.0002769	-1.42	0.007631	-1.44	0.002835	1.01	1
235339_PM_at	SETDB2	-1.43	0.01195	-1.4	0.1073	-1.46	0.04174	1.05	1
1556061_PM_at	RPP30	-1.43	0.003177	-1.45	0.03074	-1.42	0.02366	-1.02	1
204235_PM_s_at	GULP1	-1.43	0.01619	-1.29	0.2452	-1.57	0.0169	1.22	1
214554_PM_at	HIST1H2AG /// HIST1H2AH /// HIST1H2AI /// HIST1H2AK /// HIST1H2AL /// HIST1H2AM	-1.43	0.06322	-1.38	0.2865	-1.48	0.1255	1.07	1
203408_PM_s_at	SATB1	-1.43	0.002983	-1.43	0.03589	-1.44	0.01911	1.01	1
1560910_PM_at	PPIL6	-1.43	0.0923	-1.39	0.3376	-1.47	0.1732	1.06	1
209741_PM_x_at	SCAPER	-1.43	0.01515	-1.43	0.1005	-1.43	0.06179	1.01	1
227241_PM_at	MUC15	-1.43	0.03976	-1.37	0.243	-1.49	0.0819	1.1	1
209380_PM_s_at	ABCC5	-1.43	0.03934	-1.36	0.2491	-1.49	0.07765	1.1	1
229018_PM_at	METTL25	-1.43	0.003865	-1.35	0.08077	-1.5	0.01013	1.11	1
232048_PM_at	FAM76B	-1.43	0.05116	-1.42	0.2096	-1.44	0.1358	1.02	1
224589_PM_at	XIST	-1.43	0.3003	-1.48	0.4828	-1.39	0.4896	-1.07	1
1569495_PM_at	SCLT1	-1.43	0.07473	-1.52	0.1645	-1.36	0.2546	-1.11	1
227340_PM_s_at	RGMB	-1.43	0.07764	-1.51	0.1736	-1.37	0.255	-1.11	1
229105_PM_at	GPR39	-1.43	0.1089	-1.26	0.5354	-1.59	0.1007	1.26	1
211376_PM_s_at	NSMCE4A	-1.43	0.01173	-1.33	0.1674	-1.52	0.02071	1.14	1
1556221_PM_a_at	OTTHUMG00000175748 /// RP11-757F18.5	-1.43	0.1315	-1.55	0.2229	-1.34	0.3664	-1.16	1
225727_PM_at	PLEKHH1	-1.43	0.006474	-1.28	0.1658	-1.57	0.005502	1.22	1
218576_PM_s_at	DUSP12	-1.43	0.01672	-1.43	0.1057	-1.43	0.06685	1	1
209620_PM_s_at	ABCB7	-1.43	0.004578	-1.4	0.05854	-1.45	0.0211	1.04	1
212036_PM_s_at	PNN	-1.43	0.01911	-1.43	0.1136	-1.43	0.07332	1	1
233011_PM_at	ANXA1	-1.43	0.1525	-1.49	0.3011	-1.38	0.3463	-1.08	1
239682_PM_at	---	-1.43	0.00598	-1.58	0.009137	-1.31	0.08099	-1.2	1
225168_PM_at	FRMD4A	-1.43	0.03736	-1.53	0.08875	-1.35	0.1856	-1.14	1
222150_PM_s_at	GSAP	-1.43	0.06209	-1.38	0.2765	-1.47	0.1277	1.07	1
1559072_PM_a_at	ELFN2	-1.43	0.07589	-1.41	0.2767	-1.45	0.1682	1.02	1
235206_PM_at	---	-1.43	0.0475	-1.49	0.1407	-1.38	0.177	-1.08	1
219517_PM_at	ELL3	-1.43	0.0005409	-1.35	0.02487	-1.5	0.001631	1.11	1
1553031_PM_at	GPR115	-1.43	0.08023	-1.55	0.1434	-1.33	0.2957	-1.17	1
201637_PM_s_at	FXR1	-1.43	0.00286	-1.43	0.03251	-1.43	0.0198	1	1
209694_PM_at	PTS	-1.43	0.01903	-1.39	0.1425	-1.46	0.05748	1.06	1
226181_PM_at	TUBE1	-1.43	0.003362	-1.35	0.07579	-1.5	0.008747	1.11	1
229785_PM_at	KRIT1	-1.43	0.0005663	-1.46	0.007488	-1.41	0.007514	-1.03	1
242811_PM_x_at	---	-1.43	0.06675	-1.47	0.1923	-1.4	0.2016	-1.05	1
214785_PM_at	VPS13A	-1.43	0.03325	-1.5	0.09735	-1.37	0.1557	-1.09	1
202919_PM_at	MOB4	-1.43	0.03706	-1.37	0.2341	-1.48	0.07804	1.1	1
202900_PM_s_at	NUP88	-1.43	0.000108	-1.35	0.008421	-1.5	0.0003394	1.12	1
204369_PM_at	PIK3CA	-1.43	0.0278	-1.42	0.1468	-1.43	0.09103	1.01	1
218462_PM_at	RPF1	-1.43	0.006645	-1.41	0.06893	-1.44	0.02959	1.03	1
232270_PM_at	C9orf3 /// LOC100507319	-1.43	0.006928	-1.47	0.03953	-1.39	0.04938	-1.06	1
207206_PM_s_at	ALOX12	-1.43	0.05063	-1.4	0.2297	-1.45	0.1219	1.03	1
205455_PM_at	MST1R	-1.43	0.004241	-1.49	0.02319	-1.38	0.04048	-1.08	1
218605_PM_at	TFB2M	-1.43	0.01149	-1.36	0.1386	-1.49	0.02773	1.1	1
238014_PM_at	TMEM194B	-1.43	0.02019	-1.42	0.1258	-1.44	0.07121	1.02	1
226831_PM_at	SLC25A46	-1.43	0.01805	-1.37	0.1578	-1.48	0.04655	1.09	1
1554293_PM_at	TTBK2	-1.43	0.2619	-1.43	0.4938	-1.43	0.4103	-1.01	1
203468_PM_at	CDK10	-1.43	0.04718	-1.39	0.2278	-1.46	0.112	1.05	1
225067_PM_at	ULK3	-1.43	0.00366	-1.36	0.07235	-1.48	0.01112	1.09	1
228162_PM_at	ESD	-1.43	0.09019	-1.46	0.2363	-1.4	0.2388	-1.04	1
209258_PM_s_at	SMC3	-1.43	0.01503	-1.52	0.04283	-1.35	0.1089	-1.12	1
228137_PM_s_at	PPP2R2C	-1.43	0.04039	-1.47	0.1347	-1.39	0.1543	-1.06	1
235365_PM_at	DFNB59	-1.43	0.1622	-1.37	0.4441	-1.47	0.2558	1.08	1
235620_PM_x_at	ZMYM5	-1.43	0.002025	-1.42	0.02737	-1.43	0.01426	1.01	1
233082_PM_at	ZNF630	-1.43	0.03516	-1.48	0.1153	-1.38	0.1479	-1.07	1
222479_PM_s_at	DYNC1LI1	-1.43	0.003705	-1.42	0.04333	-1.43	0.02148	1.01	1
37549_PM_g_at	BBS9	-1.43	0.007235	-1.52	0.0224	-1.35	0.0708	-1.13	1
201602_PM_s_at	PPP1R12A	-1.43	0.01523	-1.51	0.05125	-1.36	0.1011	-1.1	1
220941_PM_s_at	C21orf91	-1.43	0.03918	-1.28	0.3533	-1.56	0.04131	1.22	1
236178_PM_at	SMIM8	-1.43	0.1271	-1.36	0.4129	-1.48	0.2049	1.09	1
228893_PM_at	CTB-31O20.9 /// OTTHUMG00000179996	-1.43	0.0001866	-1.5	0.001581	-1.37	0.004587	-1.09	1
219544_PM_at	BORA	-1.43	0.03887	-1.42	0.179	-1.43	0.1139	1.01	1
219727_PM_at	DUOX2	-1.43	0.1836	-1.51	0.3179	-1.36	0.4032	-1.12	1
208296_PM_x_at	TNFAIP8	-1.43	0.0003445	-1.45	0.005495	-1.41	0.004775	-1.02	1
228069_PM_at	MTFR2	-1.43	0.04755	-1.43	0.1855	-1.42	0.1399	-1.01	1
91617_PM_at	DGCR8 /// MIR1306	-1.43	0.4201	-1.66	0.4543	-1.26	0.7187	-1.34	1
210634_PM_at	KLHL20	-1.43	0.03702	-1.43	0.1649	-1.42	0.1163	-1	1
218256_PM_s_at	NUP54	-1.43	0.003895	-1.39	0.05872	-1.46	0.01677	1.05	1
215501_PM_s_at	DUSP10	-1.43	0.04799	-1.54	0.09731	-1.34	0.2241	-1.16	1
232284_PM_at	PSMD6-AS2	-1.43	0.2414	-1.51	0.3884	-1.36	0.4623	-1.1	1
201111_PM_at	CSE1L	-1.43	0.004472	-1.34	0.09356	-1.5	0.01021	1.12	1
209641_PM_s_at	ABCC3	-1.43	0.0463	-1.4	0.2157	-1.45	0.1158	1.04	1
200731_PM_s_at	PTP4A1	-1.43	0.02554	-1.48	0.08916	-1.38	0.1235	-1.07	1
209657_PM_s_at	HSF2	-1.43	0.02658	-1.49	0.08646	-1.37	0.1315	-1.09	1
225675_PM_at	TMEM260	-1.43	0.02189	-1.41	0.1347	-1.44	0.07363	1.02	1
219395_PM_at	ESRP2	-1.43	0.0006903	-1.35	0.02756	-1.49	0.002179	1.1	1
212446_PM_s_at	CERS6	-1.42	0.0001446	-1.55	0.0002665	-1.33	0.004519	-1.17	1
222893_PM_s_at	RPAP2	-1.42	0.004448	-1.45	0.03368	-1.4	0.03329	-1.03	1
224150_PM_s_at	CEP70	-1.42	0.03585	-1.39	0.1991	-1.45	0.09064	1.05	1
228401_PM_at	ATAD2	-1.42	0.002587	-1.44	0.02676	-1.41	0.02053	-1.02	1
227607_PM_at	STAMBPL1	-1.42	0.04165	-1.51	0.1063	-1.36	0.1861	-1.11	1
231960_PM_at	BRWD1	-1.42	0.03189	-1.35	0.2334	-1.49	0.06303	1.11	1
221196_PM_x_at	BRCC3	-1.42	0.01788	-1.37	0.1518	-1.47	0.04837	1.07	1
1557532_PM_at	NDUFA7	-1.42	0.02904	-1.52	0.0764	-1.35	0.1565	-1.13	1
210907_PM_s_at	PDCD10	-1.42	0.05626	-1.39	0.248	-1.45	0.1276	1.06	1
213376_PM_at	ZBTB1	-1.42	0.02363	-1.46	0.1	-1.39	0.1049	-1.04	1
228501_PM_at	GALNT15	-1.42	0.5001	-1.91	0.3892	-1.12	0.8917	-1.72	1
223444_PM_at	SENP7	-1.42	0.004064	-1.38	0.06151	-1.46	0.01671	1.06	1
236723_PM_at	---	-1.42	0.006615	-1.43	0.05322	-1.42	0.0377	-1.01	1
205588_PM_s_at	FGFR1OP	-1.42	0.03611	-1.4	0.1909	-1.45	0.0963	1.05	1
216320_PM_x_at	MST1	-1.42	0.0658	-1.35	0.3271	-1.49	0.112	1.11	1
235428_PM_at	LOC100507316	-1.42	0.1352	-1.54	0.2211	-1.33	0.3774	-1.17	1
214709_PM_s_at	KTN1	-1.42	0.0161	-1.45	0.08694	-1.41	0.07533	-1.02	1
211466_PM_at	NFIB	-1.42	0.2144	-1.5	0.3639	-1.36	0.4295	-1.09	1
219158_PM_s_at	NAA15	-1.42	0.03279	-1.49	0.1043	-1.37	0.1467	-1.08	1
206179_PM_s_at	TPPP	-1.42	0.1765	-1.44	0.3835	-1.41	0.331	-1.02	1
205412_PM_at	ACAT1	-1.42	0.002592	-1.39	0.04229	-1.45	0.01296	1.04	1
225040_PM_s_at	LOC729020 /// RPE	-1.42	0.01745	-1.32	0.2018	-1.51	0.02961	1.15	1
203019_PM_x_at	SSX2IP	-1.42	0.007507	-1.49	0.03415	-1.37	0.05943	-1.08	1
206023_PM_at	NMU	-1.42	0.02864	-1.39	0.1789	-1.45	0.07624	1.04	1
235155_PM_at	BDH2	-1.42	0.1214	-1.53	0.2132	-1.34	0.3471	-1.13	1
219023_PM_at	AP1AR	-1.42	0.05607	-1.41	0.222	-1.43	0.1432	1.02	1
237069_PM_s_at	TRPM1	-1.42	0.4093	-1.38	0.6583	-1.46	0.5172	1.04	1
1554572_PM_a_at	SUV39H2	-1.42	0.05554	-1.43	0.2003	-1.42	0.1568	-1.01	1
216260_PM_at	DICER1	-1.42	0.01561	-1.42	0.1042	-1.43	0.062	1.01	1
240555_PM_at	---	-1.42	0.1209	-1.51	0.2349	-1.36	0.3252	-1.11	1
1554295_PM_x_at	TTBK2	-1.42	0.08334	-1.5	0.1844	-1.36	0.2632	-1.11	1
210157_PM_at	URI1	-1.42	0.004683	-1.37	0.07246	-1.46	0.01662	1.07	1
204190_PM_at	USPL1	-1.42	0.009192	-1.33	0.1438	-1.5	0.01773	1.14	1
222810_PM_s_at	RASAL2	-1.42	0.009342	-1.45	0.05753	-1.4	0.05482	-1.03	1
202677_PM_at	RASA1	-1.42	0.0005661	-1.39	0.01608	-1.45	0.003672	1.05	1
1554791_PM_a_at	KANSL1L	-1.42	0.03681	-1.36	0.2315	-1.47	0.07851	1.08	1
239170_PM_at	ACTR3	-1.42	0.1105	-1.58	0.1564	-1.3	0.3774	-1.21	1
1566272_PM_at	RALGAPA1	-1.42	0.09313	-1.45	0.2459	-1.4	0.2393	-1.04	1
236569_PM_at	---	-1.42	0.02858	-1.37	0.1936	-1.46	0.06903	1.06	1
223574_PM_x_at	PPP2R2C	-1.42	0.003851	-1.42	0.04026	-1.42	0.02423	-1	1
231317_PM_at	---	-1.42	0.01457	-1.53	0.03674	-1.34	0.1141	-1.15	1
238528_PM_at	UBR1	-1.42	0.1429	-1.58	0.1926	-1.3	0.4292	-1.21	1
219774_PM_at	CCDC93	-1.42	0.04053	-1.42	0.1817	-1.43	0.1181	1.01	1
218987_PM_at	ATF7IP	-1.42	0.004502	-1.4	0.05374	-1.44	0.0225	1.02	1
244860_PM_at	---	-1.42	0.2749	-1.46	0.4679	-1.39	0.4578	-1.04	1
213301_PM_x_at	TRIM24	-1.42	0.003549	-1.45	0.02932	-1.4	0.02837	-1.03	1
225519_PM_at	PPP4R2	-1.42	0.009985	-1.38	0.1039	-1.45	0.03346	1.06	1
1554290_PM_at	HERC3	-1.42	0.08544	-1.47	0.2157	-1.38	0.2413	-1.07	1
226867_PM_at	DENND4C	-1.42	0.003837	-1.5	0.01738	-1.36	0.04234	-1.1	1
217939_PM_s_at	AFTPH	-1.42	0.00164	-1.39	0.03153	-1.44	0.009101	1.05	1
207731_PM_at	---	-1.42	0.1492	-1.52	0.2546	-1.34	0.3803	-1.14	1
238717_PM_at	LOC441528	-1.42	0.3717	-1.39	0.6231	-1.45	0.4896	1.02	1
209293_PM_x_at	ID4	-1.42	0.006122	-1.41	0.05919	-1.43	0.03095	1.01	1
238677_PM_at	WDR36	-1.42	0.1669	-1.44	0.3681	-1.41	0.3217	-1.01	1
218577_PM_at	LRRC40	-1.42	0.0252	-1.47	0.09236	-1.38	0.1192	-1.06	1
206217_PM_at	EDA	-1.42	0.02158	-1.65	0.01292	-1.25	0.226	-1.32	1
205081_PM_at	CRIP1	-1.42	0.01309	-1.6	0.01284	-1.28	0.1495	-1.26	1
240484_PM_at	---	-1.42	0.01487	-1.4	0.1129	-1.44	0.05362	1.02	1
204005_PM_s_at	PAWR	-1.42	0.01163	-1.31	0.1731	-1.51	0.01893	1.15	1
230200_PM_at	NSUN6	-1.42	0.03465	-1.43	0.1497	-1.41	0.1176	-1.01	1
204170_PM_s_at	CKS2	-1.42	0.08331	-1.17	0.6331	-1.66	0.03561	1.43	1
211561_PM_x_at	MAPK14	-1.42	0.01591	-1.5	0.05322	-1.36	0.1037	-1.11	1
226859_PM_at	DNAJC25 /// DNAJC25-GNG10	-1.42	0.0383	-1.3	0.3194	-1.53	0.04949	1.19	1
216026_PM_s_at	POLE	-1.42	0.01196	-1.47	0.05185	-1.37	0.07741	-1.07	1
218980_PM_at	FHOD3	-1.42	0.05033	-1.39	0.2263	-1.44	0.1228	1.02	1
223267_PM_at	TRMT10C	-1.42	0.06907	-1.37	0.295	-1.46	0.1365	1.07	1
1557506_PM_a_at	OTTHUMG00000176134 /// RP4-593C16.3	-1.42	0.03979	-1.43	0.1587	-1.4	0.1311	-1.02	1
210379_PM_s_at	TLK1	-1.42	0.0368	-1.55	0.06535	-1.31	0.2134	-1.19	1
242073_PM_at	---	-1.42	0.1263	-1.43	0.3159	-1.4	0.2706	-1.01	1
207442_PM_at	CSF3	-1.42	0.1043	-1.42	0.2959	-1.42	0.2306	-1.01	1
239708_PM_at	---	-1.42	0.1478	-1.23	0.6157	-1.59	0.125	1.3	1
227778_PM_at	LOC377711 /// MROH1	-1.42	0.03272	-1.47	0.1133	-1.38	0.1379	-1.06	1
225421_PM_at	PM20D2	-1.42	0.0005058	-1.41	0.0117	-1.43	0.004517	1.01	1
1554038_PM_at	LARP1B	-1.42	0.05056	-1.39	0.2319	-1.44	0.1204	1.04	1
233040_PM_at	PLEKHA5	-1.42	0.03423	-1.33	0.2539	-1.49	0.06114	1.12	1
207465_PM_at	LOC100127886	-1.42	0.1264	-1.35	0.4218	-1.48	0.1976	1.1	1
227270_PM_at	FAM200B	-1.42	0.07165	-1.38	0.2937	-1.45	0.1449	1.06	1
240369_PM_at	TTC7A	-1.42	0.1617	-1.48	0.3158	-1.37	0.3554	-1.07	1
239253_PM_at	---	-1.42	0.115	-1.6	0.1383	-1.28	0.4159	-1.25	1
223709_PM_s_at	WNT10A	-1.42	0.01704	-1.37	0.145	-1.46	0.04833	1.06	1
206655_PM_s_at	GP1BB /// SEPT5 /// SEPT5-GP1BB	-1.42	0.00252	-1.4	0.03724	-1.43	0.01426	1.02	1
226936_PM_at	CENPW	-1.42	0.01254	-1.23	0.2793	-1.59	0.00581	1.29	1
201991_PM_s_at	KIF5B	-1.42	0.01269	-1.47	0.05636	-1.37	0.07852	-1.06	1
228316_PM_at	CLHC1	-1.42	0.05788	-1.3	0.3715	-1.52	0.0733	1.17	1
209602_PM_s_at	GATA3	-1.42	0.001958	-1.48	0.01212	-1.37	0.02406	-1.08	1
220135_PM_s_at	SLC7A9	-1.42	0.05029	-1.32	0.3185	-1.5	0.07732	1.13	1
228209_PM_at	LOC100527964	-1.42	0.1087	-1.44	0.279	-1.4	0.2547	-1.03	1
225300_PM_at	KNSTRN	-1.42	0.07815	-1.34	0.3531	-1.48	0.128	1.11	1
212913_PM_at	MSH5 /// MSH5-SAPCD1 /// SAPCD1	-1.42	0.3479	-1.67	0.3555	-1.24	0.6926	-1.37	1
207127_PM_s_at	HNRNPH3	-1.42	0.01334	-1.37	0.1262	-1.45	0.04031	1.07	1
222825_PM_at	OTUD6B	-1.42	0.03804	-1.4	0.1878	-1.43	0.1054	1.03	1
205070_PM_at	ING3	-1.42	0.0004107	-1.4	0.01023	-1.42	0.003758	1.01	1
210588_PM_x_at	HNRNPH3	-1.42	0.01807	-1.38	0.1367	-1.44	0.05625	1.05	1
229941_PM_at	FAM166B	-1.42	0.007849	-1.61	0.005326	-1.27	0.1158	-1.27	1
218198_PM_at	DHX32	-1.42	0.0004813	-1.36	0.01943	-1.46	0.00206	1.08	1
205835_PM_s_at	YTHDC2	-1.42	0.1134	-1.56	0.1705	-1.31	0.3706	-1.18	1
202705_PM_at	CCNB2	-1.42	0.0331	-1.29	0.3106	-1.53	0.04006	1.19	1
227521_PM_at	FBXO33	-1.42	0.08549	-1.43	0.2497	-1.4	0.2145	-1.02	1
1554555_PM_a_at	SETD6	-1.42	0.00245	-1.55	0.004059	-1.31	0.04428	-1.18	1
238773_PM_at	METTL15	-1.42	0.008433	-1.33	0.1357	-1.49	0.01677	1.13	1
212775_PM_at	OBSL1	-1.42	0.03068	-1.47	0.1022	-1.37	0.1383	-1.08	1
208089_PM_s_at	TDRD3	-1.42	0.0007299	-1.31	0.03919	-1.51	0.001031	1.16	1
226317_PM_at	PPP4R2	-1.41	0.0325	-1.38	0.1892	-1.44	0.08491	1.06	1
226476_PM_s_at	VPRBP	-1.41	0.0001144	-1.41	0.003857	-1.42	0.00149	1.01	1
242853_PM_at	---	-1.41	0.2604	-1.56	0.3474	-1.3	0.539	-1.19	1
226130_PM_at	RPS16	-1.41	0.2491	-1.29	0.6265	-1.53	0.2811	1.2	1
229266_PM_at	SHISA6	-1.41	0.1488	-1.44	0.3306	-1.39	0.3131	-1.03	1
212851_PM_at	DCUN1D4	-1.41	0.01226	-1.44	0.07263	-1.4	0.06287	-1.02	1
242167_PM_at	---	-1.41	0.2817	-1.37	0.5589	-1.45	0.3909	1.06	1
227881_PM_s_at	---	-1.41	0.05106	-1.53	0.1016	-1.33	0.2326	-1.16	1
223694_PM_at	TRIM7	-1.41	0.003236	-1.42	0.03378	-1.41	0.02248	-1.01	1
215046_PM_at	KANSL1L	-1.41	0.1602	-1.37	0.4311	-1.45	0.2607	1.06	1
1563389_PM_at	AC004041.2 /// OTTHUMG00000059612	-1.41	0.03174	-1.31	0.2764	-1.51	0.04703	1.17	1
1553725_PM_s_at	LOC100996620 /// ZNF644	-1.41	0.1714	-1.48	0.3205	-1.36	0.3736	-1.07	1
231540_PM_at	LOC100130691	-1.41	0.07492	-1.39	0.2813	-1.44	0.1624	1.04	1
236177_PM_s_at	---	-1.41	0.07115	-1.51	0.1456	-1.34	0.2615	-1.14	1
229724_PM_at	GABRB3	-1.41	0.2849	-1.15	0.8229	-1.68	0.1927	1.47	1
211360_PM_s_at	ITPR2	-1.41	0.09498	-1.38	0.3331	-1.45	0.1826	1.06	1
224870_PM_at	DANCR	-1.41	0.002938	-1.34	0.06782	-1.48	0.008325	1.1	1
1557866_PM_at	C9orf117	-1.41	0.06393	-1.42	0.2192	-1.41	0.1715	-1.01	1
240592_PM_at	LCORL	-1.41	0.0187	-1.47	0.07159	-1.37	0.1024	-1.07	1
227600_PM_at	MRPS30	-1.41	0.008378	-1.34	0.1207	-1.48	0.0204	1.1	1
203721_PM_s_at	UTP18	-1.41	0.0005811	-1.41	0.01163	-1.42	0.005475	1.01	1
230951_PM_at	EPB41L5	-1.41	0.07538	-1.42	0.2452	-1.41	0.1881	-1	1
240353_PM_s_at	C12orf54	-1.41	0.125	-1.38	0.3672	-1.44	0.2303	1.04	1
236903_PM_at	---	-1.41	0.0643	-1.43	0.2144	-1.4	0.1762	-1.01	1
220946_PM_s_at	SETD2	-1.41	0.006993	-1.53	0.01691	-1.32	0.07637	-1.15	1
204130_PM_at	HSD11B2	-1.41	0.06203	-1.49	0.1449	-1.35	0.2283	-1.11	1
218351_PM_at	COMMD8	-1.41	0.04118	-1.36	0.2322	-1.46	0.0912	1.08	1
225088_PM_at	FOPNL	-1.41	0.008301	-1.38	0.08792	-1.44	0.03095	1.04	1
228985_PM_at	---	-1.41	0.01486	-1.37	0.1322	-1.45	0.04453	1.06	1
1552365_PM_at	SCIN	-1.41	0.1114	-1.46	0.2561	-1.37	0.2791	-1.07	1
206177_PM_s_at	ARG1	-1.41	0.2265	-1.29	0.6113	-1.53	0.2567	1.18	1
205705_PM_at	ANKRD26	-1.41	0.03311	-1.41	0.1574	-1.41	0.1054	1.01	1
240991_PM_at	---	-1.41	0.1938	-1.69	0.1625	-1.22	0.5934	-1.37	1
226362_PM_at	OTTHUMG00000176823 /// RP11-846E15.2	-1.41	0.122	-1.42	0.3164	-1.4	0.2597	-1	1
219002_PM_at	FASTKD1	-1.41	0.07934	-1.24	0.4996	-1.57	0.06757	1.28	1
229923_PM_at	ZDHHC21	-1.41	0.3445	-1.6	0.403	-1.27	0.6426	-1.24	1
242245_PM_at	---	-1.41	0.03836	-1.4	0.1842	-1.42	0.1088	1.02	1
202023_PM_at	EFNA1	-1.41	0.04607	-1.38	0.2259	-1.44	0.1093	1.04	1
1554091_PM_a_at	TIRAP	-1.41	0.04501	-1.39	0.2073	-1.43	0.117	1.02	1
241808_PM_at	ZC2HC1A	-1.41	0.02782	-1.4	0.1537	-1.42	0.08667	1.02	1
219990_PM_at	E2F8	-1.41	0.01267	-1.38	0.1147	-1.44	0.04192	1.04	1
231120_PM_x_at	PKIB	-1.41	0.01159	-1.49	0.03995	-1.35	0.08654	-1.1	1
242892_PM_at	---	-1.41	0.2149	-1.45	0.407	-1.38	0.3938	-1.04	1
222362_PM_at	AGFG2	-1.41	0.004509	-1.38	0.06082	-1.44	0.01978	1.04	1
205583_PM_s_at	ALG13	-1.41	0.05193	-1.34	0.2911	-1.48	0.09274	1.11	1
203519_PM_s_at	UPF2	-1.41	0.003861	-1.47	0.02149	-1.36	0.03853	-1.07	1
216350_PM_s_at	ZNF10	-1.41	0.05443	-1.44	0.1789	-1.39	0.1702	-1.03	1
218911_PM_at	YEATS4	-1.41	0.004918	-1.32	0.1066	-1.49	0.009565	1.14	1
213165_PM_at	CEP350	-1.41	0.001342	-1.43	0.01648	-1.4	0.01293	-1.01	1
244038_PM_at	WDR89	-1.41	0.01934	-1.37	0.1537	-1.45	0.05331	1.07	1
219838_PM_at	TTC23	-1.41	0.007417	-1.44	0.04725	-1.39	0.04738	-1.03	1
204597_PM_x_at	STC1	-1.41	0.3073	-1.43	0.5143	-1.39	0.4765	-1.03	1
226187_PM_at	CDS1	-1.41	0.0006324	-1.44	0.007753	-1.39	0.008455	-1.04	1
204782_PM_at	---	-1.41	0.2779	-1.36	0.5654	-1.45	0.3801	1.08	1
208922_PM_s_at	NXF1	-1.41	0.02019	-1.37	0.1543	-1.45	0.05652	1.06	1
204982_PM_at	GIT2	-1.41	0.02747	-1.46	0.09847	-1.37	0.1252	-1.07	1
223229_PM_at	UBE2T	-1.41	0.02358	-1.18	0.4459	-1.64	0.005174	1.39	1
223701_PM_s_at	USP47	-1.41	0.03445	-1.46	0.1129	-1.37	0.1467	-1.06	1
239132_PM_at	NOS1	-1.41	0.2613	-1.71	0.2139	-1.2	0.6766	-1.44	1
1569020_PM_at	NEDD9	-1.41	0.329	-1.42	0.5492	-1.4	0.483	-1.01	1
210438_PM_x_at	TROVE2	-1.41	0.01624	-1.36	0.147	-1.45	0.04429	1.08	1
227240_PM_at	NGEF	-1.41	0.008425	-1.5	0.02538	-1.34	0.07824	-1.13	1
204466_PM_s_at	SNCA	-1.41	0.01052	-1.42	0.07265	-1.4	0.05192	-1.02	1
220602_PM_s_at	LOC388152 /// LOC642423 /// LOC80154	-1.41	0.05145	-1.5	0.1199	-1.34	0.2138	-1.12	1
231870_PM_s_at	NMD3	-1.41	0.01412	-1.38	0.122	-1.44	0.04569	1.05	1
236545_PM_at	---	-1.41	0.2497	-1.34	0.5632	-1.47	0.3302	1.11	1
213380_PM_x_at	LOC101060347 /// MST1L	-1.41	0.1115	-1.39	0.3387	-1.43	0.2187	1.03	1
239471_PM_at	LRRC28	-1.41	0.07413	-1.39	0.2688	-1.42	0.1684	1.02	1
1553274_PM_a_at	SNRNP48	-1.41	0.1124	-1.38	0.3466	-1.43	0.2158	1.04	1
234968_PM_at	DENND4C	-1.41	0.00637	-1.43	0.04608	-1.39	0.04011	-1.02	1
1568932_PM_at	CTB-113P19.4 /// OTTHUMG00000175434	-1.41	0.01375	-1.39	0.1077	-1.42	0.05072	1.02	1
229833_PM_at	LOC100506713	-1.41	0.05287	-1.43	0.1823	-1.39	0.162	-1.03	1
1554420_PM_at	ATF3	-1.41	0.1552	-1.49	0.2837	-1.35	0.3681	-1.1	1
[truncated: 52,716 more rows]
