# Supplementary material for: Identification of regulators of the myofibroblast phenotype of primary dermal fibroblasts from early diffuse systemic sclerosis patients
Source: Sci Rep. 2019 Mar 14;9:4521. doi: 10.1038/s41598-019-41153-w (PMC6418101; doi:10.1038/s41598-019-41153-w)
Supplement: Supplementary file 4 — supp Table 3 [file 41598_2019_41153_MOESM4_ESM.xlsx]

## Sheet: Sheet1
NA	NA	NA	SSc_P0P1-HS_P0P1						SSc_P4-HS_P0P1
Probe.Set.ID	UniGene.ID	Gene.Symbol	AveExpr	P.Value	adj.P.Val	B	fold change	Significant	AveExpr	P.Value	adj.P.Val	B	fold change	Significant
1007_PM_s_at	Hs.631988 /// Hs.739208	DDR1 /// MIR4640	6.07861	0.0141416	0.0766149	-3.55299	1.34412		6.07861	0.0283709	0.14248	-4.14068	1.36082
1053_PM_at	Hs.647062	RFC2	5.53603	0.80833	0.905138	-6.60622	1.02809		5.53603	0.310344	0.585473	-6.07204	-1.14714
117_PM_at	Hs.654614 /// Hs.662180	HSPA6	2.26006	0.0383645	0.149169	-4.43868	1.10557		2.26006	0.177331	0.434572	-5.66727	1.07846
121_PM_at	Hs.469728	PAX8	4.31783	0.425374	0.646693	-6.31045	-1.08092		4.31783	0.606418	0.811988	-6.46325	1.06079
1255_PM_g_at	Hs.92858	GUCA1A	1.45322	0.0565813	0.191634	-4.77341	-1.10565		1.45322	0.00210746	0.0236727	-1.7702	-1.22032
1294_PM_at	Hs.16695	MIR5193 /// UBA7	4.89972	0.0770089	0.233243	-5.03351	-1.19807		4.89972	0.436578	0.69671	-6.28917	-1.09618
1316_PM_at	Hs.724	THRA	4.5793	0.0352504	0.14104	-4.36488	1.17603		4.5793	0.393141	0.661401	-6.22568	1.0782
1320_PM_at	Hs.437040 /// Hs.714058	PTPN21	4.07509	0.026172	0.116416	-4.10312	1.21689		4.07509	0.060243	0.229316	-4.7921	1.21305
1405_PM_i_at	Hs.514821	CCL5	0.929785	0.311449	0.540574	-6.11091	-1.05302		0.929785	0.743249	0.887814	-6.54427	-1.01973
1431_PM_at	Hs.12907 /// Hs.644140	CYP2E1	1.58185	0.481321	0.690412	-6.38203	1.03088		1.58185	0.340993	0.614701	-6.13478	1.04973
1438_PM_at	Hs.2913	EPHB3	1.79125	3.21407e-05	0.00081529	2.18297	-1.21235		1.79125	0.000416761	0.00702846	-0.24365	-1.20347
1487_PM_at	Hs.110849	ESRRA	5.11503	0.511999	0.713542	-6.41583	-1.03093		5.11503	0.403074	0.669912	-6.24108	-1.04686
1494_PM_f_at	Hs.250615	CYP2A6	1.26235	0.305653	0.534683	-6.09817	1.03936		1.26235	0.0227758	0.123986	-3.94652	1.10974
1552256_PM_a_at	Hs.686204 /// Hs.731377	SCARB1	2.7796	0.00309549	0.0263733	-2.15873	-1.27562		2.7796	0.0679039	0.247033	-4.89319	-1.185
1552257_PM_a_at	Hs.517670	TTLL12	8.01297	0.000139217	0.00251395	0.775276	1.30174		8.01297	0.0136335	0.0883251	-3.48731	1.20728
1552258_PM_at	---	LINC00152	3.24448	0.129046	0.320506	-5.45509	1.16594		3.24448	0.239272	0.511296	-5.88993	1.14926
1552261_PM_at	---	WFDC2	1.79493	0.0120121	0.0687851	-3.40543	1.08794		1.79493	0.00194144	0.0222553	-1.69354	1.13367
1552263_PM_at	Hs.431850 /// Hs.592187	MAPK1	3.82062	0.0702552	0.220027	-4.95662	1.14312		3.82062	0.245453	0.518132	-5.9083	1.10468
1552264_PM_a_at	Hs.431850 /// Hs.592187	MAPK1	5.55273	0.864713	0.933928	-6.62152	1.01053		5.55273	0.263465	0.53703	-5.95876	-1.08504
1552266_PM_at	Hs.521545 /// Hs.679710	ADAM32	2.36074	0.362377	0.590771	-6.21084	-1.07422		2.36074	0.859521	0.941817	-6.5832	-1.01641
1552269_PM_at	Hs.171130 /// Hs.559777 /// Hs.604254 /// Hs.665237 /// Hs.707646	SPATA17	2.3304	0.00765722	0.0503261	-2.99519	-1.31069		2.3304	0.000588089	0.00910507	-0.569909	-1.53003
1552271_PM_at	Hs.631838	PRR22	2.7382	0.0860402	0.250295	-5.12569	1.09267		2.7382	0.0269051	0.138	-4.09393	1.14613
1552272_PM_a_at	Hs.631838	PRR22	1.77087	0.0134806	0.0741106	-3.50978	1.09883		1.77087	0.0520595	0.210031	-4.66779	1.08947
1552274_PM_at	Hs.190544 /// Hs.594992	PXK	5.25464	0.195159	0.411172	-5.77576	-1.12718		5.25464	0.703611	0.866878	-6.52508	-1.04176
1552275_PM_s_at	Hs.190544 /// Hs.594992	PXK	7.35099	0.141296	0.338145	-5.52691	-1.12583		7.35099	0.145341	0.388003	-5.51342	-1.14799
1552276_PM_a_at	Hs.23876	VPS18	1.58463	0.147781	0.347682	-5.56215	1.04451		1.58463	0.100918	0.313181	-5.22153	1.06007
1552277_PM_a_at	Hs.530272	MSANTD3	6.48783	0.144715	0.343531	-5.54571	1.1207		6.48783	0.264518	0.538093	-5.96157	1.10729
1552278_PM_a_at	Hs.446689	SLC46A1	2.39443	0.164507	0.371221	-5.64554	1.12604		2.39443	0.0103431	0.073079	-3.23735	1.30568
1552279_PM_a_at	Hs.446689	SLC46A1	2.02641	0.624993	0.794783	-6.51384	1.05142		2.02641	0.180703	0.439098	-5.68161	1.17753
1552280_PM_at	Hs.334907	TIMD4	0.794955	0.482141	0.690929	-6.38298	-1.0255		0.794955	0.812037	0.921016	-6.57027	1.01004
1552281_PM_at	Hs.591018	SLC39A5	2.01892	0.764112	0.87988	-6.59021	1.01138		2.01892	0.876898	0.950277	-6.58695	1.00689
1552283_PM_s_at	Hs.654874 /// Hs.678453 /// Hs.729226 /// Hs.732788 /// Hs.736122 /// Hs.739595	LOC100996904 /// ZDHHC11 /// ZDHHC11B	2.07457	0.949316	0.977268	-6.63434	1.00381		2.07457	0.436747	0.696877	-6.2894	1.05657
1552286_PM_at	Hs.437691 /// Hs.659656 /// Hs.737219	ATP6V1E2 /// FLJ41757	3.94778	0.844761	0.92372	-6.61674	1.01781		3.94778	0.511591	0.751819	-6.37853	1.07231
1552287_PM_s_at	Hs.534773	AFG3L1P	3.49334	0.568559	0.755876	-6.46963	-1.09756		3.49334	0.721616	0.876334	-6.5342	-1.07074
1552288_PM_at	Hs.279574	CILP2	2.45717	0.0821808	0.242984	-5.08763	1.16959		2.45717	0.240023	0.512065	-5.8922	1.131
1552289_PM_a_at	Hs.279574	CILP2	1.67292	0.679117	0.829801	-6.54862	-1.03687		1.67292	0.573766	0.792837	-6.43713	-1.05972
1552291_PM_at	Hs.223296 /// Hs.608993	PIGX	6.39783	0.314807	0.543882	-6.11815	1.0547		6.39783	0.165275	0.418096	-5.61331	1.09099
1552293_PM_at	Hs.487670 /// Hs.601509	TMEM196	1.07297	0.626254	0.795542	-6.51473	1.01967		1.07297	0.703382	0.866752	-6.52496	1.01807
1552295_PM_a_at	Hs.523664	SLC39A13	4.18956	0.0266186	0.117663	-4.11808	1.16748		4.18956	0.00070347	0.010478	-0.739276	1.34
1552296_PM_at	Hs.302513	BEST4	2.18689	0.24397	0.469286	-5.94018	1.06747		2.18689	0.157424	0.406368	-5.57569	1.0982
1552299_PM_at	Hs.205144 /// Hs.601635	AK9	4.29864	0.932227	0.969026	-6.6327	1.00879		4.29864	0.787933	0.909422	-6.56217	1.03314
1552301_PM_a_at	Hs.143046	CORO6	2.9807	0.00351326	0.0289021	-2.27642	1.15646		2.9807	0.291401	0.565871	-6.02907	1.06025
1552302_PM_at	Hs.536474 /// Hs.694653	TMEM106A	5.25851	0.00790952	0.0513551	-3.02487	1.31258		5.25851	0.0103274	0.0729916	-3.23597	1.36064
1552303_PM_a_at	Hs.536474 /// Hs.694653	TMEM106A	3.93384	0.000398202	0.00565886	-0.227391	1.31781		3.93384	8.65327e-05	0.00216292	1.255	1.44499
1552304_PM_at	Hs.102971	ALG10	2.63355	0.187797	0.401615	-5.74676	1.09233		2.63355	0.737437	0.884571	-6.54166	1.02648
1552306_PM_at	Hs.102971 /// Hs.609863	ALG10	5.87417	0.35827	0.586426	-6.2035	1.1173		5.87417	0.829066	0.928599	-6.57536	1.03096
1552307_PM_a_at	Hs.128576 /// Hs.713695 /// Hs.732771 /// Hs.733420	TTC39C	3.86111	5.27978e-05	0.0011972	1.70537	-2.02802		3.86111	0.0130639	0.0858199	-3.44881	-1.60371
1552309_PM_a_at	Hs.612385	NEXN	8.75796	2.02945e-09	5.54247e-07	11.5486	1.68052	X	8.75796	1.2189e-06	8.6952e-05	5.36129	1.56193	X
1552310_PM_at	Hs.352541 /// Hs.604097	C15orf40	5.10401	0.737793	0.864529	-6.57891	1.03079		5.10401	0.596453	0.806855	-6.45559	1.05813
1552311_PM_a_at	Hs.532691	RAX2	4.17367	0.00798937	0.0517534	-3.03406	1.11254		4.17367	0.00893422	0.0659253	-3.10415	1.13146
1552312_PM_a_at	Hs.432818	MFAP3	4.92008	0.0259125	0.115692	-4.09431	1.20552		4.92008	0.0170927	0.102964	-3.69055	1.26711
1552314_PM_a_at	Hs.185774 /// Hs.716012	EYA3	2.06992	0.178139	0.388958	-5.70664	1.123		2.06992	0.2085	0.474573	-5.78912	1.13574
1552315_PM_at	Hs.647079	GIMAP1	0.564964	0.840405	0.921763	-6.61561	-1.0065		0.564964	0.889061	0.955715	-6.58928	-1.0053
1552316_PM_a_at	Hs.647079	GIMAP1	1.47082	0.202565	0.419951	-5.80367	-1.05787		1.47082	0.554023	0.781297	-6.41984	-1.03092
1552318_PM_at	Hs.647079	GIMAP1	2.45564	0.16293	0.369047	-5.6381	1.08968		2.45564	0.578117	0.795665	-6.44078	1.0406
1552319_PM_a_at	Hs.104570	KLK8	1.25524	0.0537879	0.185153	-4.7302	-1.22133		1.25524	0.0399687	0.177305	-4.44017	-1.28597
1552320_PM_a_at	Hs.512805	CCDC65	1.75161	0.926509	0.966058	-6.63205	-1.00523		1.75161	0.115976	0.340283	-5.33415	1.1125
1552321_PM_a_at	Hs.512805	CCDC65	1.39199	0.613213	0.787411	-6.50532	1.03557		1.39199	0.665443	0.846287	-6.50344	1.03579
1552322_PM_at	Hs.269127	FAM122C	0.762116	0.385301	0.612093	-6.24978	-1.03448		0.762116	0.700988	0.865601	-6.5237	-1.01772
1552323_PM_s_at	Hs.269127	FAM122C	2.1191	0.594483	0.774105	-6.49102	-1.03848		2.1191	0.311606	0.586801	-6.07478	-1.08861
1552325_PM_at	Hs.658630	CCDC11	2.11727	0.225272	0.447639	-5.88226	1.08612		2.11727	0.807908	0.919399	-6.56896	1.01948
1552326_PM_a_at	Hs.658630	CCDC11	1.41745	0.0495114	0.175558	-4.65921	-1.14298		1.41745	0.0127086	0.0843158	-3.4239	-1.22511
1552327_PM_at	Hs.606664 /// Hs.729062	ARMCX4	1.2372	0.66424	0.820071	-6.53975	1.02222		1.2372	0.982871	0.993899	-6.59901	1.00128
1552329_PM_at	Hs.188553 /// Hs.614143	RBBP6	4.22838	0.00259374	0.0231285	-1.99397	-1.39824		4.22838	0.138975	0.377953	-5.47822	-1.20204
1552330_PM_at	Hs.513832	CENPBD1	4.06504	0.735246	0.863059	-6.57774	1.03479		4.06504	0.7716	0.902011	-6.55607	1.03514
1552332_PM_at	Hs.533030 /// Hs.734724	TRIOBP	3.8818	0.104272	0.281783	-5.28345	1.0953		3.8818	0.125456	0.355654	-5.39708	1.10607
1552334_PM_at	Hs.533030 /// Hs.734724	TRIOBP	4.75694	0.0219358	0.103396	-3.94647	1.42166		4.75694	0.0269511	0.138196	-4.09544	1.48976
1552335_PM_at	Hs.189105	CATSPER1	1.53514	0.811189	0.906542	-6.60713	1.02014		1.53514	0.839069	0.932906	-6.57811	1.02014
1552337_PM_s_at	Hs.591609 /// Hs.611198 /// Hs.678461	HOXD4	2.75196	0.25776	0.484837	-5.97953	1.07132		2.75196	0.273371	0.547346	-5.98472	-1.08157
1552338_PM_at	Hs.440438	GSC	1.04207	0.285728	0.514366	-6.05188	-1.04948		1.04207	0.0565603	0.220588	-4.73853	-1.10893
1552340_PM_at	Hs.209402	SP7	2.57471	0.0469474	0.169531	-4.61348	1.33159		2.57471	0.971078	0.989578	-6.59857	-1.00599
1552343_PM_s_at	Hs.527119 /// Hs.728847	PDE7A	1.9383	0.0679485	0.215325	-4.92854	-1.21315		1.9383	0.778149	0.905149	-6.55858	1.03486
1552344_PM_s_at	Hs.645009 /// Hs.711543	CNOT7	5.16292	0.119535	0.305881	-5.39388	1.19257		5.16292	0.506923	0.748032	-6.37361	1.09097
1552347_PM_at	Hs.352671 /// Hs.603515 /// Hs.695133	CRYZL1	3.87145	0.780938	0.890132	-6.59673	-1.02381		3.87145	0.377455	0.647083	-6.20019	-1.09234
1552348_PM_at	Hs.280658	PRSS33	2.17997	0.0764592	0.232226	-5.02752	1.09172		2.17997	0.175632	0.432365	-5.65993	1.08132
1552349_PM_a_at	Hs.280658	PRSS33	1.59027	0.133598	0.327032	-5.48263	1.0707		1.59027	0.235575	0.507114	-5.87867	1.0652
1552354_PM_at	Hs.346575	C19orf26	0.947657	0.021553	0.102216	-3.9308	1.08971		0.947657	0.170955	0.426381	-5.63928	1.06048
1552355_PM_s_at	Hs.346575	C19orf26	2.01898	0.302645	0.531375	-6.09143	1.0444		2.01898	0.733458	0.882411	-6.53983	1.01691
1552359_PM_at	Hs.437006 /// Hs.588381	MCMDC2	2.25993	0.0268467	0.11828	-4.12561	1.22682		2.25993	0.0863698	0.285466	-5.09376	1.20159
1552360_PM_a_at	Hs.585496	TIRAP	5.6157	0.554138	0.744702	-6.45688	-1.04402		5.6157	0.491333	0.737255	-6.3566	1.0608
1552362_PM_a_at	Hs.337588	LEAP2	2.1133	0.0236396	0.108748	-4.01296	-1.21676		2.1133	0.149524	0.394597	-5.53561	-1.15459
1552364_PM_s_at	Hs.606282 /// Hs.613143 /// Hs.658922 /// Hs.735126 /// Hs.737326 /// Hs.741833	MSI2	1.73046	0.840199	0.92166	-6.61555	1.01476		1.73046	0.381878	0.651365	-6.20753	-1.07809
1552365_PM_at	Hs.655515	SCIN	2.84593	0.124911	0.314273	-5.42912	1.58666		2.84593	0.0743774	0.261473	-4.96954	1.88799
1552367_PM_a_at	Hs.655515	SCIN	1.70237	0.0744667	0.228324	-5.00545	1.39992		1.70237	0.325564	0.600845	-6.10418	1.23942
1552368_PM_at	Hs.131543 /// Hs.742208	CTCFL	1.40029	0.107417	0.286961	-5.3076	-1.08145		1.40029	0.715435	0.87313	-6.53115	-1.0207
1552370_PM_at	Hs.567679	C4orf33	4.28961	0.399345	0.624319	-6.27205	-1.08526		4.28961	0.649442	0.837656	-6.49339	-1.0531
1552372_PM_at	Hs.567679	C4orf33	1.37667	0.168406	0.376053	-5.66359	1.07279		1.37667	0.438954	0.698694	-6.29237	1.04709
1552373_PM_s_at	Hs.567679	C4orf33	2.39341	0.471458	0.683622	-6.37039	-1.03487		2.39341	0.388417	0.657118	-6.21816	1.04958
1552375_PM_at	Hs.515215 /// Hs.598947 /// Hs.703557	ZNF333	3.93685	0.759828	0.877551	-6.58846	-1.03455		3.93685	0.068249	0.24782	-4.89745	1.27649
1552377_PM_s_at	Hs.164595	TVP23C	3.36939	0.382748	0.609663	-6.2456	1.06556		3.36939	0.380522	0.650125	-6.20529	1.07796
1552378_PM_s_at	Hs.244940 /// Hs.728605 /// Hs.730259	RDH10	3.76848	0.651998	0.812075	-6.53206	-1.05858		3.76848	0.398866	0.666422	-6.23463	1.13403
1552379_PM_at	Hs.244940 /// Hs.728605 /// Hs.730259	RDH10	1.24593	0.627221	0.796171	-6.51541	1.0212		1.24593	0.646725	0.835926	-6.49162	1.02356
1552381_PM_at	Hs.254414 /// Hs.638264	SRSF12	1.47485	0.000687495	0.00856473	-0.745504	-1.21419		1.47485	0.00027651	0.00521671	0.146114	-1.2813
1552383_PM_at	Hs.129293	FAM71A	4.09523	0.308932	0.537994	-6.10541	1.04964		4.09523	0.236243	0.507953	-5.88072	1.06881
1552384_PM_a_at	Hs.129293	FAM71A	2.16347	0.666167	0.821393	-6.54092	-1.01829		2.16347	0.763868	0.898315	-6.55301	1.01495
1552386_PM_at	Hs.547697	GAPT	2.10103	0.285239	0.513891	-6.05069	-1.07261		2.10103	0.337626	0.61154	-6.12826	-1.07669
1552388_PM_at	---	---	2.185	0.678116	0.82909	-6.54804	-1.02724		2.185	0.762271	0.89727	-6.55236	1.0233
1552389_PM_at	Hs.171455	C8orf47	1.48447	0.9578	0.980794	-6.63498	1.00433		1.48447	0.236873	0.508654	-5.88265	-1.12164
1552390_PM_a_at	Hs.171455	C8orf47	1.64821	0.0271316	0.11918	-4.13494	1.20825		1.64821	0.48419	0.731982	-6.34851	1.07061
1552391_PM_at	Hs.192090	C1orf65	1.72741	0.494409	0.699906	-6.39688	-1.02876		1.72741	0.238555	0.510443	-5.88777	-1.05965
1552393_PM_at	Hs.474869 /// Hs.629502	ENTHD1	2.12798	0.77731	0.887803	-6.59537	-1.02042		2.12798	0.85866	0.941664	-6.583	1.01508
1552394_PM_a_at	Hs.474869 /// Hs.629502	ENTHD1	2.0419	0.00167327	0.0167044	-1.5839	-1.20087		2.0419	0.105709	0.32233	-5.25926	-1.1107
1552395_PM_at	Hs.512763 /// Hs.568626	TSSK3	1.52906	0.815522	0.909025	-6.60848	-1.01302		1.52906	0.0425327	0.184638	-4.494	-1.14607
1552396_PM_at	Hs.673237	WFDC6	1.75021	0.273209	0.501083	-6.02064	1.04863		1.75021	0.366641	0.637518	-6.18174	-1.04698
1552398_PM_a_at	Hs.190519	CLEC12A	1.9461	0.0710104	0.221568	-4.96561	-1.31948		1.9461	0.000648778	0.00984836	-0.662791	-1.92793
1552399_PM_a_at	Hs.424484 /// Hs.666124	BRF1	1.68283	0.590312	0.771281	-6.48771	1.02341		1.68283	0.318389	0.593791	-6.08928	1.05203
1552400_PM_a_at	Hs.661411	C15orf27	1.79837	0.0569338	0.192482	-4.7787	-1.12208		1.79837	0.189507	0.450285	-5.71764	-1.09647
1552401_PM_a_at	Hs.154276 /// Hs.602860 /// Hs.659368	BACH1 /// GRIK1-AS2	1.72887	0.472178	0.684155	-6.37125	1.042		1.72887	0.0038048	0.0363633	-2.31966	1.22954
1552402_PM_at	Hs.85902	CALML6	1.14678	0.937367	0.971449	-6.63324	-1.003		1.14678	0.1863	0.446126	-5.70475	1.06191
1552405_PM_at	Hs.356872	NLRP5	1.38435	0.814658	0.90845	-6.60822	-1.00883		1.38435	0.593129	0.804847	-6.45298	-1.0239
1552408_PM_at	Hs.186045	ODF4	1.54005	0.678723	0.829529	-6.54839	1.02057		1.54005	0.978547	0.992496	-6.59888	-1.00155
1552409_PM_a_at	Hs.186045	ODF4	1.87514	0.869678	0.936572	-6.6226	-1.00614		1.87514	0.73633	0.884194	-6.54115	-1.01489
1552410_PM_at	Hs.681239	CLEC4F	1.4109	0.392142	0.618241	-6.26077	-1.04095		1.4109	0.896736	0.95925	-6.59062	1.00715
1552411_PM_at	Hs.511958 /// Hs.535925	DEFB106A /// DEFB106B	1.19859	0.98027	0.991235	-6.6361	1.00127		1.19859	0.476927	0.72608	-6.34007	-1.04407
1552412_PM_a_at	Hs.511958 /// Hs.535925	DEFB106A /// DEFB106B	1.29285	0.119801	0.306208	-5.39566	1.08398		1.29285	0.89228	0.957219	-6.58985	1.00815
1552414_PM_at	Hs.249828	WFDC9	1.31803	0.0567391	0.192026	-4.77578	1.11482		1.31803	0.0474607	0.198213	-4.5885	1.14265
1552415_PM_a_at	Hs.249828	WFDC9	1.40523	0.0673273	0.214125	-4.9208	1.06186		1.40523	0.0547874	0.216393	-4.7114	1.07716
1552417_PM_a_at	Hs.270084 /// Hs.743848	NEDD1	4.36009	0.00089946	0.0105023	-0.999593	1.32389		4.36009	0.023476	0.126297	-3.97337	1.24042
1552418_PM_at	Hs.454835	TTLL10	2.09326	0.389036	0.615472	-6.25581	1.05809		2.09326	0.895251	0.958547	-6.59036	1.01015
1552419_PM_s_at	Hs.454835	TTLL10	2.0471	0.989968	0.995609	-6.63633	1.00059		2.0471	0.433407	0.694399	-6.28486	-1.04476
1552421_PM_a_at	Hs.304020	CALR3	1.57372	0.392977	0.618968	-6.26209	1.03625		1.57372	0.0522617	0.210582	-4.6711	1.10225
1552422_PM_at	Hs.707791	C10orf25	3.18508	0.674569	0.826882	-6.54596	-1.04015		3.18508	0.553124	0.780669	-6.41903	1.06771
1552423_PM_at	Hs.105636 /// Hs.709764	ETV3	2.608	0.708005	0.846688	-6.56444	-1.03483		2.608	0.626189	0.823783	-6.47768	1.05383
1552424_PM_at	Hs.127510 /// Hs.740142	KLHL10	1.18531	0.711684	0.848732	-6.56633	1.02225		1.18531	0.0672827	0.245785	-4.88546	1.14025
1552425_PM_a_at	Hs.127510 /// Hs.740142	KLHL10	1.80226	0.524177	0.722467	-6.4283	1.04313		1.80226	0.731394	0.881296	-6.53887	-1.02709
1552426_PM_a_at	Hs.288912 /// Hs.596698	TM2D3	9.45118	0.435123	0.654887	-6.32394	-1.02866		9.45118	0.65964	0.843197	-6.49987	-1.01888
1552427_PM_at	Hs.147440	ZNF485	2.58069	0.153531	0.356073	-5.59198	1.09634		2.58069	0.407743	0.674168	-6.24813	1.06413
1552430_PM_at	Hs.532056 /// Hs.617434	WDR17	2.44791	0.656937	0.815507	-6.53521	-1.02945		2.44791	0.622404	0.821648	-6.475	1.03861
1552432_PM_at	Hs.213603	MFSD6L	2.20479	0.707008	0.846209	-6.56393	1.01819		2.20479	0.509639	0.750078	-6.37648	1.038
1552436_PM_a_at	Hs.656032	CDH23 /// LOC100653137	2.46231	0.131117	0.323477	-5.46775	-1.08653		2.46231	0.26208	0.535546	-5.95503	-1.07465
1552438_PM_a_at	Hs.655700	ANKAR	1.39163	0.0212031	0.101136	-3.91622	1.11261		1.39163	0.042184	0.183649	-4.48688	1.11598
1552439_PM_s_at	Hs.707404 /// Hs.712886	MEGF11	1.56929	0.260384	0.487504	-5.98672	1.05754		1.56929	0.960698	0.985735	-6.598	1.00286
1552440_PM_at	Hs.483909	GPR182	2.23637	0.516584	0.716965	-6.42058	1.03085		2.23637	0.246043	0.518743	-5.91003	-1.06649
1552445_PM_a_at	Hs.223782	ESX1	1.63105	0.933445	0.969816	-6.63283	1.00397		1.63105	0.824016	0.926775	-6.57391	1.01249
1552448_PM_a_at	Hs.583896	C8orf12	1.15034	0.0777044	0.234601	-5.04101	1.08252		1.15034	0.0277009	0.14056	-4.11963	1.12518
1552449_PM_a_at	Hs.127059	LOC653486 /// SCGB1C1	0.908877	0.0928819	0.262217	-5.18881	1.06467		0.908877	0.0105934	0.0742626	-3.25906	1.1222
1552450_PM_a_at	Hs.116303	DNAJC5G	1.50977	0.10824	0.288433	-5.31379	1.08021		1.50977	0.576752	0.794911	-6.43964	-1.03152
1552452_PM_at	Hs.211046	WDR88	1.44425	0.023287	0.107668	-3.99961	1.10337		1.44425	0.0134516	0.0875352	-3.47519	1.13544
1552453_PM_a_at	Hs.211046	WDR88	1.21426	0.777167	0.887701	-6.59532	1.01098		1.21426	0.492275	0.737759	-6.35766	-1.03175
1552455_PM_at	Hs.262857 /// Hs.599338 /// Hs.642477	PRUNE2	1.31667	0.0348842	0.140159	-4.35576	1.20953		1.31667	0.0183584	0.107909	-3.75447	1.287
1552456_PM_a_at	Hs.567667	MBD3L2	1.41073	0.0116279	0.0672325	-3.37596	1.1181		1.41073	0.0157948	0.0977502	-3.61972	1.13331
1552457_PM_a_at	Hs.522019 /// Hs.651614 /// Hs.682551 /// Hs.741483	ADAMTSL1	4.27677	0.00541815	0.039528	-2.67734	1.54722		4.27677	0.0206037	0.116016	-3.85742	1.52193
1552458_PM_at	Hs.133912 /// Hs.742699	MBD3L1	1.11997	0.946643	0.976173	-6.63411	-1.00237		1.11997	0.691375	0.860386	-6.5185	-1.0167
1552459_PM_a_at	Hs.133912 /// Hs.742699	MBD3L1	1.96745	0.0547079	0.18733	-4.74469	1.08108		1.96745	0.173759	0.43023	-5.65174	1.06617
1552461_PM_at	Hs.367959 /// Hs.631153	FAM46D	1.48969	0.488574	0.695556	-6.39034	1.03202		1.48969	0.746356	0.889092	-6.54564	1.01742
1552463_PM_at	Hs.350958	SERPINB11	0.782227	0.468086	0.681033	-6.36632	1.02656		0.782227	0.0991667	0.309773	-5.20725	1.07382
1552466_PM_x_at	Hs.438549	LINC00161	0.963932	0.352778	0.581744	-6.19351	1.05612		0.963932	0.0506153	0.206401	-4.64371	1.14813
1552467_PM_at	Hs.147695	DSCR10	2.12563	0.255605	0.48259	-5.97355	-1.0688		2.12563	0.415114	0.679561	-6.25903	-1.05745
1552468_PM_a_at	Hs.147695	DSCR10	2.47635	0.158505	0.362794	-5.61677	-1.09424		2.47635	0.354361	0.626985	-6.15984	-1.07147
1552470_PM_a_at	Hs.647045	ABHD11	2.44934	0.0041086	0.0323969	-2.42163	1.26533		2.44934	0.00109671	0.0146643	-1.15791	1.37834
1552472_PM_a_at	Hs.593373	ACAP2	6.54275	0.229194	0.452459	-5.89488	1.07684		6.54275	0.962077	0.98625	-6.59809	1.00341
1552473_PM_at	Hs.81131	GAMT	1.79803	0.00889456	0.0556953	-3.13214	1.17402		1.79803	0.159046	0.408709	-5.58364	1.10298
1552474_PM_a_at	Hs.81131	GAMT	3.25499	0.00624586	0.0436285	-2.80824	1.18815		3.25499	0.00143177	0.0178632	-1.40837	1.27302
1552476_PM_s_at	Hs.380094	PLCD3	1.25908	0.548347	0.740881	-6.45158	1.04238		1.25908	0.433457	0.694399	-6.28493	1.06594
1552477_PM_a_at	Hs.591415 /// Hs.609106 /// Hs.735356	IRF6	1.41909	0.000273387	0.0042363	0.130643	-1.82486		1.41909	4.31231e-05	0.0012665	1.92271	-2.26465
1552478_PM_a_at	Hs.591415 /// Hs.609106 /// Hs.735356	IRF6	1.76666	0.00533999	0.0390992	-2.66394	-1.46711		1.76666	0.000871301	0.0123028	-0.941212	-1.73813
1552480_PM_s_at	Hs.599730 /// Hs.654514	PTPRC	1.65101	0.342079	0.571343	-6.17341	1.06073		1.65101	0.608645	0.813136	-6.46493	1.03792
1552481_PM_s_at	Hs.435938 /// Hs.595305 /// Hs.602811 /// Hs.715929	MAN1A2	7.14512	0.805701	0.903526	-6.60537	1.01026		7.14512	0.0209906	0.117445	-3.87397	1.12433
1552482_PM_at	Hs.471162 /// Hs.630691 /// Hs.694570	RAPH1	3.14691	0.016129	0.0836968	-3.67141	1.24783		3.14691	0.0191682	0.110901	-3.79303	1.28795
1552484_PM_at	Hs.592944 /// Hs.707728	SMCR8	1.28582	0.324606	0.553784	-6.13871	1.04463		1.28582	0.711948	0.871158	-6.52939	-1.01932
1552485_PM_at	Hs.410388	LACTB	4.66967	0.00116087	0.012673	-1.24021	1.6575		4.66967	0.0104831	0.0736971	-3.24956	1.57536
1552486_PM_s_at	Hs.410388	LACTB	6.33497	0.00465919	0.0354165	-2.53801	1.43231		6.33497	0.0173572	0.103861	-3.7043	1.41795
1552487_PM_a_at	Hs.459153	BNC1	4.32453	0.17999	0.391405	-5.71452	1.23528		4.32453	0.175194	0.43181	-5.65802	1.28592
1552489_PM_s_at	Hs.63085	MPP4	2.91925	0.39034	0.616686	-6.2579	1.13118		2.91925	0.0741819	0.261003	-4.96734	1.35929
1552490_PM_at	Hs.259666 /// Hs.607140	LACE1	2.41814	0.0519474	0.180923	-4.70041	1.17122		2.41814	0.0703608	0.252752	-4.92305	1.18828
1552491_PM_at	Hs.591325	IDI2	6.64731	0.0124604	0.0704309	-3.43861	1.2735		6.64731	0.021286	0.118519	-3.88641	1.29736
1552493_PM_s_at	Hs.184927	CYP11B1	2.04479	0.553026	0.743843	-6.45587	-1.0281		2.04479	0.794985	0.912799	-6.56465	1.01436
1552494_PM_at	Hs.520122 /// Hs.671858 /// Hs.694242	TAF8	2.45393	0.0317165	0.131887	-4.27239	-1.18608		2.45393	0.0208915	0.116981	-3.86977	-1.24249
1552496_PM_a_at	Hs.597295 /// Hs.666338 /// Hs.669626 /// Hs.99141	COBL	1.30171	0.868121	0.935935	-6.62227	-1.00856		1.30171	0.183672	0.442461	-5.69399	-1.08473
1552497_PM_a_at	Hs.492348	SLAMF6	0.992619	0.256851	0.484006	-5.97701	-1.03809		0.992619	0.736093	0.884074	-6.54104	-1.01305
1552498_PM_at	Hs.442705	ZSCAN20	2.33851	0.95934	0.981475	-6.63508	-1.00463		2.33851	0.715479	0.873164	-6.53117	-1.03969
1552499_PM_a_at	Hs.442705	ZSCAN20	2.56104	0.344032	0.57323	-6.17714	-1.1139		2.56104	0.557702	0.783291	-6.42315	-1.08147
1552501_PM_a_at	Hs.160954	GPBAR1	2.65692	0.237301	0.462005	-5.92016	1.07886		2.65692	0.914855	0.967047	-6.59339	-1.00803
1552502_PM_s_at	Hs.524626 /// Hs.633604	RHBDL2	3.29061	0.240155	0.4654	-5.9288	-1.23725		3.29061	0.0179224	0.106197	-3.73298	-1.68358
1552503_PM_at	Hs.369448 /// Hs.701327	FRAS1	1.80579	0.166096	0.373192	-5.65296	1.06716		1.80579	0.9672	0.988113	-6.59838	-1.00224
1552504_PM_a_at	Hs.182081	BRSK1	1.89215	0.310177	0.53927	-6.10814	1.05171		1.89215	0.94452	0.979367	-6.59676	-1.00405
1552506_PM_at	Hs.710092	CRB2	2.0378	0.193147	0.408348	-5.76796	1.04814		2.0378	0.17915	0.437022	-5.67505	1.05882
1552507_PM_at	Hs.348522 /// Hs.701703	KCNE4	3.43162	0.061231	0.201652	-4.84055	1.27298		3.43162	0.048095	0.199736	-4.59991	1.35092
1552508_PM_at	Hs.348522 /// Hs.701703	KCNE4	4.97941	0.000160056	0.00280149	0.64183	1.94679	X	4.97941	0.00431897	0.0397685	-2.43692	1.76026
1552509_PM_a_at	Hs.147313	CD300LG	1.7618	9.09107e-06	0.00031363	3.40143	-1.43758		1.7618	0.000234994	0.00461842	0.300968	-1.40104
1552510_PM_at	Hs.432442	SLC34A3	2.64881	0.258032	0.485113	-5.98028	1.04823		2.64881	0.578111	0.795665	-6.44078	1.02743
1552511_PM_a_at	Hs.658850	CPA6	0.689632	0.282808	0.511599	-6.04475	1.04106		0.689632	0.647076	0.836079	-6.49185	-1.02025
1552514_PM_at	Hs.655541 /// Hs.733784	WBP2NL	1.31757	0.465368	0.678696	-6.36301	1.0583		1.31757	0.194942	0.457525	-5.73892	1.12679
1552515_PM_at	Hs.532363 /// Hs.630911 /// Hs.691436	HIPK1	1.00607	0.130671	0.322858	-5.46505	1.08053		1.00607	0.880869	0.95214	-6.58774	1.00893
1552516_PM_a_at	Hs.532363 /// Hs.630911 /// Hs.691436	HIPK1	2.00141	0.55947	0.749031	-6.46166	1.03833		2.00141	0.667646	0.847369	-6.50478	1.03306
1552518_PM_s_at	Hs.657656	MTBP	2.48498	0.852847	0.927889	-6.61876	1.01723		2.48498	0.519442	0.757438	-6.38663	1.0725
1552519_PM_at	Hs.562901 /// Hs.627332	ACVR1C	2.41733	0.287645	0.516207	-6.05651	1.18692		2.41733	0.862373	0.943185	-6.58385	1.03315
1552520_PM_at	Hs.99439	TMEM74	2.97407	0.498193	0.702795	-6.40105	1.07299		2.97407	0.659558	0.84319	-6.49982	-1.05528
1552521_PM_a_at	Hs.99439	TMEM74	1.93665	0.617328	0.789808	-6.50834	1.03468		1.93665	0.508784	0.749425	-6.37558	1.05456
1552522_PM_at	Hs.301243 /// Hs.742236	TIGD4	1.5935	0.768217	0.882176	-6.59185	-1.02045		1.5935	0.870886	0.947256	-6.58571	1.01322
1552523_PM_a_at	Hs.301243 /// Hs.742236	TIGD4	1.34542	0.0715164	0.222596	-4.97157	1.12108		1.34542	0.450747	0.707466	-6.30786	1.05673
1552524_PM_at	Hs.125680	ART5	1.28898	0.696855	0.839875	-6.55855	1.01765		1.28898	0.927021	0.97202	-6.59495	1.00485
1552526_PM_at	Hs.591011	FAM71C	1.02623	0.726635	0.857422	-6.5737	1.0112		1.02623	0.205364	0.470579	-5.77786	1.04918
1552528_PM_at	Hs.534504	C21orf67	2.23601	0.652746	0.812488	-6.53254	1.02101		2.23601	0.290927	0.565342	-6.02795	1.05951
1552531_PM_a_at	Hs.375039	NLRP11	1.42465	0.031965	0.132568	-4.27924	1.10118		1.42465	0.0358906	0.16562	-4.34661	1.11715
1552532_PM_a_at	Hs.580464	ATP6V1C2	2.01708	0.808554	0.905139	-6.60629	-1.0129		2.01708	0.147399	0.391197	-5.52443	-1.09586
1552535_PM_at	Hs.496270	CLDN19	2.22372	0.0860034	0.250235	-5.12533	-1.08512		2.22372	0.709275	0.869939	-6.52802	1.02066
1552536_PM_at	Hs.194554 /// Hs.596947	VTI1A	3.72821	0.203324	0.420839	-5.80646	1.13553		3.72821	0.279148	0.553169	-5.99932	1.1352
1552538_PM_a_at	Hs.588202 /// Hs.703192	KIF6	2.93914	0.00104756	0.0117816	-1.14342	-1.23412		2.93914	0.0192697	0.11137	-3.79774	-1.18511
1552540_PM_s_at	Hs.568276 /// Hs.688476	IQCD	3.97911	0.0124537	0.0704004	-3.43813	-1.19371		3.97911	0.00861222	0.0642949	-3.07069	-1.24621
1552541_PM_at	Hs.529984 /// Hs.601883 /// Hs.614586	TAGAP	1.86108	0.953249	0.979003	-6.63465	1.00437		1.86108	0.872363	0.947987	-6.58602	1.01417
1552542_PM_s_at	Hs.529984 /// Hs.601883 /// Hs.614586	TAGAP	1.72383	0.0263168	0.116777	-4.108	-1.08451		1.72383	0.206874	0.472634	-5.7833	-1.05434
1552543_PM_a_at	Hs.14248 /// Hs.622960	STON2	0.89368	0.0605476	0.200167	-4.83103	-1.10724		0.89368	0.023935	0.128004	-3.99053	-1.15712
1552544_PM_at	Hs.99476	SERPINA12	1.85285	0.720778	0.853981	-6.57087	-1.02451		1.85285	0.170616	0.425896	-5.63775	1.11702
1552546_PM_a_at	Hs.696457 /// Hs.734005	LETM2	3.67097	0.0310551	0.130145	-4.25389	1.44312		3.67097	0.00736139	0.0578289	-2.92733	1.7276
1552548_PM_at	Hs.151291	BSND	0.815636	0.672915	0.825807	-6.54498	1.01297		0.815636	0.153064	0.399682	-5.55386	1.05341
1552549_PM_a_at	Hs.151291	BSND	2.33051	0.164726	0.371555	-5.64657	1.0565		2.33051	0.221241	0.489989	-5.83289	1.05841
1552552_PM_s_at	Hs.351812	CLEC4C	1.18575	0.0667489	0.212954	-4.91353	1.08509		1.18575	0.182698	0.441519	-5.68996	1.07147
1552553_PM_a_at	Hs.574741	NLRC4	2.78143	0.0190956	0.0941594	-3.82277	-1.19742		2.78143	0.0243456	0.1294	-4.0056	-1.22511
1552554_PM_a_at	Hs.574741	NLRC4	1.58368	0.202107	0.419569	-5.80198	1.07408		1.58368	0.414963	0.679395	-6.25881	1.05481
1552555_PM_at	Hs.256632	PRSS36	1.92005	0.71264	0.849353	-6.56681	1.018		1.92005	0.847755	0.937126	-6.58036	-1.01099
1552557_PM_a_at	Hs.253211	ZDHHC15	3.07427	0.598742	0.776823	-6.49435	-1.08042		3.07427	0.00109741	0.0146643	-1.15851	-1.84081
1552558_PM_a_at	Hs.655395 /// Hs.727059 /// Hs.737416	RAI1	2.63749	0.224881	0.447073	-5.88099	1.04769		2.63749	0.207713	0.473641	-5.78631	1.05861
1552559_PM_a_at	Hs.348711 /// Hs.741616	CDK15	1.7786	6.23741e-05	0.00135214	1.54519	1.6165		1.7786	1.66202e-05	0.000611963	2.83944	1.85891
1552562_PM_at	Hs.350875 /// Hs.714241	ZNF570	2.57088	0.556293	0.746312	-6.45882	1.0642		2.57088	0.309006	0.584056	-6.06912	1.13569
1552563_PM_a_at	---	AF131215.4 /// OTTHUMG00000165426	0.889972	0.203566	0.421116	-5.80735	1.06066		0.889972	0.0931536	0.298718	-5.15604	1.09672
1552564_PM_at	Hs.441287	NUDT9P1	1.4039	0.231075	0.454647	-5.90084	1.0731		1.4039	0.241258	0.51354	-5.8959	1.08459
1552566_PM_at	Hs.422466	BTBD16	1.11109	0.911441	0.958433	-6.63007	-1.00458		1.11109	0.486388	0.73338	-6.35102	-1.03432
1552568_PM_at	Hs.196584	RTP3	1.43975	0.789474	0.895125	-6.59984	-1.0135		1.43975	0.821996	0.92546	-6.57331	-1.01338
1552569_PM_a_at	Hs.196584	RTP3	1.6082	0.0440924	0.162881	-4.55935	1.09651		1.6082	0.0135728	0.0880406	-3.48328	1.1445
1552570_PM_at	Hs.660703	TSPEAR	1.11844	0.594254	0.773941	-6.49084	1.02296		1.11844	0.3208	0.596113	-6.09433	1.05131
1552572_PM_a_at	Hs.660396 /// Hs.684387	MIPOL1	1.51151	0.415995	0.639197	-6.29702	-1.05458		1.51151	0.337796	0.611777	-6.12859	1.07663
1552573_PM_s_at	Hs.660396 /// Hs.684387	MIPOL1	2.07036	0.531544	0.728088	-6.4356	1.06201		2.07036	0.913361	0.96655	-6.59318	1.01235
1552575_PM_a_at	---	C6orf141	1.55688	0.0839138	0.246198	-5.10495	-1.18194		1.55688	0.120527	0.347718	-5.36504	-1.19236
1552576_PM_at	Hs.278983 /// Hs.637885 /// Hs.745426	ALMS1P	1.32253	0.233145	0.457152	-5.90733	-1.04339		1.32253	0.539142	0.771482	-6.40603	-1.02587
1552578_PM_a_at	Hs.671900	MYO3B	1.07245	0.505221	0.708504	-6.40866	-1.03912		1.07245	0.409485	0.675541	-6.25073	-1.05759
1552579_PM_a_at	Hs.178748	ADAM21	2.78729	0.517954	0.717992	-6.42199	1.0715		2.78729	0.830459	0.929215	-6.57576	-1.0272
1552580_PM_at	Hs.276429 /// Hs.628475	TRIML2	1.71413	0.000194866	0.00326733	0.453737	1.24968		1.71413	0.000828934	0.0118221	-0.894202	1.25919
1552582_PM_at	Hs.366575 /// Hs.580918	ABCC13	0.689285	0.0611284	0.201485	-4.83913	1.07445		0.689285	0.654413	0.84058	-6.49658	1.01991
1552583_PM_s_at	Hs.366575 /// Hs.580918	ABCC13	1.21191	0.705107	0.845076	-6.56294	1.01768		1.21191	0.8633	0.943567	-6.58406	1.00942
1552584_PM_at	Hs.567294 /// Hs.735696	IL12RB1	2.71271	0.000539031	0.00708502	-0.51497	-2.00325		2.71271	0.00392102	0.0370982	-2.34752	-1.93991
1552585_PM_s_at	---	GTF2A1L	1.98928	0.0877583	0.25334	-5.14204	-1.16678		1.98928	0.0191713	0.110907	-3.79317	-1.28891
1552586_PM_at	Hs.446255 /// Hs.619949	TRPV3	2.08573	0.438238	0.657406	-6.32816	1.0447		2.08573	0.218697	0.486799	-5.82439	-1.08568
1552587_PM_at	Hs.246284	CNBD1	1.21312	0.0434702	0.161384	-4.54707	-1.08513		1.21312	0.333017	0.607731	-6.1192	-1.04607
1552588_PM_a_at	Hs.246284	CNBD1	0.798873	0.0431404	0.160584	-4.54048	1.06967		0.798873	0.0442898	0.189662	-4.52895	1.08198
1552590_PM_a_at	Hs.410111 /// Hs.739271	ABCC12	1.43541	0.34858	0.577822	-6.18572	1.04279		1.43541	0.111764	0.332944	-5.30435	1.08836
1552592_PM_at	Hs.314141	MMP21	1.28718	0.0725227	0.224529	-4.98329	1.11999		1.28718	0.148876	0.393649	-5.53223	1.11214
1552594_PM_at	Hs.590943	TMEM190	2.5082	0.447506	0.664782	-6.34043	1.04069		2.5082	0.0376627	0.170617	-4.38857	1.14113
1552596_PM_at	Hs.591194	GAS2L2	1.84066	0.00174371	0.0172029	-1.62257	1.13812		1.84066	0.0457718	0.193435	-4.55732	1.09743
1552598_PM_at	Hs.335877 /// Hs.560407	KCNG4	1.94568	0.802714	0.901938	-6.60439	1.00829		1.94568	0.685292	0.857399	-6.5151	1.0159
1552599_PM_at	Hs.520097	PXT1	1.15148	0.164818	0.371609	-5.647	1.06658		1.15148	0.786934	0.908875	-6.56181	1.01467
1552602_PM_at	Hs.278907	CACNG5	1.19556	0.15083	0.352224	-5.57813	1.05721		1.19556	0.0990867	0.309607	-5.20659	1.07845
1552604_PM_at	Hs.352631	LINC00308	1.18308	0.0847508	0.247777	-5.11318	1.07631		1.18308	0.395908	0.664021	-6.23003	1.04281
1552605_PM_s_at	Hs.352631	LINC00308	1.75615	0.492269	0.698449	-6.3945	1.02827		1.75615	0.939443	0.976994	-6.59629	1.00362
1552607_PM_at	Hs.391764 /// Hs.562090	FAM223A	3.97216	0.0293471	0.125388	-4.20415	-1.30771		3.97216	0.0239149	0.127946	-3.98979	-1.38833
1552608_PM_at	Hs.374924	WFDC11	1.30727	0.669649	0.823471	-6.54303	-1.02552		1.30727	0.952345	0.982272	-6.59742	-1.00416
1552609_PM_s_at	Hs.406744 /// Hs.567792	IFNL2 /// IFNL3	1.0323	0.978626	0.990562	-6.63604	-1.00092		1.0323	0.975576	0.991313	-6.59877	1.00124
1552610_PM_a_at	Hs.207538 /// Hs.610395	JAK1	6.93858	0.00381617	0.0307212	-2.35318	-1.23123		6.93858	0.0132014	0.0864251	-3.45826	-1.22898
1552611_PM_a_at	Hs.207538 /// Hs.610395	JAK1	6.86064	0.00388387	0.0311165	-2.36949	-1.28971		6.86064	0.0380567	0.17179	-4.39761	-1.232
1552612_PM_at	Hs.508829 /// Hs.714009	CDC42SE2	6.86254	0.803781	0.902538	-6.60474	-1.02076		6.86254	0.683302	0.856515	-6.51397	1.04053
1552613_PM_s_at	Hs.508829 /// Hs.714009	CDC42SE2	6.74433	0.94575	0.975858	-6.63404	-1.00498		6.74433	0.716579	0.873568	-6.53172	1.03172
1552615_PM_at	Hs.234898	ACACB	5.92426	0.110183	0.29138	-5.3282	1.06957		5.92426	0.352326	0.625214	-6.15611	1.04657
1552616_PM_a_at	Hs.234898	ACACB	1.78977	0.864149	0.933819	-6.62139	1.00693		1.78977	0.636116	0.829587	-6.48455	1.02277
1552617_PM_a_at	Hs.523744 /// Hs.607534	RFWD2	7.73923	0.652342	0.812255	-6.53228	1.02058		7.73923	0.545448	0.775395	-6.41197	1.03272
1552618_PM_at	Hs.518417 /// Hs.607792 /// Hs.734785	STX6	5.0505	0.552267	0.743418	-6.45517	1.04375		5.0505	0.865567	0.944699	-6.58456	-1.01442
1552619_PM_a_at	Hs.62180	ANLN	5.98662	0.0494057	0.175318	-4.65738	1.4578		5.98662	0.361522	0.633333	-6.17273	1.22311
1552620_PM_at	Hs.433629	SPRR4	1.62055	0.00680568	0.046411	-2.8871	-2.23596		1.62055	0.0171552	0.103152	-3.69382	-2.27881
1552621_PM_at	Hs.656696 /// Hs.732239	POLR2J2 /// POLR2J3 /// UPK3BL	3.46093	0.549963	0.741899	-6.45307	-1.0617		3.46093	0.294305	0.569087	-6.03588	-1.1323
1552622_PM_s_at	Hs.292996 /// Hs.656696 /// Hs.677202 /// Hs.732239	LOC441259 /// POLR2J2 /// POLR2J3 /// UPK3BL	3.40481	0.150136	0.351341	-5.57453	-1.21115		3.40481	0.683192	0.856495	-6.51391	-1.06507
1552623_PM_at	Hs.631617	HSH2D	1.03582	0.35081	0.579932	-6.18988	1.0407		1.03582	0.881858	0.952405	-6.58793	-1.00746
1552625_PM_a_at	Hs.567495 /// Hs.732725 /// Hs.732860	TRNT1	6.57178	0.186466	0.399878	-5.74137	1.09117		6.57178	0.494533	0.739481	-6.36017	1.054
1552626_PM_a_at	Hs.369471 /// Hs.595089	TMEM163	1.09855	0.0393042	0.151488	-4.45973	-1.11402		1.09855	0.14958	0.394726	-5.53591	-1.09135
1552627_PM_a_at	Hs.592313 /// Hs.607635	ARHGAP5	5.60582	0.148846	0.349308	-5.56778	-1.12291		5.60582	0.420566	0.684077	-6.2669	-1.07821
1552628_PM_a_at	Hs.642528 /// Hs.643051 /// Hs.723596	HERPUD2	7.79012	0.126257	0.316392	-5.43767	-1.09543		7.79012	0.260334	0.533709	-5.9503	-1.08149
1552629_PM_a_at	Hs.514505 /// Hs.617513	JMJD6	1.04277	0.108541	0.288956	-5.31604	1.07375		1.04277	0.197224	0.460489	-5.74765	1.06911
1552630_PM_a_at	Hs.620916 /// Hs.627410 /// Hs.647334	SRCAP	0.983752	0.162886	0.368964	-5.63789	1.07291		0.983752	0.0233735	0.125961	-3.96949	1.14772
1552631_PM_a_at	Hs.194694	MAP3K6	2.10109	0.697346	0.840166	-6.55881	1.02443		2.10109	0.253145	0.526519	-5.93039	1.08782
1552632_PM_a_at	Hs.437249 /// Hs.605017	ARSG	2.3417	6.22165e-05	0.00135033	1.54762	-1.72873		2.3417	0.000133581	0.00299914	0.839762	-1.8359
1552633_PM_at	Hs.631642 /// Hs.63187	ZNF101	2.75219	0.402902	0.627448	-6.27751	1.05301		2.75219	0.466299	0.71833	-6.32734	1.05429
1552634_PM_a_at	Hs.631642 /// Hs.63187	ZNF101	4.34479	0.470563	0.6831	-6.36932	-1.09659		4.34479	0.728592	0.879923	-6.53755	1.0534
1552637_PM_at	Hs.506852 /// Hs.627572 /// Hs.682780 /// Hs.713661	PTPN11	0.554562	0.169633	0.377635	-5.66917	-1.0565		0.554562	0.0198987	0.113566	-3.82639	-1.11912
1552639_PM_at	Hs.137007	KLHDC7B	1.11196	0.50254	0.706336	-6.40578	-1.0375		1.11196	0.870924	0.947256	-6.58572	-1.01052
1552641_PM_s_at	Hs.23413 /// Hs.729021	ATAD3A /// ATAD3B	4.54443	0.0920029	0.26069	-5.18099	1.21069		4.54443	0.0798041	0.272381	-5.02824	1.26403
1552643_PM_at	Hs.657001	ZNF626	5.73974	0.239178	0.464126	-5.92586	1.08254		5.73974	0.0533934	0.213271	-4.68941	1.16863
1552644_PM_a_at	Hs.529592 /// Hs.738779	PHC3	3.02782	0.491287	0.697677	-6.3934	-1.07132		3.02782	0.293961	0.568765	-6.03508	-1.13222
1552646_PM_at	Hs.591088	IL11RA	3.50256	0.0788492	0.236864	-5.0532	-1.19223		3.50256	0.275722	0.549805	-5.99071	-1.13489
1552648_PM_a_at	Hs.401745 /// Hs.591834	TNFRSF10A	2.84278	0.00113597	0.0124808	-1.21979	-1.29957		2.84278	0.326854	0.60219	-6.10681	-1.09026
1552649_PM_a_at	Hs.13680 /// Hs.556108 /// Hs.619546	RAD51L3-RFFL /// RFFL	2.81375	0.575258	0.76097	-6.47534	1.03054		2.81375	0.550175	0.778844	-6.41634	1.03848
1552651_PM_a_at	Hs.13680 /// Hs.556108 /// Hs.619546	RAD51L3-RFFL /// RFFL	2.95019	0.257952	0.485062	-5.98006	1.06282		2.95019	0.589034	0.802236	-6.44971	1.03457
1552652_PM_at	Hs.474436	HPS4	3.51761	0.276623	0.504715	-6.02933	1.06657		3.51761	0.0866255	0.285904	-5.09621	1.12861
1552656_PM_s_at	Hs.127310 /// Hs.601000 /// Hs.708149 /// Hs.713167	UHMK1	3.17738	0.00302629	0.0259821	-2.13769	1.35279		3.17738	0.105477	0.321874	-5.25748	1.20365
1552657_PM_a_at	Hs.98712	TXNDC2	1.65309	0.486166	0.693915	-6.3876	1.05051		1.65309	0.601171	0.809271	-6.45925	1.04441
1552658_PM_a_at	Hs.655301	NAV3	9.05302	0.000334066	0.00495081	-0.0603078	1.51801		9.05302	0.00396368	0.0374112	-2.35753	1.46357
1552660_PM_a_at	Hs.519246	C5orf22	3.74526	0.0103683	0.0621563	-3.27183	1.29637		3.74526	0.0100636	0.0716897	-3.21246	1.35905
1552661_PM_at	Hs.368160	PCDHGB7	2.46714	0.656591	0.815226	-6.53499	1.0338		2.46714	0.749422	0.890689	-6.54697	-1.02848
1552662_PM_a_at	Hs.368160	PCDHGB7	1.89149	0.0293646	0.125434	-4.20467	1.148		1.89149	0.74952	0.890697	-6.54702	1.02327
1552663_PM_a_at	Hs.601216 /// Hs.704234	ERC1	1.78964	0.599155	0.777006	-6.49467	1.03148		1.78964	0.716061	0.873504	-6.53146	1.02553
1552664_PM_at	Hs.31652 /// Hs.633478	FLCN	8.35635	0.14675	0.346268	-5.55667	-1.07515		8.35635	0.418057	0.681787	-6.2633	-1.0482
1552665_PM_at	Hs.659950	JMJD1C-AS1	2.0954	0.471947	0.683951	-6.37098	1.07995		2.0954	0.0330206	0.156847	-4.27385	1.31826
1552666_PM_a_at	Hs.387982 /// Hs.479658	LRRC7	1.32972	0.00169312	0.0168354	-1.59496	1.15132		1.32972	0.267104	0.540982	-5.96843	1.05648
1552667_PM_a_at	Hs.306412	SH2D3C	2.89444	0.177589	0.38823	-5.70428	1.08077		2.89444	0.468418	0.719648	-6.32992	1.0499
1552669_PM_at	Hs.458513 /// Hs.743934	PPP1R3B	0.690686	0.889955	0.947702	-6.62659	-1.00486		0.690686	0.0800234	0.272774	-5.03052	-1.07658
1552670_PM_a_at	Hs.458513 /// Hs.743934	PPP1R3B	4.57617	0.101658	0.277514	-5.26276	-1.21624		4.57617	0.0607828	0.230697	-4.79966	-1.30411
1552671_PM_a_at	Hs.496057 /// Hs.91389	SLC9A7	4.27351	0.000350877	0.00514619	-0.10704	1.77967		4.27351	0.00273689	0.0286311	-2.01383	1.73694
1552672_PM_a_at	Hs.171057 /// Hs.708443	IGSF3	2.20664	0.151012	0.352352	-5.57907	-1.06892		2.20664	0.0872305	0.286995	-5.10195	-1.09855
1552673_PM_at	Hs.352276	RFX6	0.816894	0.687841	0.834854	-6.55359	-1.01847		0.816894	0.952589	0.982412	-6.59743	-1.00319
1552674_PM_at	Hs.470892	DIRC1	2.17242	1.28165e-05	0.000407136	3.06964	-1.50474		2.17242	0.000613345	0.00943156	-0.609685	-1.42835
1552675_PM_at	Hs.585042	DNAJB7	1.41865	0.43207	0.652376	-6.31977	1.0489		1.41865	0.700661	0.865446	-6.52352	-1.02777
1552676_PM_at	Hs.511775	UCN3	1.9906	0.364675	0.59282	-6.2149	1.03903		1.9906	0.0848391	0.282749	-5.07898	1.09092
1552677_PM_a_at	Hs.189585 /// Hs.629325	DIP2A	2.94507	0.0303072	0.12808	-4.23247	1.16835		2.94507	0.461324	0.714776	-6.32122	1.06225
1552678_PM_a_at	Hs.503891	USP28	1.77368	0.108645	0.289113	-5.31681	-1.1553		1.77368	0.742508	0.887329	-6.54394	-1.03475
1552680_PM_a_at	Hs.181855	CASC5	3.5335	0.0828845	0.244212	-5.09471	1.28726		3.5335	0.75544	0.893944	-6.54954	1.05363
1552682_PM_a_at	Hs.181855	CASC5	2.04059	0.0246305	0.111785	-4.04938	1.26748		2.04059	0.0308803	0.150402	-4.21515	1.30623
1552684_PM_a_at	Hs.513002	SENP8	3.1892	0.0410754	0.155824	-4.49799	1.21195		3.1892	0.921823	0.96996	-6.59431	1.01059
1552685_PM_a_at	Hs.418493	GRHL1	2.29646	0.0193615	0.0950032	-3.83514	-1.13227		2.29646	0.0613141	0.231957	-4.80704	-1.12217
1552686_PM_at	Hs.732697	CNBD2	1.07473	0.0711527	0.221867	-4.96729	1.09001		1.07473	0.323163	0.598615	-6.09924	-1.05612
1552687_PM_a_at	Hs.732697	CNBD2	1.51037	0.130391	0.322495	-5.46334	1.11636		1.51037	0.752808	0.892735	-6.54842	-1.02689
1552689_PM_at	Hs.643537	CASKIN1	7.44026	0.484575	0.693005	-6.38578	-1.03324		7.44026	0.13483	0.371687	-5.45431	-1.08695
1552690_PM_a_at	Hs.13768	CACNA2D4	1.77208	0.263771	0.490958	-5.99588	1.05059		1.77208	0.87399	0.948816	-6.58636	-1.0082
1552691_PM_at	Hs.558599	ARL11	1.5056	0.508369	0.710756	-6.41201	1.04609		1.5056	0.193923	0.456227	-5.73498	1.11083
1552693_PM_at	Hs.558599	ARL11	1.30175	0.449331	0.666301	-6.34281	-1.02852		1.30175	0.365896	0.636789	-6.18044	-1.04041
1552694_PM_at	Hs.558595 /// Hs.632705 /// Hs.649939	SLC2A13	6.77593	0.289493	0.517887	-6.06093	1.09853		6.77593	0.147633	0.39159	-5.52567	1.16444
1552695_PM_a_at	Hs.558595 /// Hs.632705 /// Hs.649939	SLC2A13	5.86571	0.369675	0.597417	-6.2236	1.07927		5.86571	0.161838	0.413025	-5.5971	1.15161
1552696_PM_at	Hs.511797 /// Hs.621742	NIPA1	3.7222	0.0532875	0.183997	-4.72221	1.12628		3.7222	0.224536	0.493809	-5.84372	1.09034
1552698_PM_at	Hs.585006	TUBA3FP	1.53929	0.23871	0.463617	-5.92444	1.08267		1.53929	0.647086	0.836079	-6.49186	1.03666
1552701_PM_a_at	Hs.348365	CARD16	3.86718	4.33022e-06	0.000180585	4.11874	-3.3615		3.86718	0.0012885	0.0165416	-1.3094	-2.50543
1552703_PM_s_at	Hs.2490 /// Hs.348365	CARD16 /// CASP1	4.17734	1.74032e-06	9.01719e-05	5.00156	-3.60843	X	4.17734	0.000227397	0.00450962	0.332265	-2.94966	X
1552705_PM_at	Hs.132237	DUSP19	4.3643	0.0096117	0.058991	-3.20285	1.19663		4.3643	0.00252456	0.0271645	-1.93864	1.28521
1552708_PM_a_at	Hs.132237	DUSP19	2.5667	0.0189335	0.0936576	-3.81515	1.34176		2.5667	0.00276109	0.0288252	-2.02202	1.57277
1552711_PM_a_at	Hs.27475 /// Hs.684079	CYB5D1	6.93532	0.426453	0.647648	-6.31197	-1.05604		6.93532	0.407742	0.674168	-6.24813	-1.0691
1552712_PM_a_at	Hs.497123	NMNAT2	6.12093	1.66239e-05	0.000496744	2.81856	2.79896	X	6.12093	5.62642e-07	4.99756e-05	6.10893	4.40562	X
1552713_PM_a_at	Hs.443948 /// Hs.636303	SLC4A1	0.971886	0.250443	0.476613	-5.95898	1.03974		0.971886	0.486276	0.733287	-6.35089	1.028
1552714_PM_at	Hs.732289	CREG2	2.36558	0.739627	0.865537	-6.57974	1.0149		2.36558	0.100409	0.312134	-5.21741	1.09164
1552715_PM_a_at	Hs.196119 /// Hs.591686	RXFP1	1.73141	0.040091	0.153322	-4.47694	-1.37592		1.73141	0.00513652	0.0449599	-2.59688	-1.69211
1552716_PM_at	Hs.298863	SPEF2	2.9524	0.10877	0.289265	-5.31775	1.19129		2.9524	0.590133	0.802833	-6.45059	-1.07039
1552717_PM_s_at	Hs.408293 /// Hs.533635 /// Hs.721765 /// Hs.722770 /// Hs.733787	CEP170 /// CEP170P1	4.33191	0.183294	0.396041	-5.72836	1.13189		4.33191	0.115416	0.339332	-5.33025	1.1893
1552718_PM_at	---	DTD1	4.03654	0.00179801	0.0176052	-1.65132	1.42753		4.03654	0.0062594	0.0515943	-2.77871	1.43409
1552719_PM_at	Hs.512867 /// Hs.601422 /// Hs.679724	CASC4	2.0325	0.871615	0.937427	-6.62301	1.01058		2.0325	0.100629	0.312534	-5.21919	1.13692
1552721_PM_a_at	Hs.483635 /// Hs.596951 /// Hs.742465	FGF1	4.21006	0.00153124	0.0156484	-1.50064	1.73768		4.21006	0.00190448	0.0220071	-1.67557	1.88724
1552722_PM_at	Hs.475902 /// Hs.602539	ARPP21	1.79905	0.152665	0.35495	-5.58756	1.08914		1.79905	0.633747	0.82812	-6.48293	1.03358
1552724_PM_at	Hs.644617	RHOXF1	1.66574	0.0404587	0.154157	-4.48487	1.08934		1.66574	0.286807	0.561303	-6.0181	1.0525
1552725_PM_s_at	Hs.513200	ADAMTS17	2.61261	0.580341	0.764096	-6.47959	1.02819		2.61261	0.0927065	0.297993	-5.15209	1.10665
1552726_PM_at	Hs.513200	ADAMTS17	1.96928	0.000252146	0.00399194	0.207765	-2.67851		1.96928	0.000162354	0.00348808	0.653499	-3.32781
1552727_PM_s_at	Hs.513200	ADAMTS17	1.55738	0.000146822	0.002621	0.724383	-2.20956		1.55738	0.000130561	0.00294825	0.861615	-2.56416
1552729_PM_at	Hs.495480	SNHG7 /// SNORA17 /// SNORA43	1.59551	0.135552	0.329749	-5.49414	1.072		1.59551	0.0428592	0.185587	-4.50061	1.11912
1552730_PM_at	Hs.524382	DHH	1.36399	0.459543	0.673887	-6.3558	-1.02298		1.36399	0.156406	0.405006	-5.57066	1.05315
1552731_PM_at	Hs.374668	ABRA	2.62132	0.0314468	0.131167	-4.2649	1.21965		2.62132	0.239134	0.511141	-5.88952	1.13294
1552732_PM_at	Hs.374668	ABRA	1.92866	0.601903	0.778866	-6.4968	1.03398		1.92866	0.529482	0.764235	-6.39667	-1.04859
1552733_PM_at	Hs.509258 /// Hs.644560	KLHDC1	4.0949	0.673738	0.826276	-6.54547	-1.05148		4.0949	0.706595	0.868503	-6.52664	1.05422
1552734_PM_at	Hs.407926 /// Hs.660631 /// Hs.664078 /// Hs.670518	RICTOR	2.44039	0.716683	0.851575	-6.56885	-1.02249		2.44039	0.604515	0.81078	-6.46181	1.03809
1552735_PM_at	Hs.368160	PCDHGA4	2.28539	0.936099	0.970897	-6.63311	-1.00846		2.28539	0.0995402	0.310475	-5.21032	1.23095
1552736_PM_a_at	Hs.465407	NETO1	1.25437	0.000335575	0.0049678	-0.0646005	-1.53279		1.25437	0.00296305	0.0303886	-2.08767	-1.49742
1552737_PM_s_at	Hs.408458	WWP2	2.87076	0.000200357	0.00333816	0.427197	1.68846		2.87076	0.000484935	0.0078757	-0.387293	1.76993
1552738_PM_a_at	Hs.201921 /// Hs.602519 /// Hs.626741 /// Hs.678783 /// Hs.704149 /// Hs.739536	ST7L	3.44449	0.0143046	0.0772021	-3.56333	1.35014		3.44449	0.0440784	0.189023	-4.52483	1.33131
1552739_PM_s_at	Hs.201921 /// Hs.602519 /// Hs.626741 /// Hs.678783 /// Hs.704149 /// Hs.739536	ST7L	4.21445	0.628212	0.796749	-6.51611	-1.03966		4.21445	0.382667	0.651932	-6.20883	1.08635
1552740_PM_at	Hs.352211	C2orf15 /// MRPL30	2.59031	0.884605	0.945279	-6.62561	-1.0095		2.59031	0.513391	0.75317	-6.3804	1.05152
1552742_PM_at	Hs.475656	KCNH8	1.08276	0.786085	0.893159	-6.59862	1.01106		1.08276	0.914574	0.966956	-6.59335	-1.00513
1552743_PM_at	Hs.135835 /// Hs.170422 /// Hs.614341 /// Hs.672223 /// Hs.729031	MCF2L	1.46893	0.29427	0.522843	-6.07221	1.04245		1.46893	0.206939	0.472684	-5.78354	1.06086
1552745_PM_at	Hs.388874	SLCO6A1	1.99714	0.7282	0.858409	-6.57445	1.01919		1.99714	0.849073	0.937636	-6.58069	1.01231
1552747_PM_a_at	Hs.733161	PP2D1	1.83365	0.671096	0.824424	-6.5439	1.02801		1.83365	0.402144	0.669302	-6.23967	1.06648
1552749_PM_a_at	Hs.298079	KLC3	1.00595	0.049185	0.174859	-4.65353	1.11347		1.00595	0.468439	0.719648	-6.32994	-1.04653
1552750_PM_at	Hs.255432	CIB3	0.940699	0.108555	0.288961	-5.31615	1.0529		0.940699	0.000429303	0.0072009	-0.271776	1.15415
1552751_PM_a_at	Hs.255432	CIB3	2.38716	0.522229	0.720995	-6.42634	-1.03805		2.38716	0.992707	0.997522	-6.5992	-1.00063
1552752_PM_a_at	Hs.164578 /// Hs.614344 /// Hs.722719 /// Hs.735502	CADM2	2.1651	0.828449	0.915673	-6.61232	-1.0109		2.1651	0.410981	0.676581	-6.25295	1.04984
1552754_PM_a_at	Hs.164578 /// Hs.614344 /// Hs.722719 /// Hs.735502	CADM2	1.99029	0.00787876	0.0512649	-3.0213	-1.33919		1.99029	0.0439085	0.188502	-4.52149	-1.29022
1552755_PM_at	Hs.190877	C9orf66	2.04374	0.270031	0.497953	-6.01242	-1.04716		2.04374	0.269761	0.543571	-5.97539	-1.05575
1552757_PM_s_at	---	C9orf66	0.70583	0.725017	0.856548	-6.57293	1.01338		0.70583	0.346522	0.620219	-6.1453	1.04298
1552758_PM_at	Hs.196054 /// Hs.640515 /// Hs.734148 /// Hs.734495	HDAC9	1.66823	0.664758	0.820414	-6.54006	-1.02742		1.66823	0.178913	0.436706	-5.67404	1.10506
1552760_PM_at	Hs.196054 /// Hs.640515 /// Hs.734148 /// Hs.734495	HDAC9	2.52149	0.116593	0.301512	-5.37385	-1.2496		2.52149	0.197745	0.461076	-5.74963	-1.23854
1552761_PM_at	Hs.336564	SLC16A11	1.59943	0.657332	0.815674	-6.53545	-1.01659		1.59943	0.341257	0.61493	-6.13529	1.04263
1552763_PM_at	Hs.116240	TMEM67	1.24111	0.893857	0.949915	-6.62728	-1.00907		1.24111	0.965184	0.987362	-6.59827	-1.00348
1552765_PM_x_at	Hs.116240	TMEM67	2.1952	0.120573	0.307315	-5.40082	-1.082		2.1952	0.0521339	0.210253	-4.66901	-1.12433
1552766_PM_at	Hs.385956 /// Hs.682722	HS6ST2	1.07626	0.399905	0.624724	-6.27291	-1.04242		1.07626	0.806176	0.918732	-6.5684	1.01428
1552767_PM_a_at	Hs.385956 /// Hs.682722	HS6ST2	2.73161	2.85352e-05	0.000745608	2.29758	-2.06253		2.73161	0.000177933	0.00373584	0.566076	-2.10133
1552768_PM_at	Hs.621824 /// Hs.8417	CAMKK1	3.39501	0.223113	0.444934	-5.87521	1.04219		3.39501	0.0176899	0.105253	-3.7213	1.10254
1552769_PM_at	Hs.732736	ZNF625	1.55636	0.0944119	0.264865	-5.20224	1.11739		1.55636	0.0164143	0.100202	-3.65425	1.21113
1552770_PM_s_at	Hs.663510	ZNF563	2.1293	0.606312	0.781851	-6.50016	1.04122		2.1293	0.229826	0.500199	-5.86072	1.11818
1552771_PM_a_at	---	LIN9	0.832352	0.00562721	0.0405388	-2.71223	1.1242		0.832352	0.742126	0.887124	-6.54377	1.0156
1552772_PM_at	Hs.351811	CLEC4D	1.48342	0.581023	0.764291	-6.48015	-1.02586		1.48342	0.834592	0.930921	-6.5769	-1.01141
1552773_PM_at	Hs.351811	CLEC4D	1.85624	0.965847	0.984848	-6.63547	1.00212		1.85624	0.212437	0.479139	-5.80298	1.07632
1552774_PM_a_at	Hs.40510 /// Hs.605588	SLC25A27	2.2932	0.185904	0.39933	-5.73909	-1.1172		2.2932	0.373	0.642974	-6.19268	-1.09113
1552775_PM_at	Hs.266745	GPRC6A	1.81628	0.211162	0.430386	-5.8346	1.05073		1.81628	0.153104	0.399747	-5.55407	1.06904
1552777_PM_a_at	Hs.511818	RAET1E	1.62594	0.983301	0.992501	-6.63619	-1.00182		1.62594	0.374435	0.644355	-6.19511	-1.09576
1552779_PM_a_at	Hs.630481 /// Hs.630777 /// Hs.654821	SLC44A5	1.0553	0.151625	0.3533	-5.58223	-1.06064		1.0553	0.268596	0.542521	-5.97235	-1.05456
1552782_PM_at	Hs.630481 /// Hs.630777 /// Hs.654821	SLC44A5	2.15569	0.951351	0.978094	-6.6345	1.00409		2.15569	0.213746	0.480627	-5.80751	1.10407
1552783_PM_at	Hs.567710 /// Hs.660208	ZNF417	2.5232	0.366387	0.594299	-6.2179	1.07072		2.5232	0.257951	0.531192	-5.94377	1.10632
1552785_PM_at	Hs.722657	ZNF781	2.49632	0.769625	0.882977	-6.59241	-1.03874		2.49632	0.965878	0.987722	-6.59831	1.00655
1552787_PM_at	Hs.505941	HELB	2.57394	0.128077	0.319168	-5.44909	-1.14074		2.57394	0.00373209	0.0358437	-2.30179	-1.36212
1552788_PM_a_at	Hs.505941	HELB	1.70086	0.0635077	0.206429	-4.87148	-1.16186		1.70086	0.0577141	0.223373	-4.7557	-1.19813
1552789_PM_at	Hs.592561 /// Hs.593127 /// Hs.629470 /// Hs.742142 /// Hs.744859	SEC62	6.79994	0.0126704	0.0711621	-3.45374	-1.21449		6.79994	0.0070853	0.0564064	-2.89234	-1.28266
1552790_PM_a_at	Hs.592561 /// Hs.593127 /// Hs.629470 /// Hs.742142 /// Hs.744859	SEC62	7.07314	0.00486938	0.036532	-2.57879	-1.26556		7.07314	0.019877	0.113502	-3.82542	-1.25223
1552791_PM_a_at	Hs.144744 /// Hs.720730	TRDN	1.32307	0.0201543	0.0977521	-3.87098	1.10216		1.32307	0.590932	0.803457	-6.45123	1.02582
1552792_PM_at	Hs.532610 /// Hs.626411 /// Hs.744302	SOCS4	5.18934	0.00750214	0.0496893	-2.97645	1.26613		5.18934	0.0616813	0.232873	-4.81209	1.20782
1552793_PM_at	Hs.636113 /// Hs.660382	C8orf31	1.7308	0.00997286	0.0605353	-3.23645	-1.22224		1.7308	0.0759601	0.26463	-4.98712	-1.17169
1552794_PM_a_at	Hs.446620	ZNF547	2.64884	0.126805	0.317187	-5.44113	1.13117		2.64884	0.0373968	0.169791	-4.3824	1.22222
1552796_PM_a_at	Hs.348816 /// Hs.348943 /// Hs.520293 /// Hs.735754	SIM1	1.74918	0.799202	0.90018	-6.60321	1.01536		1.74918	0.287379	0.561972	-6.01948	1.07853
1552797_PM_s_at	Hs.469313 /// Hs.604290	PROM2	3.7796	4.48686e-06	0.000184863	4.08435	-7.39179		3.7796	5.04954e-05	0.00142661	1.77125	-7.4251
1552798_PM_a_at	Hs.174312	TLR4	4.43744	0.0193692	0.0950057	-3.83549	-1.34532		4.43744	0.913757	0.966633	-6.59324	-1.01565
1552799_PM_at	Hs.370931	TSNARE1	1.6331	0.396881	0.62227	-6.26822	1.03242		1.6331	0.17709	0.43433	-5.66624	1.06215
1552800_PM_at	Hs.647045	ABHD11	1.29057	0.297158	0.525789	-6.07892	1.06654		1.29057	0.707524	0.868806	-6.52712	-1.02746
1552801_PM_at	Hs.660911	CAPN13	1.30044	0.25567	0.482661	-5.97373	1.04668		1.30044	0.188464	0.448926	-5.71348	1.06429
1552803_PM_a_at	Hs.209983 /// Hs.606995	STMN1	4.69516	0.97203	0.987567	-6.63578	1.00326		4.69516	0.771206	0.901867	-6.55592	-1.03234
1552804_PM_a_at	Hs.537126	TIRAP	3.70579	0.0171517	0.0873878	-3.72662	1.10987		3.70579	0.670957	0.849035	-6.50677	-1.02121
1552806_PM_a_at	Hs.284813	SIGLEC10	1.20967	0.124201	0.313165	-5.42456	1.08529		1.20967	0.115665	0.339797	-5.33199	1.10366
1552807_PM_a_at	Hs.284813	SIGLEC10	2.11101	0.676851	0.828265	-6.5473	-1.01939		2.11101	0.87197	0.947693	-6.58594	1.00877
1552808_PM_at	Hs.522019 /// Hs.651614 /// Hs.682551 /// Hs.741483	ADAMTSL1	3.36805	0.515669	0.716203	-6.41964	-1.08708		3.36805	0.706325	0.868384	-6.5265	1.05848
1552809_PM_at	Hs.388827	RFX4	1.4685	0.0662988	0.211976	-4.90782	1.08923		1.4685	0.242937	0.515525	-5.90089	1.06504
1552811_PM_at	Hs.345818	WFIKKN1	2.60082	0.0177128	0.0893315	-3.75548	1.08118		2.60082	0.0410517	0.180486	-4.46333	1.08141
1552812_PM_a_at	Hs.371957 /// Hs.729657 /// Hs.741874 /// Hs.744287	SENP1	2.52397	0.11331	0.2961	-5.35083	1.14038		2.52397	0.924392	0.971107	-6.59463	-1.00914
1552813_PM_at	Hs.125240	KLF14	0.828844	0.810495	0.906224	-6.60691	1.00808		0.828844	0.420178	0.683739	-6.26635	-1.03247
1552814_PM_a_at	Hs.125240	KLF14	1.06147	0.728475	0.858594	-6.57458	1.01618		1.06147	0.617339	0.818402	-6.47135	1.02759
1552816_PM_at	Hs.494395 /// Hs.734507	NXNL2	1.79584	0.0533806	0.184214	-4.7237	1.18185		1.79584	0.140412	0.380271	-5.48632	1.15988
1552818_PM_a_at	Hs.121484 /// Hs.348809	BRS3	1.89565	0.0792049	0.237528	-5.05695	1.07449		1.89565	0.495769	0.740176	-6.36153	1.0327
1552819_PM_at	Hs.11637	LINC00205	1.07782	0.112212	0.294428	-5.34297	1.07224		1.07782	0.2681	0.541994	-5.97105	1.05832
1552822_PM_at	Hs.440534 /// Hs.599540	TMX3	1.64046	0.168717	0.376407	-5.66501	-1.15341		1.64046	0.0798004	0.272381	-5.0282	-1.24064
1552825_PM_at	Hs.351005	ZNF396	2.2519	0.16416	0.370728	-5.64391	-1.0702		2.2519	0.419244	0.682804	-6.265	1.04698
1552826_PM_at	Hs.354013	SLC26A7	1.96785	0.978528	0.99053	-6.63604	-1.00136		1.96785	0.838727	0.932904	-6.57802	1.01215
1552827_PM_s_at	Hs.354013	SLC26A7	1.16973	0.73087	0.860175	-6.57571	1.01435		1.16973	0.661898	0.844232	-6.50127	-1.02156
1552828_PM_at	Hs.432755 /// Hs.606166	SNX18	1.20869	0.859773	0.931537	-6.6204	1.00824		1.20869	0.0885307	0.289866	-5.11416	-1.09972
1552829_PM_at	---	---	3.45134	0.896498	0.951242	-6.62773	1.02201		3.45134	0.666663	0.846855	-6.50419	1.08866
1552830_PM_at	Hs.368364	FBXO39	2.78969	0.559975	0.749451	-6.46211	1.02549		2.78969	0.974863	0.991017	-6.59874	-1.0016
1552833_PM_at	Hs.352622	B3GNT6	2.39467	0.639404	0.80453	-6.52379	1.02757		2.39467	0.95816	0.984769	-6.59784	-1.00358
1552834_PM_at	Hs.352622	B3GNT6	2.38683	0.0338162	0.137453	-4.32856	1.10933		2.38683	0.0547431	0.216309	-4.71071	1.11609
1552835_PM_at	Hs.745032	DENND1B	1.90713	0.438882	0.657889	-6.32903	1.08438		1.90713	0.466517	0.7184	-6.32761	1.09376
1552836_PM_at	Hs.407159	ZNF619	1.74969	0.989021	0.995168	-6.63632	1.00119		1.74969	0.161706	0.412888	-5.59647	1.15566
1552837_PM_at	Hs.417022	ICK	1.23651	0.972191	0.987588	-6.63579	-1.00184		1.23651	0.463506	0.716566	-6.32392	-1.04676
1552839_PM_at	Hs.412818	FAM71D	1.6377	0.606528	0.781973	-6.50032	1.02335		1.6377	0.472502	0.722735	-6.33483	1.03869
1552841_PM_s_at	Hs.210343 /// Hs.733298 /// Hs.734567	BCL2L14	0.987631	0.980377	0.991247	-6.6361	1.00115		0.987631	0.664175	0.845497	-6.50267	1.02415
1552842_PM_at	Hs.171001	HS6ST3	1.64133	0.120243	0.30677	-5.39862	1.07257		1.64133	0.0471491	0.19735	-4.58283	1.11239
1552843_PM_at	Hs.658244 /// Hs.669836	SLC26A1	1.99132	0.139782	0.335879	-5.51842	1.08826		1.99132	0.00590186	0.0494593	-2.72469	1.21313
1552845_PM_at	Hs.38738	CLDN15	1.29278	0.884858	0.945384	-6.62565	-1.00723		1.29278	0.313962	0.58917	-6.07987	1.06114
1552846_PM_s_at	Hs.652321 /// Hs.660005	RAB42	3.46791	0.664139	0.820071	-6.53968	-1.01999		3.46791	0.324879	0.600289	-6.10277	-1.05455
1552848_PM_a_at	Hs.134939 /// Hs.319503 /// Hs.552176 /// Hs.588460 /// Hs.609897	PTCHD1	1.13151	0.150801	0.352201	-5.57798	1.06808		1.13151	0.25481	0.528224	-5.93506	1.06299
1552849_PM_at	Hs.348645	M1AP	1.18111	0.205561	0.423785	-5.81462	1.0679		1.18111	0.0178506	0.105921	-3.72939	1.1607
1552851_PM_at	Hs.469663	ZSCAN4	0.628532	0.0615533	0.202324	-4.84501	1.08041		0.628532	0.299196	0.573953	-6.04718	1.0509
1552852_PM_a_at	Hs.469663	ZSCAN4	1.7937	0.267789	0.495555	-6.00655	1.04258		1.7937	0.473853	0.723708	-6.33644	-1.03205
1552853_PM_at	Hs.205178	VWA5B1	1.5467	0.840658	0.921868	-6.61567	1.01017		1.5467	0.718134	0.874517	-6.53249	1.02162
1552854_PM_a_at	Hs.205178	VWA5B1	2.39666	0.013122	0.0727873	-3.48541	1.11914		2.39666	0.199831	0.463688	-5.75748	1.06844
1552856_PM_at	Hs.679002	LINC00311	1.16946	0.333838	0.563051	-6.15735	1.04879		1.16946	0.678329	0.853704	-6.51111	1.02421
1552857_PM_a_at	Hs.22180	HTR6	1.14687	0.00137937	0.0144583	-1.4025	1.09954		1.14687	0.00199485	0.0227156	-1.71891	1.1133
1552858_PM_at	Hs.376011	MAGEB6	1.99509	0.0303509	0.128206	-4.23373	1.15419		1.99509	0.0184302	0.108152	-3.75796	1.20302
1552860_PM_at	Hs.515381 /// Hs.729823 /// Hs.742303 /// Hs.745535	LOC101060457 /// LOC101060464 /// LOC101060468 /// TCEB3C /// TCEB3CL /// TCEB3CL2	1.09849	0.616371	0.789261	-6.50764	1.01969		1.09849	0.789573	0.910258	-6.56276	-1.01228
1552862_PM_at	Hs.650801 /// Hs.732744	RUSC1-AS1	3.71561	0.706792	0.846069	-6.56381	1.08596		3.71561	0.777058	0.904592	-6.55816	-1.07574
1552863_PM_a_at	Hs.631560	CACNG6	1.68725	0.0742934	0.227903	-5.0035	1.11827		1.68725	0.961829	0.98618	-6.59807	-1.00345
1552865_PM_a_at	Hs.44647	IFLTD1	1.21336	0.195866	0.412057	-5.77847	1.04851		1.21336	0.393341	0.661513	-6.226	1.03721
1552867_PM_at	---	---	1.4318	0.871583	0.937427	-6.62301	-1.00891		1.4318	0.0767963	0.26645	-4.99625	-1.12403
1552868_PM_at	Hs.438829	CIRBP-AS1	2.3128	0.893947	0.949915	-6.62729	1.00811		2.3128	0.393242	0.661481	-6.22584	1.06308
1552870_PM_s_at	Hs.658505 /// Hs.691605 /// Hs.744794	AXDND1	1.24965	0.450078	0.667037	-6.34377	1.04703		1.24965	0.828896	0.928599	-6.57531	1.01553
1552872_PM_at	Hs.521856	ASMTL-AS1	0.877923	0.858171	0.930609	-6.62003	-1.00821		0.877923	0.409613	0.67563	-6.25093	-1.04559
1552873_PM_s_at	Hs.521856	ASMTL-AS1	1.56367	0.207723	0.426464	-5.82241	1.09456		1.56367	0.294101	0.568933	-6.03541	1.09223
1552875_PM_a_at	Hs.309158 /// Hs.607669	CD200R1	1.06039	0.201417	0.418967	-5.79942	-1.07005		1.06039	0.681047	0.855296	-6.51268	1.02568
1552876_PM_at	Hs.375832	LINC00334	0.861476	0.157016	0.36067	-5.60944	1.04865		0.861476	0.0192815	0.111426	-3.79829	1.09949
1552877_PM_s_at	Hs.375832	LINC00334	1.5718	0.113043	0.295743	-5.34892	1.10899		1.5718	0.0069408	0.0555942	-2.87347	1.23976
1552878_PM_at	Hs.175396 /// Hs.606763 /// Hs.737072	ATOH7	1.22258	0.68124	0.830897	-6.54984	1.02022		1.22258	0.820922	0.924994	-6.57299	1.01306
1552879_PM_a_at	Hs.175396 /// Hs.606763 /// Hs.737072	ATOH7	1.47308	0.10235	0.278708	-5.26829	-1.07634		1.47308	0.746995	0.889408	-6.54592	-1.01692
1552880_PM_at	Hs.149540	SEC16B	1.11254	0.593383	0.773244	-6.49015	1.02743		1.11254	0.633308	0.827956	-6.48263	-1.02885
1552882_PM_a_at	Hs.314225	AMER1	5.22366	0.944193	0.975183	-6.6339	-1.00569		5.22366	0.880713	0.952054	-6.58771	-1.01442
1552884_PM_at	Hs.232341 /// Hs.647132	NKX6-3	1.05816	0.126696	0.31703	-5.44045	1.05987		1.05816	0.00839783	0.0631858	-3.0477	1.12999
1552885_PM_a_at	Hs.232341 /// Hs.647132	NKX6-3	2.99201	0.195123	0.411126	-5.77562	1.06821		2.99201	0.253575	0.526982	-5.9316	1.07061
1552887_PM_at	Hs.386698	TBATA	0.882118	0.855545	0.929475	-6.61941	1.00597		0.882118	0.792553	0.911652	-6.56381	-1.01018
1552889_PM_a_at	Hs.337557	EXOC3L2	2.04582	0.37447	0.602053	-6.2318	-1.06589		2.04582	0.666101	0.84663	-6.50384	-1.03699
1552890_PM_a_at	Hs.143036 /// Hs.616957 /// Hs.691167 /// Hs.734577	CABP4	1.00057	0.470204	0.682798	-6.36888	1.0297		1.00057	0.287276	0.56183	-6.01923	-1.05229
1552892_PM_at	Hs.344088	TNFRSF13C	3.36084	0.811778	0.906865	-6.60732	-1.01358		3.36084	0.28669	0.561164	-6.01782	1.0742
1552893_PM_at	Hs.585003 /// Hs.743443	CAMK2N2	1.37372	0.149444	0.3502	-5.57091	1.07903		1.37372	0.223163	0.492493	-5.83923	1.07821
1552895_PM_a_at	Hs.558645	ANKRD30BP2	2.19777	0.52593	0.723513	-6.43005	-1.03664		2.19777	0.677588	0.853222	-6.51068	-1.0281
1552897_PM_a_at	Hs.352633	KCNG3	1.39182	0.883006	0.944233	-6.6253	1.00575		1.39182	0.610957	0.814694	-6.46666	-1.02364
1552898_PM_a_at	Hs.352633	KCNG3	1.06225	0.462858	0.676549	-6.35992	1.03727		1.06225	0.556655	0.782744	-6.42222	1.03503
1552899_PM_at	Hs.126165	MGC34034	1.44358	0.0748783	0.229124	-5.01006	1.10585		1.44358	0.0635528	0.237387	-4.83737	1.13153
1552900_PM_a_at	Hs.126165	MGC34034	1.5343	0.26987	0.497737	-6.012	1.05695		1.5343	0.989347	0.996699	-6.59915	-1.00078
1552902_PM_a_at	Hs.282787 /// Hs.611513 /// Hs.625149	FOXP2	2.04048	0.455258	0.670329	-6.3504	-1.03938		2.04048	0.847834	0.937179	-6.58038	-1.0117
1552903_PM_at	Hs.374679	B4GALNT2	1.32852	0.1756	0.385523	-5.69567	1.07471		1.32852	0.983037	0.993899	-6.59901	1.00131
1552904_PM_at	Hs.465407	NETO1	2.21322	0.108333	0.288579	-5.31448	1.10756		2.21322	0.650984	0.838516	-6.49438	1.03384
1552906_PM_at	Hs.128580	FMR1NB	0.786949	0.620566	0.791863	-6.51068	-1.01611		0.786949	0.612897	0.815968	-6.46809	-1.0194
1552908_PM_at	Hs.732113 /// Hs.739685	GCSAML	2.39423	6.27724e-06	0.000236379	3.7595	-6.42805		2.39423	7.63148e-05	0.00196036	1.37533	-6.33801
1552910_PM_at	Hs.661852	SIGLEC11	1.51373	0.0522882	0.181728	-4.70601	1.08198		1.51373	0.205758	0.471115	-5.77928	1.06129
1552911_PM_at	Hs.661852	SIGLEC11	1.28059	0.0356809	0.142195	-4.37548	1.1131		1.28059	0.416894	0.680967	-6.26161	1.04854
1552912_PM_a_at	Hs.677426	IL23R	1.1457	0.169376	0.377383	-5.66801	-1.07512		1.1457	0.463337	0.716387	-6.32371	-1.04607
1552913_PM_at	Hs.350683	MAGEB18	2.39937	0.0282845	0.122351	-4.17166	1.17053		2.39937	0.180735	0.439137	-5.68175	1.11691
1552914_PM_a_at	Hs.737107 /// Hs.743526 /// Hs.744915 /// Hs.77873	CD276	2.79222	0.656369	0.815049	-6.53485	-1.02664		2.79222	0.944418	0.97932	-6.59676	1.00485
1552915_PM_at	Hs.567792	IFNL2	1.09119	0.0249737	0.112826	-4.06164	1.11546		1.09119	0.017108	0.103041	-3.69135	1.14732
1552917_PM_at	Hs.406745	IFNL1	1.78675	0.313267	0.542391	-6.11484	1.04043		1.78675	0.0298906	0.147373	-4.18656	1.10873
1552919_PM_at	Hs.339646	C4orf36	1.28745	0.315907	0.54507	-6.1205	-1.04872		1.28745	0.160677	0.411296	-5.59153	-1.08204
1552921_PM_a_at	Hs.137516 /// Hs.701912	FIGNL1	2.81637	0.923402	0.964345	-6.63167	-1.0123		2.81637	0.687651	0.858459	-6.51643	-1.06208
1552922_PM_at	Hs.485729 /// Hs.595825 /// Hs.606699 /// Hs.608538	RIMS1	1.37995	0.259533	0.48677	-5.9844	1.07618		1.37995	0.0286865	0.143406	-4.15041	1.18775
1552923_PM_a_at	Hs.272759	PITPNM2	1.98816	0.63407	0.800967	-6.52017	1.02791		1.98816	0.79623	0.91342	-6.56508	1.01771
1552924_PM_a_at	Hs.272759	PITPNM2	4.95741	0.0174195	0.0883818	-3.74051	1.31465		4.95741	0.417255	0.68133	-6.26214	1.11164
1552925_PM_at	Hs.192859	PCDH10	1.76678	0.000927687	0.0107585	-1.02877	1.66794		1.76678	0.00520765	0.0454661	-2.60955	1.6418
1552927_PM_at	Hs.188256 /// Hs.614477 /// Hs.653860 /// Hs.698332	TAB3	2.31212	0.348222	0.577478	-6.18505	-1.0546		2.31212	0.0802379	0.273193	-5.03274	-1.12585
1552928_PM_s_at	Hs.188256 /// Hs.614477 /// Hs.653860 /// Hs.698332	TAB3	1.87624	0.547689	0.740488	-6.45097	-1.0731		1.87624	0.221918	0.490848	-5.83513	-1.18537
1552929_PM_at	Hs.680654	GRK7	1.15146	0.70383	0.844167	-6.56227	1.01537		1.15146	0.30148	0.57608	-6.05237	1.05035
1552930_PM_at	Hs.591453	MMEL1	4.58122	0.591197	0.771708	-6.48841	1.03297		4.58122	0.438473	0.698411	-6.29172	1.05674
1552931_PM_a_at	Hs.711670 /// Hs.9333	PDE8A	4.47133	0.166887	0.374	-5.65661	-1.09616		4.47133	0.247065	0.519778	-5.913	-1.09427
1552932_PM_at	Hs.352611	NLRP6	1.78394	0.151377	0.352917	-5.58096	1.0949		1.78394	0.361627	0.633333	-6.17292	1.06954
1552933_PM_at	Hs.729441	AKNAD1	1.43992	0.200803	0.418321	-5.79714	1.06545		1.43992	0.641705	0.832927	-6.48831	1.02722
1552935_PM_at	Hs.134873	ZCCHC5	1.61173	0.788453	0.894654	-6.59947	1.02572		1.61173	0.460639	0.714274	-6.32037	-1.08596
1552937_PM_s_at	Hs.694840	ATRIP	4.42188	0.0370015	0.145716	-4.40718	1.16745		4.42188	0.653234	0.839664	-6.49583	1.03879
1552938_PM_at	Hs.508570 /// Hs.618204	ZIC5	1.08	0.999612	0.999795	-6.63641	-1.00002		1.08	0.41747	0.681467	-6.26245	-1.03769
1552939_PM_at	Hs.369675 /// Hs.613780	ANGPT1	1.56438	0.73388	0.862179	-6.57711	1.01846		1.56438	0.605832	0.811618	-6.46281	-1.03325
1552940_PM_at	Hs.156977	TEDDM1	1.68592	0.0295506	0.126016	-4.21023	1.14182		1.68592	0.406465	0.672891	-6.24622	1.05948
1552942_PM_at	Hs.632505	LOC149373	1.20549	0.267526	0.495336	-6.00586	1.04679		1.20549	0.512735	0.752767	-6.37972	1.03208
1552943_PM_at	Hs.375051	GABRG1	1.91248	0.138466	0.333908	-5.51095	1.09939		1.91248	0.181863	0.440429	-5.68647	1.10536
1552944_PM_a_at	Hs.440092 /// Hs.610308	PANX2	3.31402	0.623638	0.794069	-6.51288	1.02739		3.31402	0.720759	0.876032	-6.53378	-1.02341
1552946_PM_at	Hs.511883	ZNF114	0.986236	0.270687	0.498474	-6.01413	-1.06601		0.986236	0.0764211	0.265501	-4.99217	-1.13057
1552947_PM_x_at	Hs.511883	ZNF114	0.985613	0.632986	0.800326	-6.51942	-1.02694		0.985613	0.376499	0.646178	-6.19859	-1.05989
1552948_PM_at	Hs.348700	CCDC27	3.38745	0.366882	0.594843	-6.21876	1.04584		3.38745	0.641372	0.832744	-6.48809	1.02747
1552950_PM_at	Hs.130979	C15orf26	1.98105	0.928855	0.967417	-6.63232	1.00493		1.98105	0.202933	0.467771	-5.76898	1.08706
1552952_PM_at	Hs.711527	RBMY2FP	1.38163	0.831461	0.917298	-6.61317	1.00867		1.38163	0.633746	0.82812	-6.48293	-1.02304
1552953_PM_a_at	Hs.322431	NEUROD2	1.18601	0.0985032	0.271981	-5.23701	1.05706		1.18601	0.0379395	0.171431	-4.39493	1.08653
1552954_PM_at	---	C5orf17	1.78068	0.670503	0.824085	-6.54354	1.02486		1.78068	0.112586	0.334298	-5.31025	1.11586
1552955_PM_at	Hs.145579 /// Hs.742430	LINC00208	2.12156	0.119952	0.306476	-5.39668	-1.07211		2.12156	0.046318	0.194916	-4.56754	-1.11204
1552957_PM_at	Hs.249972	DNAH6	1.17409	0.0364115	0.144085	-4.39317	1.06481		1.17409	0.0114686	0.078497	-3.33103	1.09487
1552960_PM_at	Hs.288467	LRRC15	3.09446	0.238796	0.463736	-5.9247	-1.2092		3.09446	0.182828	0.441715	-5.69049	-1.28851
1552961_PM_at	Hs.679804	OTTHUMG00000165011 /// RP11-85I17.2	2.32269	0.271246	0.499099	-6.01558	1.04444		2.32269	0.333348	0.607951	-6.11985	1.04592
1552964_PM_at	Hs.298038 /// Hs.719815	TTC40	2.02681	0.0489089	0.174188	-4.64869	1.06676		2.02681	0.27903	0.553142	-5.99902	1.04182
1552965_PM_a_at	Hs.299329 /// Hs.622382	B3GNT7	0.680029	0.057908	0.194514	-4.79315	1.06736		0.680029	0.36335	0.634942	-6.17596	1.03668
1552967_PM_at	Hs.132485	ZNF645	1.39298	0.0200104	0.0972784	-3.86458	1.0992		1.39298	0.326881	0.602219	-6.10686	1.04644
1552969_PM_a_at	Hs.613610 /// Hs.729053	ZMYM6	3.79804	0.042456	0.159086	-4.52664	1.25741		3.79804	0.203397	0.468111	-5.77069	1.18041
1552970_PM_s_at	Hs.613610 /// Hs.729053	ZMYM6	2.52715	0.0948813	0.265533	-5.20631	1.20794		2.52715	0.0565254	0.220567	-4.738	1.29099
1552971_PM_at	Hs.676196	SGCZ	1.08455	0.579284	0.76349	-6.47871	1.01915		1.08455	0.845664	0.936233	-6.57983	1.00785
1552972_PM_at	Hs.375101	LOC100507431	1.23258	0.551341	0.742837	-6.45433	1.04367		1.23258	0.528902	0.76386	-6.3961	1.05462
1552973_PM_at	Hs.326420	WNT9B	2.36892	0.108956	0.289648	-5.31914	1.06572		2.36892	0.00363646	0.0351721	-2.27774	1.15258
1552974_PM_at	---	---	3.41601	0.482474	0.691197	-6.38336	-1.03931		3.41601	0.997721	0.999199	-6.59924	-1.00018
1552975_PM_x_at	---	---	3.42815	0.175431	0.38535	-5.69494	-1.06931		3.42815	0.260188	0.533608	-5.9499	-1.06743
1552976_PM_at	Hs.143594	---	0.717392	0.451866	0.668214	-6.34607	1.02883		0.717392	0.329091	0.604596	-6.11134	1.04447
1552977_PM_a_at	Hs.414099	CNPY3	5.32145	0.0561305	0.190555	-4.76659	-1.13113		5.32145	0.288278	0.562994	-6.02164	-1.08234
1552978_PM_a_at	Hs.482587 /// Hs.602663 /// Hs.617993 /// Hs.622209	SCAMP1	5.57883	0.669452	0.823396	-6.54291	1.03155		5.57883	0.0090258	0.0663683	-3.11344	1.26471
1552979_PM_at	Hs.375211	LINC00471	3.26571	5.37461e-05	0.00121467	1.68826	1.62264		3.26571	0.172642	0.428433	-5.6468	1.18803
1552980_PM_at	Hs.592069	HAS3	8.61286	0.172744	0.381496	-5.68312	-1.05061		8.61286	0.0732524	0.259049	-4.95679	-1.08013
1552982_PM_a_at	Hs.1755	FGF4	1.39572	0.902481	0.954336	-6.62871	-1.00718		1.39572	0.775511	0.903676	-6.55758	-1.01981
1552985_PM_at	Hs.532270 /// Hs.651953	SLC30A8	0.900935	0.795501	0.898447	-6.60195	1.00841		0.900935	0.818358	0.924045	-6.57222	1.00877
1552986_PM_at	Hs.679824	LOC142937	1.47733	0.035168	0.140803	-4.36284	1.09251		1.47733	0.00740826	0.0580721	-2.93314	1.14464
1552987_PM_a_at	Hs.591071	MGC42157	1.7991	0.534073	0.730107	-6.43806	1.03934		1.7991	0.931873	0.97373	-6.5955	1.00625
1552988_PM_at	Hs.653180	C11orf65	1.23749	0.959525	0.98161	-6.63509	1.00263		1.23749	0.664991	0.84596	-6.50317	-1.02673
1552990_PM_at	Hs.528319	FAM71E2	1.68867	0.0558284	0.189848	-4.76199	1.10496		1.68867	0.470944	0.721521	-6.33296	1.04421
1552991_PM_at	Hs.351824	OR5P2	1.74544	0.832265	0.917652	-6.6134	1.01322		1.74544	0.83694	0.931978	-6.57754	1.01513
1552993_PM_at	Hs.407751 /// Hs.742521	DYDC1	1.03593	0.0263364	0.116803	-4.10866	1.10785		1.03593	0.000596666	0.00921439	-0.583606	1.21678
1552995_PM_at	Hs.528111	IL27	2.14227	0.0820389	0.242781	-5.0862	1.06763		2.14227	0.0541185	0.214993	-4.70092	1.0895
1552997_PM_a_at	Hs.671210	IQCF1	2.9285	0.073657	0.22668	-4.99629	1.1316		2.9285	0.148326	0.392686	-5.52933	1.12367
1552998_PM_at	Hs.380220	DEFB125	0.993754	0.940529	0.973148	-6.63356	1.00324		0.993754	0.255365	0.528832	-5.93661	1.06038
1552999_PM_a_at	Hs.237392	WFDC10B	1.68108	0.342653	0.571821	-6.17451	-1.04882		1.68108	0.548904	0.778025	-6.41517	-1.03592
1553002_PM_at	Hs.381378	DEFB105A /// DEFB105B	1.1087	0.0330593	0.135517	-4.30875	1.09295		1.1087	0.218615	0.486695	-5.82412	1.0608
1553003_PM_at	Hs.662050	PKHD1	1.32632	0.0013876	0.0145223	-1.40809	1.16147		1.32632	0.02528	0.132554	-4.03892	1.12578
1553004_PM_at	Hs.195979	PKD1L1	0.97047	0.00246126	0.0222665	-1.94504	1.11904		0.97047	0.00289551	0.0298582	-2.06623	1.13871
1553006_PM_at	Hs.381354	GPR112	1.06322	0.159394	0.364145	-5.62111	-1.07896		1.06322	0.0313908	0.151968	-4.22952	-1.14969
1553007_PM_a_at	Hs.23796 /// Hs.744536	TENM1	1.63588	0.00664443	0.0455519	-2.86509	-1.11679		1.63588	0.944822	0.979519	-6.59679	1.00314
1553009_PM_s_at	Hs.373854 /// Hs.535056 /// Hs.720993 /// Hs.728726	LOC100288562 /// LOC101060540 /// REXO1L1	1.20094	0.901815	0.953982	-6.6286	1.006		1.20094	0.389865	0.658419	-6.22048	1.05055
1553011_PM_at	Hs.591086	TAF1L	2.24348	0.6187	0.790663	-6.50933	1.02799		2.24348	0.490549	0.736604	-6.35573	1.0461
1553013_PM_at	Hs.660653	CNTNAP5	1.42452	0.0562674	0.190862	-4.76867	1.09544		1.42452	0.406249	0.672686	-6.24589	1.04672
1553015_PM_a_at	Hs.31442	RECQL4	2.49613	0.23499	0.459392	-5.91306	1.09822		2.49613	0.0970623	0.306184	-5.18972	1.16832
1553016_PM_at	Hs.631878 /// Hs.684954	GPR113	1.0375	0.311012	0.540137	-6.10996	1.04569		1.0375	0.243668	0.516256	-5.90306	1.06253
1553019_PM_at	Hs.352626	TMC2	0.772975	0.059554	0.197892	-4.81698	1.07788		0.772975	0.461723	0.715043	-6.32172	1.03429
1553020_PM_at	Hs.352643	SMCR5	2.00455	0.269456	0.497227	-6.01092	1.06157		2.00455	0.57287	0.792385	-6.43637	-1.0363
1553021_PM_s_at	Hs.436939 /// Hs.623027 /// Hs.626910	BICD2	1.30482	0.133179	0.326503	-5.48014	1.06747		1.30482	0.49385	0.738943	-6.35941	1.03515
1553022_PM_at	Hs.348622	ZIM3	1.33079	0.293026	0.521685	-6.0693	1.04271		1.33079	0.716138	0.873547	-6.5315	-1.01704
1553023_PM_a_at	Hs.133438 /// Hs.657932	NOX5	1.58653	0.355118	0.58386	-6.19779	1.06637		1.58653	0.613962	0.816483	-6.46888	-1.04192
1553024_PM_at	Hs.558713	DAOA-AS1	1.17458	0.661667	0.818599	-6.53816	1.01654		1.17458	0.613393	0.816172	-6.46846	1.02254
1553025_PM_at	---	GPR126	1.29235	0.00375949	0.0303931	-2.3393	1.3677		1.29235	8.73583e-05	0.0021766	1.24591	1.69303
1553027_PM_a_at	Hs.49075	KLHL4	1.15338	0.000974726	0.0111667	-1.07545	1.17703		1.15338	0.00169555	0.020222	-1.56685	1.19858
1553028_PM_at	Hs.333358	GPR156	1.4235	0.505508	0.708672	-6.40897	-1.02341		1.4235	0.546253	0.775955	-6.41272	-1.02496
1553030_PM_a_at	Hs.558403	SUOX	4.05708	0.392928	0.618943	-6.26201	1.06189		4.05708	0.136188	0.373658	-5.46223	1.1327
1553031_PM_at	Hs.150131	GPR115	1.00644	0.0629773	0.20534	-4.86438	-1.12903		1.00644	0.261116	0.534591	-5.95242	-1.08863
1553032_PM_at	Hs.55378	IL31RA	1.1822	0.0834902	0.245362	-5.10076	1.06345		1.1822	0.99467	0.998291	-6.59922	-1.00027
1553033_PM_at	Hs.625148 /// Hs.662334	SYTL5	1.96673	0.688017	0.834955	-6.55369	1.01993		1.96673	0.848101	0.937281	-6.58045	-1.01113
1553034_PM_at	Hs.591530	SDCCAG8	4.86709	0.114006	0.297352	-5.35577	1.13449		4.86709	0.165671	0.418617	-5.61515	1.13847
1553036_PM_at	Hs.724860	GPR111	0.850188	0.426949	0.648039	-6.31266	-1.03699		0.850188	0.603998	0.810729	-6.46142	-1.02822
1553037_PM_a_at	Hs.445503	SYN2	0.797689	0.712677	0.849361	-6.56683	1.0137		0.797689	0.501488	0.744227	-6.36778	1.02972
1553039_PM_a_at	Hs.647081	ASB10	2.56419	0.847952	0.925396	-6.61755	1.00834		2.56419	0.311093	0.586301	-6.07367	1.05338
1553041_PM_at	Hs.632579	HTR3C	1.92862	0.665832	0.821128	-6.54072	1.01948		1.92862	0.731265	0.88127	-6.53881	-1.01821
1553042_PM_a_at	Hs.466531	NFKBID	2.31777	0.167434	0.374735	-5.65914	1.06		2.31777	0.245431	0.518132	-5.90824	1.05914
1553043_PM_a_at	Hs.567706	CD300LF	1.22668	0.0691536	0.217782	-4.94334	-1.10084		1.22668	0.0122668	0.0822724	-3.39192	-1.17265
1553044_PM_at	Hs.334499	GJA10	1.11127	0.406602	0.630876	-6.28312	1.03749		1.11127	0.832339	0.930043	-6.57628	1.01106
1553045_PM_at	Hs.149504	WNT9A	1.69721	0.15029	0.351431	-5.57533	1.06776		1.69721	0.00732625	0.0576771	-2.92296	1.16116
1553046_PM_s_at	---	GAL3ST2	2.07468	0.211563	0.430818	-5.83601	1.06354		2.07468	0.49495	0.739685	-6.36063	-1.04007
1553047_PM_at	Hs.260603	PIP4K2B	1.63411	0.0568531	0.192294	-4.77749	-1.11377		1.63411	0.164411	0.416778	-5.60927	-1.09572
1553048_PM_a_at	Hs.260603 /// Hs.743962	PIP4K2B	3.23306	0.662384	0.819096	-6.5386	1.02605		3.23306	0.00671294	0.0543261	-2.84288	1.2191
1553051_PM_s_at	Hs.350949	ODF3	2.25656	0.0493261	0.175172	-4.65599	1.1213		2.25656	0.516152	0.755315	-6.38326	1.04434
1553052_PM_at	Hs.406733	WFDC13	3.47071	0.915046	0.960163	-6.63057	1.00512		3.47071	0.34792	0.621513	-6.14793	1.05461
1553053_PM_at	Hs.143845	LINC00521	1.93166	0.0389475	0.150547	-4.4518	1.06189		1.93166	0.0595006	0.227408	-4.78159	1.06625
1553055_PM_a_at	Hs.14691 /// Hs.585792 /// Hs.605086 /// Hs.622344 /// Hs.709347	SLFN5	5.88493	0.325162	0.554295	-6.13985	-1.09797		5.88493	0.605328	0.811334	-6.46243	-1.05915
1553057_PM_at	Hs.348541	SERPINB12	1.16384	0.48512	0.693146	-6.38641	1.03221		1.16384	0.608356	0.812928	-6.46471	-1.02771
1553058_PM_at	Hs.266873	GIPC3	1.48797	0.823041	0.912961	-6.61075	1.00934		1.48797	0.684607	0.857306	-6.51471	1.02009
1553059_PM_at	Hs.348266	PGLYRP3	1.27018	0.113269	0.29605	-5.35054	1.06395		1.27018	0.0279165	0.141167	-4.12646	1.10851
1553060_PM_at	Hs.532044 /// Hs.680136	PSKH2	1.09817	0.0975224	0.270166	-5.22882	1.06681		1.09817	0.283975	0.558468	-6.01123	1.04983
1553061_PM_at	Hs.339818	OR6W1P	1.12255	0.522323	0.721033	-6.42643	-1.03281		1.12255	0.737276	0.884513	-6.54159	1.02008
1553062_PM_at	Hs.344090	MOGAT1	1.83376	0.24802	0.473861	-5.95201	1.04927		1.83376	0.644038	0.834274	-6.48986	1.0227
1553063_PM_at	Hs.599408 /// Hs.740355	GPR78	2.12545	0.322347	0.551749	-6.13404	1.03898		2.12545	0.83981	0.933211	-6.57831	1.00917
1553064_PM_at	Hs.97358	H1FOO	3.17094	0.0447009	0.164226	-4.57119	1.09741		3.17094	0.059796	0.228171	-4.78579	1.1076
1553066_PM_at	Hs.434116	TAAR9	1.08445	0.0191609	0.0943391	-3.82583	1.10459		1.08445	0.00562075	0.0478502	-2.67982	1.15104
1553067_PM_a_at	Hs.711567	GNRHR2	6.05323	0.575308	0.76097	-6.47538	1.03145		6.05323	0.723827	0.877249	-6.53527	1.02322
1553069_PM_at	Hs.729612	BRWD1-IT2	0.72789	0.624378	0.79436	-6.5134	1.01891		0.72789	0.362793	0.634354	-6.17498	-1.042
1553070_PM_a_at	Hs.91626	MYOZ3	1.03597	0.703246	0.843886	-6.56196	1.01713		1.03597	0.434757	0.695161	-6.2867	1.04198
1553071_PM_a_at	Hs.91626	MYOZ3	1.93745	0.113994	0.297351	-5.35568	1.10138		1.93745	0.197645	0.461012	-5.74925	1.09642
1553072_PM_at	Hs.591473	BNIPL	2.30398	0.582284	0.765306	-6.48119	1.03805		2.30398	0.834828	0.931046	-6.57697	-1.01677
1553074_PM_at	Hs.352183	ASB11	0.838102	0.482678	0.691318	-6.3836	1.02411		0.838102	0.884586	0.953678	-6.58845	1.00579
1553075_PM_a_at	Hs.532138 /// Hs.544715 /// Hs.582912	OFCC1	0.929122	0.617406	0.789808	-6.50839	-1.01925		0.929122	0.587578	0.801669	-6.44854	-1.02466
1553076_PM_at	Hs.532138 /// Hs.544715 /// Hs.582912	OFCC1	1.99343	0.565503	0.753755	-6.46698	1.02599		1.99343	0.918443	0.968695	-6.59387	1.00538
1553077_PM_at	Hs.380178	SDR9C7	1.02503	0.403119	0.627658	-6.27784	-1.02483		1.02503	0.266358	0.54031	-5.96646	1.03927
1553078_PM_at	Hs.351825	OR5P3	2.04032	0.204808	0.42276	-5.81189	1.0792		2.04032	0.341351	0.614956	-6.13547	1.06925
1553079_PM_at	---	TRIM40	1.15753	0.362092	0.590605	-6.21034	1.04124		1.15753	0.27996	0.553857	-6.00134	1.05814
1553080_PM_at	Hs.631945	CSN1S2AP	1.77526	0.60813	0.783356	-6.50153	1.02705		1.77526	0.316504	0.592053	-6.08529	1.06362
1553081_PM_at	Hs.352180	WFDC12	1.05476	0.604482	0.780726	-6.49877	-1.02324		1.05476	0.802789	0.917064	-6.56729	1.0131
1553082_PM_at	Hs.647104	CRYGN	2.46989	0.180212	0.391781	-5.71546	1.06672		2.46989	0.423113	0.685891	-6.27053	1.04607
1553083_PM_at	---	---	1.29097	0.342567	0.571747	-6.17435	1.04244		1.29097	0.114588	0.337952	-5.32446	1.08575
1553084_PM_at	Hs.438779 /// Hs.737467	STARD6	1.38764	0.0460214	0.167358	-4.59631	1.12116		1.38764	0.376777	0.64629	-6.19906	1.05995
1553086_PM_at	Hs.350556	C11orf40	1.06776	0.037923	0.148032	-4.42861	1.07694		1.06776	0.168248	0.422418	-5.62703	1.05852
1553087_PM_at	Hs.334493	C18orf12	1.65437	0.720222	0.853703	-6.5706	1.0165		1.65437	0.396771	0.664606	-6.23138	1.04681
1553088_PM_a_at	Hs.469658 /// Hs.737004	BCL2L11	1.09201	0.800944	0.901056	-6.6038	1.00968		1.09201	0.62589	0.82363	-6.47747	-1.02218
1553089_PM_a_at	Hs.2719	WFDC2	1.59941	0.500724	0.70485	-6.40381	1.03323		1.59941	0.898368	0.959968	-6.59089	1.0073
1553093_PM_a_at	Hs.516998	DEFB119	3.1551	0.838463	0.920494	-6.61509	-1.00903		3.1551	0.209112	0.475129	-5.79129	1.0681
1553094_PM_at	Hs.652130	FLJ45513 /// TAC4	3.16779	0.713278	0.849725	-6.56714	1.02253		3.16779	0.450838	0.707466	-6.30797	1.05544
1553096_PM_s_at	Hs.469658 /// Hs.737004	BCL2L11	1.53669	0.0125981	0.0709258	-3.44856	-1.21105		1.53669	0.10545	0.321825	-5.25726	-1.15297
1553099_PM_at	Hs.211823	TIGD1	4.42154	0.565774	0.753927	-6.46721	1.06919		4.42154	0.661461	0.844044	-6.501	1.0618
1553101_PM_a_at	Hs.744130	ALKBH5	8.43902	0.945662	0.975857	-6.63403	-1.00406		8.43902	0.932053	0.973788	-6.59552	-1.00599
1553102_PM_a_at	Hs.629351 /// Hs.655336	CCDC69	3.33258	6.86963e-06	0.00025242	3.67229	-2.33171		3.33258	2.73919e-05	0.000896381	2.35872	-2.4835
1553103_PM_at	Hs.413074	NFX1	6.61735	0.809235	0.905518	-6.60651	1.01701		6.61735	0.756796	0.894787	-6.5501	1.0258
1553105_PM_s_at	Hs.412597	DSG2	1.11004	0.0365458	0.144407	-4.39638	-1.08718		1.11004	0.0313828	0.151957	-4.2293	-1.10677
1553106_PM_at	Hs.622372 /// Hs.675901 /// Hs.708536 /// Hs.743453	C5orf24	5.90426	0.332402	0.56165	-6.15449	1.08125		5.90426	0.154135	0.401499	-5.55929	1.14594
1553107_PM_s_at	Hs.622372 /// Hs.675901 /// Hs.708536 /// Hs.743453	C5orf24	4.09614	0.0141421	0.0766149	-3.55303	1.31431		4.09614	0.0999426	0.311322	-5.21361	1.23414
1553108_PM_at	Hs.622372 /// Hs.675901 /// Hs.708536 /// Hs.743453	C5orf24	4.19499	0.00549679	0.0399359	-2.69062	1.24381		4.19499	0.410841	0.676512	-6.25275	1.07484
1553111_PM_a_at	Hs.534040 /// Hs.709132 /// Hs.713248	KBTBD6	6.33171	0.0536024	0.184677	-4.72724	1.1495		6.33171	0.0317263	0.152905	-4.23884	1.2016
1553112_PM_s_at	Hs.368632 /// Hs.382306	CDK8	4.08086	0.194137	0.409776	-5.77181	1.09589		4.08086	0.644014	0.834274	-6.48984	1.03866
1553113_PM_s_at	Hs.382306	CDK8	8.426	0.219071	0.440338	-5.86177	1.06735		8.426	0.100738	0.312821	-5.22008	1.10885
1553114_PM_a_at	Hs.51133	PTK6	1.28146	0.0873889	0.252815	-5.13855	-1.09723		1.28146	0.0453487	0.192446	-4.54932	-1.13754
1553115_PM_at	Hs.187578 /// Hs.298434 /// Hs.608915	NKD1	3.11994	0.117673	0.303261	-5.38127	1.09566		3.11994	0.707563	0.868806	-6.52714	1.02566
1553117_PM_a_at	Hs.409578 /// Hs.622108	STK38	4.88917	0.0140909	0.0764411	-3.54976	1.18368		4.88917	0.00119058	0.0155993	-1.23514	1.3113
1553118_PM_at	Hs.164070	THEM4	5.50557	0.398405	0.623445	-6.27059	1.08449		5.50557	0.446847	0.704163	-6.3028	-1.08969
1553120_PM_at	Hs.175613	CLSPN	1.1973	0.0866821	0.251581	-5.13184	1.11828		1.1973	0.280593	0.554567	-6.00291	1.08521
1553122_PM_s_at	Hs.396178 /// Hs.733005	RBAK /// RBAK-RBAKDN /// RBAKDN	4.35546	0.544524	0.738105	-6.44802	1.05663		4.35546	0.0897694	0.292394	-5.12561	1.20305
1553123_PM_at	Hs.116244	WDR62	1.91841	0.00807888	0.0520716	-3.04425	1.14555		1.91841	0.0992514	0.309915	-5.20795	1.10117
1553125_PM_x_at	Hs.116244	WDR62	1.95485	0.0362075	0.143474	-4.38827	1.11852		1.95485	0.021258	0.118433	-3.88524	1.15712
1553126_PM_a_at	Hs.350895	SLC39A12	2.26181	0.901491	0.95375	-6.62855	-1.00658		2.26181	0.997259	0.999038	-6.59924	1.00021
1553127_PM_a_at	Hs.250648 /// Hs.727293 /// Hs.727426	RNF168	3.05333	0.147861	0.347772	-5.56258	-1.11113		3.05333	0.0217421	0.12021	-3.90526	-1.22302
1553129_PM_at	Hs.686136 /// Hs.743278	SVEP1	3.27977	1.37401e-07	1.36193e-05	7.46399	-2.62414		3.27977	1.59114e-05	0.000593856	2.88141	-2.37161
1553130_PM_at	Hs.630862 /// Hs.657903 /// Hs.720448	LOC652276	1.18312	0.0738596	0.227062	-4.99859	1.08356		1.18312	0.0184984	0.108351	-3.76126	1.13501
1553131_PM_a_at	Hs.243987 /// Hs.738813	GATA4	1.26018	0.192795	0.407852	-5.76659	-1.06244		1.26018	0.803202	0.91729	-6.56743	-1.01357
1553132_PM_a_at	Hs.510262 /// Hs.744294	TC2N	2.01616	0.00190271	0.0183934	-1.70435	-1.29967		2.01616	0.00652311	0.0531673	-2.81658	-1.30427
1553133_PM_at	Hs.493639 /// Hs.620104 /// Hs.707217 /// Hs.737447	C9orf72	2.46705	0.0263566	0.116843	-4.10933	-1.28014		2.46705	0.102779	0.316946	-5.23642	-1.23357
1553134_PM_s_at	Hs.493639 /// Hs.620104 /// Hs.707217 /// Hs.737447	C9orf72	1.67293	0.786848	0.893592	-6.5989	1.01706		1.67293	0.550445	0.778916	-6.41658	-1.04503
1553136_PM_at	Hs.605775 /// Hs.630425 /// Hs.715133	KCTD18	2.5228	0.742751	0.867267	-6.58114	-1.01754		2.5228	0.021231	0.118343	-3.88411	1.16091
1553137_PM_s_at	Hs.12229	KLF11	1.31365	0.377747	0.60519	-6.23731	-1.05675		1.31365	0.999204	0.999624	-6.59925	1.00007
1553138_PM_a_at	Hs.721610	ANKLE1	1.37939	0.57181	0.758371	-6.47242	1.03444		1.37939	0.711626	0.871045	-6.52923	-1.02636
1553139_PM_s_at	Hs.632839	PLXNA3	1.62821	0.0393041	0.151488	-4.45972	1.15508		1.62821	0.50793	0.748861	-6.37468	1.05442
1553140_PM_at	---	PELO	3.50089	0.00449133	0.0345242	-2.50408	1.47025		3.50089	0.0088742	0.0656468	-3.09801	1.51262
1553141_PM_at	Hs.210586 /// Hs.596928 /// Hs.606761 /// Hs.609813 /// Hs.610276	LACC1	3.2743	0.713606	0.849819	-6.5673	-1.07004		3.2743	0.591135	0.803577	-6.45139	1.1238
1553142_PM_at	Hs.210586 /// Hs.596928 /// Hs.606761 /// Hs.609813 /// Hs.610276	LACC1	5.50781	0.708006	0.846688	-6.56444	1.0787		5.50781	0.179651	0.437772	-5.67717	1.38164
1553145_PM_at	---	TAPT1-AS1	2.70447	0.694763	0.838782	-6.55741	-1.04095		2.70447	0.431019	0.692423	-6.28158	-1.09976
1553146_PM_at	Hs.730099	C3orf30	1.24294	0.0810597	0.241134	-5.07622	1.09936		1.24294	0.372732	0.642825	-6.19222	1.05761
1553147_PM_at	Hs.729751 /// Hs.729817	RANBP3L	2.09916	0.236439	0.4609	-5.91752	-1.06752		2.09916	0.171719	0.427327	-5.6427	-1.09315
1553148_PM_a_at	Hs.487648	SNX13	2.5073	0.774698	0.886034	-6.59438	1.01082		2.5073	0.528285	0.763373	-6.39549	1.02837
1553150_PM_at	Hs.709336	KDM1B	4.25842	0.0987773	0.272327	-5.23928	1.15254		4.25842	0.0711459	0.254278	-4.93236	1.20121
1553151_PM_at	Hs.436360 /// Hs.583941 /// Hs.709047	ATP6V0D2	1.17932	0.0301183	0.127572	-4.22697	-1.27146		1.17932	0.0462272	0.194638	-4.56585	-1.29481
1553153_PM_at	Hs.436360 /// Hs.583941 /// Hs.709047	ATP6V0D2	1.86346	4.81173e-05	0.00111133	1.79463	-3.04416		1.86346	0.000227592	0.00451186	0.331447	-3.19332
1553155_PM_x_at	Hs.436360 /// Hs.583941 /// Hs.709047	ATP6V0D2	2.07189	0.000247789	0.0039355	0.224388	-2.40655		2.07189	0.00200466	0.0228036	-1.72349	-2.32931
1553156_PM_at	Hs.562134 /// Hs.658487	LHX4	2.26944	0.975597	0.989019	-6.63593	1.00143		2.26944	0.0156449	0.0970536	-3.61116	1.14922
1553157_PM_at	Hs.562134 /// Hs.658487	LHX4	2.37348	0.311313	0.54042	-6.11061	1.04943		2.37348	0.258917	0.53226	-5.94642	1.06547
1553158_PM_at	Hs.282800 /// Hs.642473	CEP19	2.16284	0.010801	0.0639534	-3.30899	-1.29416		2.16284	0.097215	0.306401	-5.19101	-1.21164
1553159_PM_at	Hs.520245	DNAH11	2.38671	0.760295	0.877721	-6.58866	-1.0148		2.38671	0.0293312	0.145563	-4.16995	-1.13629
1553162_PM_x_at	---	C19orf55	1.84075	0.337332	0.56676	-6.16422	1.09865		1.84075	0.35351	0.626134	-6.15828	1.11294
1553163_PM_at	Hs.606232 /// Hs.98669	ADPRHL1	2.8958	0.927052	0.966319	-6.63211	-1.00647		2.8958	0.636658	0.829893	-6.48492	-1.03996
1553165_PM_at	Hs.594647	SYNRG	1.86829	0.168352	0.37602	-5.66334	1.06877		1.86829	0.059192	0.226677	-4.77718	1.11462
1553166_PM_at	---	CDH24	2.01478	0.0876631	0.253206	-5.14114	1.09293		2.01478	0.256226	0.529526	-5.939	1.0711
1553167_PM_a_at	Hs.253305	SEPSECS	3.34752	0.720123	0.853623	-6.57055	1.04555		3.34752	0.80179	0.916548	-6.56696	-1.03739
1553168_PM_at	Hs.367799	GRIK5	2.01692	0.197501	0.414366	-5.78472	1.07321		2.01692	0.834647	0.930938	-6.57692	1.0134
1553169_PM_at	Hs.741648	LRRN4	2.59063	0.106649	0.285721	-5.30177	1.06436		2.59063	0.0906669	0.29408	-5.1338	1.08016
1553171_PM_x_at	Hs.741648	LRRN4	0.874034	0.0509686	0.178721	-4.68411	1.07359		0.874034	0.734964	0.883274	-6.54053	1.0142
1553172_PM_at	Hs.38512	ZNF777	4.44231	0.954036	0.979209	-6.63471	-1.00402		4.44231	0.260192	0.533608	-5.94991	1.09764
1553174_PM_at	Hs.441737	JPH2	4.12164	0.0930053	0.262512	-5.1899	1.09357		4.12164	0.304624	0.579277	-6.05943	1.06555
1553175_PM_s_at	Hs.647971 /// Hs.690665	PDE5A	3.59219	0.00312227	0.0265313	-2.16675	1.55003		3.59219	6.40726e-05	0.00171681	1.54287	2.09106
1553176_PM_at	Hs.350581	SH2D1B	0.832619	0.910958	0.95817	-6.63	-1.00432		0.832619	0.509373	0.749912	-6.3762	1.03048
1553177_PM_at	Hs.350581	SH2D1B	2.46292	0.506918	0.709724	-6.41047	1.03485		2.46292	0.243235	0.515873	-5.90178	1.07396
1553178_PM_a_at	Hs.225995 /// Hs.255208	SSTR3	1.65872	0.686632	0.833961	-6.55291	1.02361		1.65872	0.219808	0.488244	-5.82812	1.08798
1553179_PM_at	Hs.23751 /// Hs.596004	ADAMTS19	1.68163	0.722799	0.855202	-6.57186	1.01397		1.68163	0.378166	0.647698	-6.20138	1.04161
1553180_PM_at	Hs.23751 /// Hs.596004	ADAMTS19	1.47944	0.887372	0.946506	-6.62612	-1.00903		1.47944	0.881524	0.952405	-6.58786	1.01119
1553181_PM_at	Hs.495410 /// Hs.660767	DDX31	1.43861	0.748567	0.871016	-6.5837	1.01715		1.43861	0.795518	0.913009	-6.56483	1.01631
1553183_PM_at	Hs.242520	UMODL1	1.73126	0.918519	0.961963	-6.63104	1.00684		1.73126	0.81866	0.924151	-6.57231	-1.01814
1553185_PM_at	Hs.129136	RASEF	6.25001	0.765229	0.880407	-6.59066	-1.02868		6.25001	0.488873	0.735076	-6.35384	-1.0804
1553186_PM_x_at	Hs.129136	RASEF	5.76739	0.855861	0.929579	-6.61948	-1.01576		5.76739	0.387596	0.656513	-6.21684	-1.09195
1553188_PM_s_at	Hs.657382	PARD3B	1.91945	0.788511	0.894683	-6.59949	-1.01637		1.91945	0.361262	0.633288	-6.17227	1.06757
1553190_PM_s_at	Hs.657382	PARD3B	3.73934	0.0694634	0.218468	-4.9471	1.06867		3.73934	0.423167	0.685891	-6.2706	1.03439
1553191_PM_at	Hs.604915 /// Hs.605247 /// Hs.659671 /// Hs.690409 /// Hs.721344 /// Hs.728928	DST	3.93871	0.531545	0.728088	-6.4356	1.11459		3.93871	0.278567	0.552779	-5.99787	1.24901
1553192_PM_at	Hs.675132	ZNF441	1.82525	0.513364	0.71438	-6.41725	1.049		1.82525	0.0819219	0.276535	-5.04999	1.16498
1553193_PM_at	Hs.675132	ZNF441	2.54978	0.174336	0.383857	-5.69015	1.08692		2.54978	0.00604708	0.0502967	-2.74702	1.22973
1553194_PM_at	Hs.146542 /// Hs.596981	NEGR1	5.62045	0.459708	0.673989	-6.356	-1.09244		5.62045	0.449842	0.706704	-6.30669	-1.11221
1553196_PM_a_at	Hs.292449 /// Hs.609636 /// Hs.610271 /// Hs.733831	FCRL3	0.735954	0.272428	0.500316	-6.01863	1.03714		0.735954	0.0119763	0.0809292	-3.37025	1.10744
1553197_PM_at	Hs.371738	DCAF4L2	1.02293	0.374304	0.601894	-6.23152	1.03442		1.02293	0.939636	0.977046	-6.59631	-1.00338
1553199_PM_at	Hs.371738	DCAF4L2	2.06006	0.804334	0.902714	-6.60492	1.0164		2.06006	0.837059	0.931978	-6.57757	-1.01601
1553202_PM_at	Hs.37636	STOX1	1.66874	0.850129	0.926361	-6.61809	1.01137		1.66874	0.499278	0.742761	-6.36538	1.04889
1553204_PM_at	Hs.337024	C20orf166-AS1	1.76886	0.130084	0.322047	-5.46147	-1.05896		1.76886	0.622607	0.821817	-6.47514	-1.02182
1553205_PM_at	Hs.337024	C20orf166-AS1	2.48078	0.695791	0.839272	-6.55797	-1.02012		2.48078	0.379869	0.649352	-6.20421	-1.0543
1553207_PM_at	Hs.424552	ARL10	3.65889	0.00380743	0.0306799	-2.35106	1.27742		3.65889	0.00112524	0.0149326	-1.18206	1.39079
1553208_PM_s_at	---	---	1.00552	0.838333	0.920443	-6.61506	-1.01042		1.00552	0.478376	0.727275	-6.34177	-1.04342
1553209_PM_at	Hs.437195	RNFT2	1.0326	0.985633	0.993459	-6.63625	1.00101		1.0326	0.91778	0.968375	-6.59379	-1.00682
1553211_PM_at	Hs.673040 /// Hs.680823 /// Hs.685054	ANKFN1	2.19523	0.0730322	0.225504	-4.98916	1.41059		2.19523	0.411193	0.676757	-6.25327	1.19978
1553212_PM_at	Hs.665267	KRT78	3.22912	0.162622	0.368549	-5.63664	1.09013		3.22912	0.667694	0.847381	-6.50481	1.0313
1553213_PM_a_at	Hs.665267	KRT78	1.96178	0.711189	0.848474	-6.56608	-1.01731		1.96178	0.607281	0.812464	-6.4639	1.02845
1553214_PM_a_at	Hs.585464	CCDC7	4.40078	0.133865	0.327379	-5.48422	1.20272		4.40078	0.0189942	0.110294	-3.78489	1.41651
1553215_PM_s_at	Hs.585464	CCDC7	2.3759	0.928704	0.967297	-6.63231	-1.00607		2.3759	0.128872	0.361575	-5.41847	1.13077
1553216_PM_at	Hs.496074	ZNF41	1.25748	0.762488	0.878726	-6.58955	-1.01847		1.25748	0.788082	0.909461	-6.56222	1.01934
1553217_PM_s_at	Hs.496074	ZNF41	1.72233	0.209753	0.428568	-5.82963	1.06299		1.72233	0.895785	0.958725	-6.59045	1.00745
1553218_PM_a_at	Hs.529178 /// Hs.595467	ZNF512	5.56807	0.0592655	0.197341	-4.81286	1.12995		5.56807	0.0593116	0.226938	-4.77889	1.15458
1553219_PM_a_at	Hs.656243 /// Hs.708477	AMMECR1	1.31606	0.99803	0.999052	-6.63641	-1.00012		1.31606	0.177534	0.434783	-5.66815	1.08179
1553220_PM_at	Hs.471130	FAM117B	1.51004	0.488298	0.695363	-6.39003	1.04948		1.51004	0.579569	0.796517	-6.44199	-1.04642
1553221_PM_at	Hs.146854 /// Hs.208288 /// Hs.303112 /// Hs.743482	ZNF583	2.73802	0.521217	0.720307	-6.42531	1.04342		2.73802	0.191204	0.452517	-5.72436	1.10837
1553222_PM_at	Hs.168439	OXER1	2.99288	0.60857	0.783775	-6.50186	1.0261		2.99288	0.248984	0.521965	-5.91855	1.07122
1553224_PM_at	Hs.257900	LUZP1	0.969669	0.384836	0.611656	-6.24902	1.03693		0.969669	0.676731	0.852771	-6.51018	1.02059
1553225_PM_s_at	Hs.533540 /// Hs.600624 /// Hs.736951	ZNF75D	2.10947	0.0636702	0.2067	-4.87364	-1.11883		2.10947	0.0537729	0.214148	-4.69546	-1.14762
1553226_PM_at	Hs.350808	LINC00052	0.959378	0.709338	0.847392	-6.56513	1.01303		0.959378	0.743789	0.888084	-6.54451	1.01345
1553227_PM_s_at	Hs.112582 /// Hs.463190 /// Hs.623405 /// Hs.627139 /// Hs.654740 /// Hs.718269	BRWD1	3.02574	0.0284711	0.122804	-4.17745	-1.22532		3.02574	0.0426047	0.184802	-4.49546	-1.24629
1553228_PM_at	Hs.376241 /// Hs.641704	CCDC89	3.10658	0.103985	0.281271	-5.28121	-1.17138		3.10658	0.17033	0.425474	-5.63647	-1.16894
1553229_PM_at	Hs.175350	ZNF572	2.32789	0.00847116	0.0537453	-3.0876	-1.55986		2.32789	0.0464827	0.195428	-4.57059	-1.47248
1553232_PM_at	Hs.591566	RMDN2	3.7564	0.824638	0.913676	-6.61122	1.0238		3.7564	0.142416	0.383536	-5.49746	1.20454
1553234_PM_at	Hs.188746	ADAMTS18	1.22527	0.996912	0.998689	-6.63641	1.00023		1.22527	0.444799	0.702323	-6.30012	1.05453
1553235_PM_at	Hs.199343	PCDHAC1	2.34676	0.896193	0.951124	-6.62768	-1.00616		2.34676	0.278865	0.553142	-5.99861	-1.06233
1553237_PM_x_at	Hs.199343	PCDHAC1	4.10612	0.709529	0.847472	-6.56523	1.01565		4.10612	0.233612	0.50498	-5.8726	1.06076
1553238_PM_a_at	Hs.79363	HIPK4	3.89777	0.228324	0.451327	-5.8921	-1.05613		3.89777	0.0579034	0.223805	-4.75849	-1.10824
1553239_PM_at	Hs.630885 /// Hs.71913 /// Hs.737490	FAM124A	3.43888	0.884844	0.945384	-6.62565	-1.00617		3.43888	0.191771	0.453211	-5.72659	1.06829
1553241_PM_at	Hs.654662	NKAIN3	0.874829	0.243929	0.469286	-5.94005	1.04452		0.874829	0.955452	0.983789	-6.59765	1.00244
1553243_PM_at	Hs.498586	ITIH5	2.28112	0.0292965	0.12529	-4.20263	-2.1722		2.28112	0.159246	0.409106	-5.58461	-1.7817
1553244_PM_at	Hs.554740	FANCB	2.18553	0.0500172	0.176595	-4.66794	1.24551		2.18553	0.597087	0.807227	-6.45609	1.07023
1553246_PM_a_at	Hs.491646	SGK196	2.39224	0.183949	0.396855	-5.73106	1.07332		2.39224	0.51194	0.752097	-6.37889	1.04153
1553247_PM_a_at	Hs.627967 /// Hs.631623 /// Hs.679293	ZNF709	5.49458	0.226107	0.44862	-5.88497	-1.10302		5.49458	0.554434	0.781482	-6.42022	-1.05748
1553248_PM_at	Hs.631724 /// Hs.736857	CCDC57	2.00783	0.0135235	0.0742411	-3.51265	1.12957		2.00783	0.0322179	0.154415	-4.25231	1.13081
1553249_PM_at	Hs.334176	SMC1B	1.61643	0.459286	0.673686	-6.35548	1.04322		1.61643	0.954207	0.983292	-6.59756	1.00386
1553252_PM_a_at	Hs.147027 /// Hs.600970	BRWD3	4.63394	0.0863805	0.251024	-5.12895	-1.13612		4.63394	0.0904099	0.293647	-5.13146	-1.15974
1553253_PM_at	Hs.534517	ASB16	2.40783	0.144953	0.343948	-5.547	1.10374		2.40783	0.78614	0.908746	-6.56153	1.02153
1553254_PM_at	Hs.356869	MAGEE2	1.90225	0.418733	0.641262	-6.30099	-1.0406		1.90225	0.142638	0.383865	-5.49869	-1.08962
1553255_PM_at	Hs.44329	ERVV-1	1.87056	0.0424334	0.159056	-4.52618	1.07734		1.87056	0.0757148	0.264256	-4.98442	1.07916
1553257_PM_at	Hs.208343	GAL3ST3	1.13015	0.660817	0.817949	-6.53763	1.01677		1.13015	0.621459	0.820926	-6.47432	1.02228
1553258_PM_at	Hs.97422	FLJ30679	2.64281	0.606256	0.781851	-6.50012	1.03305		2.64281	0.377902	0.647387	-6.20094	1.06792
1553260_PM_s_at	Hs.335788	ALS2CR11	1.49232	0.620901	0.792105	-6.51092	-1.0455		1.49232	0.558762	0.783843	-6.4241	-1.0639
1553261_PM_x_at	Hs.335788	ALS2CR11	1.6084	0.687237	0.834365	-6.55325	1.02882		1.6084	0.786901	0.908875	-6.5618	1.02268
1553262_PM_a_at	Hs.192720	UTS2R	3.06891	0.223279	0.445101	-5.87575	-1.09519		3.06891	0.715381	0.873103	-6.53112	-1.03223
1553263_PM_at	Hs.376688	USH1G	2.25554	0.548329	0.740877	-6.45156	1.02711		2.25554	0.441326	0.700486	-6.29553	1.04126
1553264_PM_a_at	Hs.225936	SYN1	2.47396	0.475547	0.686442	-6.37526	1.04234		2.47396	0.572881	0.792385	-6.43638	-1.03925
1553265_PM_at	Hs.124565	SLC23A3	1.15206	0.323152	0.552629	-6.13571	1.05585		1.15206	0.0247025	0.13067	-4.01848	1.16163
1553266_PM_at	Hs.592519	CNOT6L	0.929488	0.678112	0.82909	-6.54803	1.02446		0.929488	0.797301	0.913952	-6.56545	-1.01774
1553267_PM_a_at	Hs.531161 /// Hs.592519 /// Hs.598889 /// Hs.604563	CNOT6L	0.976615	0.150726	0.352134	-5.57759	-1.08048		0.976615	0.450817	0.707466	-6.30795	-1.04841
1553268_PM_at	Hs.655027	RHBDL3	1.78752	0.125738	0.315556	-5.43439	1.10414		1.78752	0.0992725	0.309958	-5.20812	1.13411
1553269_PM_at	Hs.636638 /// Hs.732235 /// Hs.745062	ZNF718	5.57496	0.227413	0.450113	-5.88918	1.11699		5.57496	0.645287	0.834935	-6.49068	1.05043
1553271_PM_at	Hs.505516 /// Hs.614140 /// Hs.630630	DIP2B	3.07996	0.809621	0.905813	-6.60663	-1.01731		3.07996	0.326518	0.601893	-6.10612	1.08629
1553272_PM_at	Hs.269004 /// Hs.597658	SLC36A1	1.62006	0.633277	0.80039	-6.51962	1.02675		1.62006	0.0293334	0.145563	-4.17002	1.158
1553274_PM_a_at	Hs.13366 /// Hs.623534	SNRNP48	5.96737	0.765536	0.880549	-6.59078	-1.02637		5.96737	0.267624	0.541423	-5.9698	1.12168
1553275_PM_s_at	---	---	4.16023	2.04736e-05	0.000579697	2.61761	1.66855	X	4.16023	0.00146002	0.0181228	-1.4267	1.52629
1553276_PM_at	Hs.631613	ZNF560	0.973154	0.801634	0.901403	-6.60403	1.01012		0.973154	0.35817	0.630462	-6.16674	1.04456
1553277_PM_at	Hs.654809 /// Hs.717904	RTTN	1.63328	0.842418	0.922806	-6.61614	-1.01127		1.63328	0.304048	0.578783	-6.05814	-1.07111
1553279_PM_at	Hs.546502	BTNL9	1.46759	0.678401	0.829283	-6.5482	-1.01981		1.46759	0.821479	0.925164	-6.57316	1.01263
1553280_PM_at	Hs.368348 /// Hs.597326	PUS10	1.57033	0.410868	0.634607	-6.28949	1.06423		1.57033	0.41763	0.681558	-6.26268	1.07486
1553281_PM_at	Hs.603252	PLCXD2	2.24317	0.0380858	0.148455	-4.43234	1.09973		2.24317	0.334667	0.609006	-6.12246	1.05207
1553282_PM_at	Hs.558646	C21orf128	1.08549	0.0891594	0.255747	-5.15512	1.09469		1.08549	0.387255	0.656275	-6.21629	1.05474
1553284_PM_s_at	Hs.518540 /// Hs.633279 /// Hs.636534 /// Hs.708456	LMLN	1.29889	0.0162555	0.0841404	-3.67843	1.11639		1.29889	0.0309122	0.150512	-4.21605	1.1223
1553285_PM_s_at	Hs.97794	RAD9B	1.82104	0.0284674	0.122804	-4.17734	1.23391		1.82104	0.174419	0.431104	-5.65463	1.16184
1553286_PM_at	Hs.47712	ZNF555	4.21905	0.0381591	0.148673	-4.43401	-1.20031		4.21905	0.380875	0.650395	-6.20588	1.09251
1553288_PM_a_at	Hs.320086 /// Hs.613988	NYAP1	2.31414	0.00890356	0.0557385	-3.13306	-1.40162		2.31414	0.0384035	0.172715	-4.4055	-1.3614
1553292_PM_s_at	Hs.729077	SGK494	3.24046	0.24129	0.46669	-5.93221	1.23445		3.24046	0.631477	0.826705	-6.48137	1.10584
1553293_PM_at	Hs.380177	MRGPRX3	0.703358	0.106968	0.286169	-5.3042	1.08624		0.703358	0.675948	0.852197	-6.50972	1.02511
1553295_PM_at	Hs.226568	ABCA13	1.41489	0.549201	0.741469	-6.45236	-1.02772		1.41489	0.900723	0.961058	-6.59127	-1.00671
1553296_PM_at	Hs.334511	GPR128	0.92475	0.399251	0.624244	-6.2719	1.033		0.92475	0.944954	0.979579	-6.5968	1.00312
1553297_PM_a_at	Hs.524517	CSF3R	1.2013	0.071192	0.22189	-4.96775	1.08896		1.2013	0.176998	0.434241	-5.66584	1.07707
1553298_PM_at	Hs.350775	C17orf77	2.10171	0.411898	0.63562	-6.29102	-1.03579		2.10171	0.646663	0.835913	-6.49158	-1.0233
1553299_PM_at	Hs.719678	DUSP5P1	3.36324	0.0100011	0.0606731	-3.23902	-1.4007		3.36324	0.0351794	0.163579	-4.32916	-1.37568
1553300_PM_a_at	Hs.733239	DGKH	2.40334	0.251314	0.477497	-5.96146	1.14147		2.40334	0.868804	0.946059	-6.58527	1.02246
1553301_PM_a_at	Hs.436203 /// Hs.629338	TMEM182	3.8104	0.432267	0.652508	-6.32004	-1.09684		3.8104	0.290828	0.565309	-6.02771	-1.15817
1553303_PM_at	Hs.597137 /// Hs.658684	C16orf46	1.31763	0.473153	0.684756	-6.37242	1.02147		1.31763	0.411616	0.676954	-6.25389	1.02906
1553304_PM_at	Hs.105379 /// Hs.622868	LSM14B	2.80807	0.396789	0.622267	-6.26808	1.06363		2.80807	0.217429	0.48516	-5.82011	1.11213
1553306_PM_at	Hs.599762 /// Hs.715120	CASP8	3.37174	0.596811	0.775679	-6.49285	1.06266		3.37174	0.462728	0.71587	-6.32296	-1.10459
1553310_PM_at	---	PLB1	1.95165	0.692149	0.837209	-6.55598	1.01534		1.95165	0.625207	0.823275	-6.47699	1.02236
1553311_PM_at	Hs.335319 /// Hs.630226	C20orf197	3.86451	0.0414264	0.156579	-4.50537	1.51372		3.86451	0.762458	0.897371	-6.55244	1.07269
1553313_PM_s_at	Hs.302742 /// Hs.610123 /// Hs.613905 /// Hs.710454 /// Hs.710797	SLC5A3	7.86241	2.80853e-05	0.000738437	2.31289	-2.01015	X	7.86241	7.46349e-06	0.000337213	3.61101	-2.45126	X
1553314_PM_a_at	Hs.372773	KIF19	2.2892	0.293989	0.522514	-6.07155	1.04065		2.2892	0.197018	0.460185	-5.74687	1.05959
1553315_PM_at	Hs.194609	SLFNL1	3.17449	0.461564	0.675486	-6.35832	1.11013		3.17449	0.353008	0.625826	-6.15736	1.16818
1553316_PM_at	Hs.567457	GPR82	1.21774	0.437583	0.656891	-6.32728	-1.03283		1.21774	0.478061	0.727071	-6.3414	-1.03532
1553317_PM_s_at	Hs.567457	GPR82	1.40562	0.069282	0.21801	-4.9449	1.10806		1.40562	0.180465	0.438753	-5.68061	1.09202
1553318_PM_at	Hs.351743	RIBC1	1.01031	0.519943	0.719315	-6.42402	-1.02444		1.01031	0.497256	0.741184	-6.36317	1.03044
1553319_PM_at	Hs.352218	OXGR1	1.68635	0.00752635	0.0497829	-2.9794	1.11702		1.68635	0.0112293	0.0774335	-3.31193	1.13075
1553320_PM_s_at	Hs.355443 /// Hs.567757	CDC14C	0.78863	0.768964	0.882588	-6.59215	-1.01169		0.78863	0.911237	0.965685	-6.59288	1.0052
1553321_PM_a_at	Hs.312644	SULT1C4	1.78973	0.483762	0.69229	-6.38485	1.03354		1.78973	0.111727	0.332868	-5.30407	1.09363
1553322_PM_s_at	Hs.635965 /// Hs.639189 /// Hs.655331	TEAD1	3.29144	0.286146	0.514745	-6.05289	-1.13649		3.29144	0.946069	0.979967	-6.5969	-1.00951
1553323_PM_a_at	Hs.253260 /// Hs.606904 /// Hs.662284 /// Hs.686921 /// Hs.737595	CATSPER2 /// CATSPER2P1	1.09141	0.0082122	0.0526578	-3.05922	1.1564		1.09141	0.176201	0.433256	-5.66239	1.08784
1553325_PM_at	Hs.678995	POU5F2	0.833108	0.946059	0.975957	-6.63406	1.00272		0.833108	0.569046	0.789977	-6.4331	1.02733
1553326_PM_at	Hs.616925 /// Hs.680763	RXFP2	1.35965	0.822198	0.912535	-6.6105	-1.01041		1.35965	0.934923	0.974985	-6.59583	-1.00443
1553327_PM_a_at	Hs.498740	BEND7	1.06906	0.0220837	0.10386	-3.95245	1.10589		1.06906	0.0259569	0.134759	-4.06227	1.12185
1553328_PM_a_at	Hs.596992 /// Hs.720642	SLC18A2	3.13736	0.0252115	0.113617	-4.07003	-1.23964		3.13736	0.027829	0.140948	-4.12369	-1.28161
1553329_PM_at	Hs.351816	SSMEM1	1.39908	0.195144	0.411155	-5.7757	1.06506		1.39908	0.74754	0.889785	-6.54616	1.01838
1553330_PM_at	Hs.351816	SSMEM1	0.960934	0.56628	0.7542	-6.46765	-1.02267		0.960934	0.384773	0.654048	-6.21227	-1.04091
1553333_PM_at	Hs.376194	MAB21L3	1.26628	0.293049	0.521708	-6.06935	1.0445		1.26628	0.267326	0.541166	-5.96902	1.05559
1553335_PM_x_at	Hs.646924	LOC285696	2.06322	0.985798	0.993588	-6.63625	1.00093		2.06322	0.0183025	0.107696	-3.75175	1.16306
1553336_PM_a_at	Hs.595273 /// Hs.605848 /// Hs.657594	MIER3	1.39824	0.270355	0.498163	-6.01326	1.07834		1.39824	0.807684	0.919383	-6.56889	-1.01962
1553338_PM_at	Hs.520192	SDE2	2.55644	0.52252	0.721178	-6.42663	-1.0663		2.55644	0.00484919	0.0432385	-2.54382	-1.42176
1553340_PM_s_at	Hs.458397 /// Hs.514814	SLC35G3 /// SLC35G4 /// SLC35G5	1.78754	0.550719	0.742383	-6.45376	1.02975		1.78754	0.0614381	0.232298	-4.80875	1.11702
1553341_PM_at	Hs.331148	UROC1	1.3735	0.343877	0.573128	-6.17685	1.04413		1.3735	0.311867	0.586989	-6.07535	1.05585
1553344_PM_at	Hs.280209 /// Hs.554391 /// Hs.627680	PCDH15	1.80097	0.29266	0.521271	-6.06844	1.06485		1.80097	0.957727	0.984594	-6.59781	1.0037
1553346_PM_a_at	Hs.655057 /// Hs.710391	TNRC6A	1.5165	0.593597	0.773393	-6.49032	1.03006		1.5165	0.0799883	0.272683	-5.03015	1.12378
1553347_PM_s_at	Hs.306190 /// Hs.608547	KCNA6	1.97438	1.67068e-05	0.000497883	2.81375	-1.48043		1.97438	6.26388e-05	0.00168495	1.56457	-1.5232
1553348_PM_a_at	Hs.413074	NFX1	4.35393	0.818584	0.910583	-6.60942	-1.01248		4.35393	0.0592875	0.226879	-4.77855	1.13108
1553349_PM_at	Hs.317304 /// Hs.693791 /// Hs.715093	ARID2	2.02927	0.037158	0.146115	-4.41086	1.30848		2.02927	0.529773	0.764452	-6.39696	1.09708
1553350_PM_at	Hs.369289	AMER3	1.75693	0.106245	0.285029	-5.29869	1.09556		1.75693	0.527461	0.76296	-6.39468	1.0422
1553351_PM_at	Hs.355236	OTUD7A	1.86289	0.54386	0.737516	-6.4474	-1.03516		1.86289	0.182077	0.440599	-5.68737	-1.09453
1553352_PM_x_at	---	ERVW-1	1.67155	0.580559	0.764096	-6.47977	1.03449		1.67155	0.936795	0.97578	-6.59602	-1.00573
1553354_PM_a_at	Hs.538421 /// Hs.706372	FLJ31958	3.03732	0.11849	0.304447	-5.38683	1.19932		3.03732	0.445723	0.703176	-6.30133	1.10855
1553355_PM_at	---	---	0.985526	0.00583991	0.0416183	-2.7464	1.12623		0.985526	0.0258563	0.134467	-4.05883	1.11724
1553356_PM_at	---	---	1.68369	0.106604	0.285643	-5.30143	1.09225		1.68369	0.161126	0.412001	-5.59369	1.09389
1553357_PM_at	Hs.558664	LINC00889	1.32445	0.103817	0.280956	-5.27989	-1.10597		1.32445	0.21778	0.485607	-5.8213	-1.09315
1553359_PM_at	Hs.623974	FBXL18	1.84096	0.690183	0.836361	-6.55489	1.0273		1.84096	0.98957	0.996699	-6.59916	1.00104
1553361_PM_x_at	Hs.623974	FBXL18	2.09148	0.0865408	0.251331	-5.13049	1.10217		2.09148	0.673042	0.850218	-6.50801	1.028
1553362_PM_at	Hs.249972	DNAH6	1.94011	0.510513	0.712515	-6.41427	1.05018		1.94011	0.543402	0.774423	-6.41005	1.05462
1553363_PM_at	Hs.680574	C6orf195	2.32509	0.786023	0.893157	-6.5986	1.026		2.32509	0.345651	0.619384	-6.14366	1.11131
1553364_PM_at	Hs.407002	PNPLA1	0.991165	0.417375	0.640185	-6.29903	-1.0332		0.991165	0.246688	0.519435	-5.9119	-1.05673
1553365_PM_at	Hs.653118	DEPDC4	1.05158	0.0496287	0.175722	-4.66125	1.08601		1.05158	0.0294525	0.145955	-4.17358	1.1145
1553366_PM_s_at	Hs.643430 /// Hs.673017 /// Hs.733616	ANKRD23 /// ANKRD39	1.80417	0.217832	0.438526	-5.85759	1.06807		1.80417	0.20313	0.467918	-5.76971	1.08338
1553367_PM_a_at	Hs.550544 /// Hs.736127	COX6B2	2.31882	0.831716	0.917398	-6.61324	-1.01079		2.31882	0.607589	0.812579	-6.46414	-1.03104
1553369_PM_at	Hs.434133	FAM129C	2.17206	0.0233697	0.107969	-4.00276	1.13532		2.17206	0.011015	0.0763864	-3.29447	1.18425
1553371_PM_at	Hs.129435	EPHA10	0.804094	0.19296	0.408082	-5.76723	1.04722		0.804094	0.353328	0.626044	-6.15795	1.03922
1553372_PM_at	---	---	1.72242	0.17078	0.378969	-5.67435	-1.10025		1.72242	0.618851	0.819369	-6.47244	-1.04117
1553373_PM_at	Hs.97527	WDR64	1.33325	0.473094	0.684756	-6.37235	1.02695		1.33325	0.0769627	0.266807	-4.99806	1.08181
1553374_PM_at	---	PRO2949	1.61222	0.0585467	0.195902	-4.80248	1.10476		1.61222	0.0218303	0.120456	-3.90886	1.15479
1553375_PM_at	Hs.603858 /// Hs.721273	BTBD9	1.30976	0.00260965	0.0232482	-1.99967	1.1731		1.30976	0.00226472	0.0249928	-1.83738	1.21034
1553376_PM_a_at	Hs.658505 /// Hs.691605 /// Hs.744794	AXDND1	1.74731	0.085491	0.249142	-5.12039	1.10209		1.74731	0.380751	0.650317	-6.20567	1.05905
1553378_PM_a_at	Hs.514820	C17orf66	0.97352	0.227759	0.450585	-5.89029	-1.0452		0.97352	0.82513	0.927177	-6.57423	-1.00948
1553380_PM_at	Hs.120250	PARP15	1.4985	0.11408	0.297489	-5.3563	1.09789		1.4985	0.250041	0.523093	-5.92158	1.08254
1553383_PM_at	Hs.269837 /// Hs.599563 /// Hs.604683 /// Hs.741465	ARHGAP42	1.25797	0.455018	0.670193	-6.3501	-1.02928		1.25797	0.545797	0.775561	-6.41229	1.0278
1553385_PM_at	Hs.334519	LOC84931	1.19308	0.723444	0.855609	-6.57217	-1.01663		1.19308	0.867805	0.945687	-6.58505	1.00917
1553386_PM_at	---	MFSD2A	2.27099	0.274207	0.502116	-6.02319	1.04968		2.27099	0.0160037	0.098557	-3.63151	1.13889
1553387_PM_at	Hs.367437 /// Hs.658151 /// Hs.710771	ATM	1.50799	0.91837	0.961954	-6.63102	1.00526		1.50799	0.276818	0.550687	-5.99348	-1.06823
1553388_PM_at	---	FAM26D	1.08373	0.157903	0.362003	-5.61382	1.06785		1.08373	0.218657	0.48675	-5.82426	1.06935
1553389_PM_at	---	NPHP3	1.34593	0.672738	0.825688	-6.54488	-1.02874		1.34593	0.256306	0.52953	-5.93923	1.09454
1553390_PM_at	Hs.707300 /// Hs.716846	ATG9B	1.94328	0.0373533	0.146633	-4.41543	1.12064		1.94328	0.802893	0.917125	-6.56732	1.01569
1553391_PM_at	Hs.351265	CXorf58	1.32267	0.144991	0.344008	-5.54721	1.07916		1.32267	0.502224	0.744798	-6.36858	1.04161
1553392_PM_at	Hs.152670	EFCAB3	2.63982	0.316513	0.545683	-6.12179	1.05499		2.63982	0.140383	0.380231	-5.48615	-1.09803
1553394_PM_a_at	Hs.33102	TFAP2B	0.997389	0.624043	0.794334	-6.51317	-1.01828		0.997389	0.220313	0.488866	-5.82981	-1.05527
1553395_PM_a_at	Hs.309158 /// Hs.607669	CD200R1	1.57177	0.10262	0.279165	-5.27044	-1.09639		1.57177	0.106894	0.324488	-5.2683	-1.11283
1553396_PM_a_at	Hs.604182	CCDC13	1.95996	0.538615	0.733732	-6.44243	-1.03986		1.95996	0.267104	0.540982	-5.96843	-1.08712
1553397_PM_at	Hs.604182	CCDC13	2.76551	0.255145	0.482003	-5.97227	1.06609		2.76551	0.576324	0.794666	-6.43928	1.03739
1553398_PM_at	Hs.673106	---	1.14541	0.943804	0.975025	-6.63386	1.00335		1.14541	0.45739	0.711879	-6.31631	-1.04253
1553399_PM_a_at	Hs.128813 /// Hs.596898 /// Hs.654930	CRHR1-IT1 /// MGC57346	5.97974	0.134328	0.327883	-5.48695	1.07062		5.97974	0.349482	0.622742	-6.15084	1.05093
1553400_PM_a_at	Hs.128813 /// Hs.596898 /// Hs.654930	CRHR1-IT1 /// MGC57346	1.75863	0.96483	0.984277	-6.63542	-1.00469		1.75863	0.684161	0.857022	-6.51446	-1.05218
1553401_PM_at	Hs.350565 /// Hs.711459	MRGPRX1	2.15149	0.204116	0.421872	-5.80936	1.07335		2.15149	0.875028	0.94937	-6.58657	1.01025
1553402_PM_a_at	Hs.233325 /// Hs.738117	HFE	3.16515	0.628134	0.796731	-6.51605	-1.06197		3.16515	0.389189	0.657684	-6.2194	-1.13456
1553403_PM_at	Hs.352155	RLN3	1.26871	0.22735	0.450036	-5.88898	-1.04658		1.26871	0.258473	0.53181	-5.94521	-1.05135
1553405_PM_a_at	Hs.571466	CSMD1	2.02461	0.185785	0.399231	-5.7386	1.05959		2.02461	0.863323	0.943567	-6.58406	-1.00879
1553407_PM_at	Hs.472475 /// Hs.692278 /// Hs.723432	MACF1	1.80034	0.13367	0.327116	-5.48306	1.12417		1.80034	0.883108	0.952992	-6.58817	1.01337
1553409_PM_at	Hs.287554	ADAMTS20	0.912036	0.772847	0.884966	-6.59366	-1.01309		0.912036	0.220697	0.489281	-5.83108	1.06783
1553410_PM_a_at	Hs.410111 /// Hs.739271	ABCC12	1.24231	0.0591094	0.197025	-4.81061	1.10393		1.24231	0.373554	0.643505	-6.19362	1.05521
1553411_PM_s_at	Hs.700557	SALL3	0.904436	0.0690392	0.217572	-4.94194	1.06743		0.904436	0.282974	0.557352	-6.00878	1.04564
1553412_PM_at	Hs.679809	AGBL4	1.61187	0.0317098	0.131876	-4.27221	1.10707		1.61187	0.118096	0.343778	-5.3487	1.08947
1553413_PM_at	---	FLJ13744	1.36052	0.939694	0.972597	-6.63348	1.006		1.36052	0.545427	0.775395	-6.41195	-1.05805
1553415_PM_at	Hs.116871	SLC17A8	2.96422	0.715179	0.85071	-6.56809	-1.02435		2.96422	0.912324	0.966217	-6.59303	1.00857
1553417_PM_at	Hs.376151	C11orf44	0.911996	0.128651	0.319961	-5.45265	1.05567		0.911996	0.240738	0.512867	-5.89434	1.0501
1553418_PM_a_at	Hs.660653	CNTNAP5	1.00171	0.0737768	0.226883	-4.99766	1.07422		1.00171	0.0480072	0.199553	-4.59834	1.09818
1553420_PM_at	Hs.628387 /// Hs.721226 /// Hs.722956	SATB2-AS1	1.38881	0.0290092	0.124519	-4.19395	1.11007		1.38881	0.116499	0.341114	-5.33777	1.09072
1553422_PM_s_at	Hs.459842 /// Hs.617542	RBFOX1	1.00559	0.308899	0.537966	-6.10534	1.04679		1.00559	0.019032	0.11044	-3.78666	1.13675
1553423_PM_a_at	Hs.462833 /// Hs.630868 /// Hs.695365	SLFN13	1.31371	0.958693	0.981186	-6.63504	1.003		1.31371	0.120487	0.347684	-5.36477	-1.11371
1553424_PM_at	---	C12orf40	1.2408	0.0654932	0.210186	-4.8975	1.08452		1.2408	0.0266639	0.137313	-4.08599	1.12322
1553425_PM_at	Hs.527565 /// Hs.735676 /// Hs.738994 /// Hs.739028	WDR65	2.02883	0.251992	0.478143	-5.96339	1.03958		2.02883	0.838633	0.932904	-6.578	1.00808
1553426_PM_at	Hs.683866	C5orf64	2.06447	0.353861	0.582775	-6.1955	1.04473		2.06447	0.127852	0.36005	-5.41215	1.08923
1553427_PM_at	Hs.534221	ADAMTS15	2.45561	0.967472	0.985392	-6.63556	-1.00194		2.45561	0.320769	0.596106	-6.09427	-1.05737
1553428_PM_at	Hs.655737	LY86-AS1	0.833085	0.746185	0.869632	-6.58266	-1.01166		0.833085	0.557196	0.783103	-6.4227	-1.0251
1553429_PM_at	Hs.350785	FLJ31713	2.90684	0.284456	0.513127	-6.04878	1.05386		2.90684	0.557609	0.783253	-6.42307	1.03419
1553430_PM_a_at	Hs.352224 /// Hs.744267	EDARADD	0.841468	0.842274	0.922806	-6.6161	1.00648		0.841468	0.924123	0.970935	-6.5946	1.00364
1553432_PM_s_at	Hs.408336 /// Hs.564945 /// Hs.744823	LOC101060424 /// LOC653786 /// OTOA	1.7122	0.320945	0.550382	-6.13112	-1.04216		1.7122	0.501267	0.74408	-6.36754	-1.03334
1553433_PM_at	Hs.17267 /// Hs.732772	CCDC171	1.18273	0.243165	0.468414	-5.93779	1.06025		1.18273	0.0585322	0.225297	-4.76766	1.12011
1553434_PM_at	Hs.591431	CYP4Z2P	1.28087	0.149213	0.349928	-5.5697	1.07661		1.28087	0.0452827	0.192349	-4.54807	1.1301
1553435_PM_at	Hs.675872	C18orf15	0.838865	0.651758	0.81186	-6.53191	-1.01584		0.838865	0.108021	0.326549	-5.2768	-1.06933
1553436_PM_at	---	MUC19	1.09442	0.965302	0.984543	-6.63544	1.0016		1.09442	0.0161891	0.0993256	-3.64185	1.11471
1553437_PM_at	Hs.406913	KLHDC7A	1.16837	0.195338	0.411406	-5.77645	1.05645		1.16837	0.616632	0.817975	-6.47083	1.02503
1553438_PM_at	Hs.382074	C11orf72	1.93113	0.328012	0.557176	-6.14567	1.0437		1.93113	0.470254	0.720969	-6.33213	1.03773
1553439_PM_at	---	---	1.56076	0.294776	0.523184	-6.07339	-1.06071		1.56076	0.580697	0.797271	-6.44292	-1.03702
1553440_PM_at	Hs.559280 /// Hs.579534	AQP4-AS1	1.24856	0.25766	0.48473	-5.97925	1.05463		1.24856	0.331614	0.606731	-6.1164	1.05501
1553441_PM_at	---	CNTNAP4	1.39064	0.9076	0.956754	-6.6295	1.0068		1.39064	0.925573	0.971454	-6.59477	1.00644
1553442_PM_a_at	Hs.461389	CNTNAP4	1.78748	0.177395	0.387968	-5.70345	1.07866		1.78748	0.0337024	0.159146	-4.29171	1.15385
1553443_PM_at	Hs.683919	FER1L6-AS1	1.6776	0.883066	0.944233	-6.62531	-1.00581		1.6776	0.497008	0.741055	-6.3629	1.03211
1553444_PM_a_at	Hs.127026	C1orf127	2.68671	0.573251	0.759478	-6.47364	1.02713		2.68671	0.875185	0.949436	-6.5866	1.0088
1553446_PM_at	Hs.740959 /// Hs.741078 /// Hs.741082	LOC100996634	1.90908	0.978853	0.990665	-6.63605	-1.00137		1.90908	0.876419	0.950022	-6.58685	1.0095
1553447_PM_at	Hs.679833	AGBL1	1.30869	0.764151	0.879888	-6.59023	1.01245		1.30869	0.964896	0.987152	-6.59825	1.00214
1553448_PM_at	Hs.376634	FLJ34503	1.33315	0.0373684	0.146662	-4.41578	1.07111		1.33315	0.0451314	0.191989	-4.54518	1.0807
1553449_PM_at	Hs.375664 /// Hs.739138	LINC00304	2.19904	0.0329292	0.135204	-4.30529	1.22291		2.19904	0.0632046	0.236736	-4.83273	1.22699
1553450_PM_s_at	Hs.375664 /// Hs.739138	LINC00304	1.65373	0.385884	0.61262	-6.25073	1.04729		1.65373	0.428162	0.690011	-6.27762	1.05089
1553451_PM_at	Hs.376505	CCDC79	1.21028	0.0465222	0.168551	-4.60564	1.10014		1.21028	0.157634	0.406702	-5.57672	1.08174
1553452_PM_at	---	MYO1H	1.52034	7.34194e-07	4.70943e-05	5.83823	-1.42688		1.52034	0.000103378	0.0024711	1.08479	-1.35544
1553453_PM_at	Hs.665154 /// Hs.740755	ASB14	3.07096	0.0548891	0.187727	-4.74751	1.15779		3.07096	0.0385209	0.173157	-4.40815	1.20521
1553454_PM_at	Hs.376144	RPTN	1.19555	0.000733169	0.00896031	-0.806375	-1.69893		1.19555	0.00475139	0.0426674	-2.52502	-1.66189
1553456_PM_at	Hs.554395	---	1.03015	0.824178	0.913351	-6.61109	-1.00977		1.03015	0.156598	0.405272	-5.57161	1.07677
1553457_PM_at	Hs.568156	LINC00269	1.07429	0.516038	0.716589	-6.42002	-1.0269		1.07429	0.820487	0.924693	-6.57286	1.01094
1553458_PM_at	Hs.522928	VSTM4	1.68886	0.037359	0.146636	-4.41556	-1.13564		1.68886	0.00562719	0.0478808	-2.68087	-1.22641
1553459_PM_at	Hs.132519	CCDC150	1.79691	0.952745	0.978754	-6.63461	1.00282		1.79691	0.643499	0.834084	-6.4895	-1.02627
1553460_PM_at	Hs.531575	C2orf61	1.71441	0.405337	0.629699	-6.28121	1.04255		1.71441	0.524358	0.76102	-6.39159	1.03814
1553461_PM_at	Hs.733351	FAM9B	1.78372	0.0316047	0.131551	-4.26929	1.16194		1.78372	0.0266831	0.137357	-4.08663	1.20021
1553462_PM_at	---	---	2.2942	0.898443	0.952311	-6.62806	-1.00454		2.2942	0.63514	0.829138	-6.48388	1.02007
1553464_PM_at	Hs.671875	FLJ40288	1.88556	0.29363	0.522211	-6.07071	1.05163		1.88556	0.601699	0.809627	-6.45966	1.02969
1553465_PM_a_at	Hs.350800	CES5A	1.8069	0.0904815	0.257963	-5.16725	-1.13658		1.8069	0.21347	0.480243	-5.80656	-1.11588
1553466_PM_at	Hs.376425	CHDC2	1.15641	0.820698	0.911804	-6.61006	-1.00746		1.15641	0.9812	0.993351	-6.59896	1.00091
1553467_PM_at	Hs.629380 /// Hs.641418 /// Hs.720885 /// Hs.722222	DCAF8L2 /// FLJ32742	1.30238	0.533058	0.729305	-6.43707	1.02727		1.30238	0.921742	0.96996	-6.5943	-1.00499
1553468_PM_at	Hs.648712	HYDIN2	1.02713	0.094516	0.26502	-5.20314	1.05817		1.02713	0.22315	0.492493	-5.83919	1.04918
1553470_PM_at	Hs.375975	DNAH17	1.57959	0.839354	0.921065	-6.61533	-1.00675		1.57959	0.128515	0.361074	-5.41626	1.06218
1553471_PM_at	Hs.514814	SLC35G3	1.5361	0.130073	0.322035	-5.4614	1.06081		1.5361	0.790097	0.910544	-6.56294	-1.01209
1553472_PM_at	Hs.470217	FLJ32955	0.985656	0.110582	0.292035	-5.33113	1.06531		0.985656	0.0366102	0.167654	-4.3639	1.10389
1553474_PM_at	Hs.442712 /// Hs.722659 /// Hs.742365	LOC100288966 /// POTEC	1.07384	0.275426	0.503321	-6.0263	1.05821		1.07384	0.904196	0.962399	-6.59182	-1.00731
1553475_PM_at	---	---	0.628708	0.998102	0.999106	-6.63641	-1.00009		0.628708	0.860829	0.942476	-6.5835	1.008
1553478_PM_at	Hs.730461	KIRREL3-AS3	0.90334	0.036453	0.144165	-4.39416	1.08003		0.90334	0.0162581	0.0995484	-3.64567	1.11089
1553479_PM_at	Hs.382075	TMEM145	1.12268	0.0136727	0.0747771	-3.52256	1.10591		1.12268	0.30018	0.574913	-6.04942	1.04913
1553482_PM_at	Hs.367879	C15orf32	2.02843	0.0811923	0.241424	-5.07758	1.11803		2.02843	0.91865	0.968788	-6.5939	-1.00755
1553483_PM_at	Hs.350671	TSGA10IP	3.59021	0.414272	0.637908	-6.29451	1.03673		3.59021	0.679585	0.854505	-6.51184	-1.02163
1553484_PM_at	Hs.350668	LINC00477	1.52139	0.490077	0.696717	-6.39204	-1.02689		1.52139	0.178922	0.436708	-5.67408	-1.06332
1553485_PM_at	Hs.350729	CCDC140	1.72838	8.86756e-06	0.000306204	3.42548	1.46966		1.72838	8.4635e-07	6.59658e-05	5.71402	1.68324
1553486_PM_a_at	Hs.439154	C17orf78	1.18606	0.631393	0.799173	-6.51832	-1.02174		1.18606	0.84505	0.935998	-6.57967	-1.01035
1553488_PM_at	Hs.143519	TEKT5	1.48197	0.167675	0.375137	-5.66024	1.05173		1.48197	0.216293	0.483986	-5.81625	1.05447
1553489_PM_a_at	Hs.143519	TEKT5	1.54674	0.715352	0.850732	-6.56818	1.01485		1.54674	0.725306	0.878068	-6.53598	1.01685
1553491_PM_at	Hs.375836 /// Hs.641999	KSR2	1.11114	0.556868	0.746753	-6.45934	1.02345		1.11114	0.575129	0.79393	-6.43828	-1.02636
1553492_PM_a_at	Hs.122310	PAX1	1.02112	0.641008	0.805536	-6.52486	1.01662		1.02112	0.937253	0.975997	-6.59607	1.00327
1553493_PM_a_at	Hs.583896	TDH	1.96254	0.427033	0.648094	-6.31278	1.03759		1.96254	0.0990183	0.309499	-5.20603	1.09591
1553494_PM_at	Hs.583896	TDH	1.72416	0.178193	0.389028	-5.70687	1.09842		1.72416	0.645731	0.835203	-6.49097	-1.03798
1553497_PM_at	Hs.350600	LINC00615	0.924429	0.529326	0.726503	-6.43342	1.02319		0.924429	0.762218	0.897264	-6.55234	1.01303
1553498_PM_at	---	---	0.919528	0.242347	0.46756	-5.93536	-1.04679		0.919528	0.0495151	0.203212	-4.62488	-1.09644
1553499_PM_s_at	Hs.317970	SERPINA9	1.53535	0.0226352	0.105659	-3.97439	1.16957		1.53535	0.00737002	0.0578718	-2.92841	1.24597
1553500_PM_at	Hs.591275 /// Hs.633774	FBXL21	1.20512	0.350204	0.579461	-6.18875	-1.03184		1.20512	0.248805	0.521835	-5.91803	-1.04674
1553502_PM_a_at	Hs.591908 /// Hs.604711 /// Hs.630119 /// Hs.630719	AKAP2 /// PALM2 /// PALM2-AKAP2	2.68491	0.0121015	0.0691512	-3.41215	1.16852		2.68491	0.528046	0.763221	-6.39526	1.0451
1553504_PM_at	Hs.632138	MRGPRX4	3.02179	0.68551	0.833281	-6.55228	-1.02194		3.02179	0.756384	0.894551	-6.54993	-1.01975
1553505_PM_at	Hs.334306 /// Hs.620532	A2ML1	0.877354	0.157435	0.361253	-5.61152	1.08174		0.877354	0.472799	0.722981	-6.33518	1.04754
1553506_PM_at	Hs.684103	CPO	1.99386	0.633107	0.800374	-6.5195	-1.02341		1.99386	0.562745	0.785996	-6.42762	-1.03359
1553507_PM_a_at	Hs.46332	GPR6	0.972415	0.308968	0.538039	-6.10549	-1.05772		0.972415	0.668456	0.84787	-6.50527	1.02801
1553508_PM_at	Hs.523369 /// Hs.736985	MDS2	3.07529	0.710973	0.848328	-6.56597	1.02192		3.07529	0.1803	0.438575	-5.67991	1.09788
1553510_PM_s_at	Hs.148767 /// Hs.703862	RQCD1	6.39034	0.00195959	0.0188004	-1.73193	1.27365		6.39034	0.121967	0.350073	-5.37455	1.14419
1553511_PM_at	Hs.444663	GJD3	1.29108	0.207879	0.426603	-5.82297	1.05033		1.29108	0.421361	0.684631	-6.26804	1.03732
1553512_PM_at	Hs.381267 /// Hs.587727	HOXC12	0.982675	0.247463	0.473159	-5.95039	-1.05231		0.982675	0.0189928	0.110294	-3.78482	-1.13372
1553513_PM_at	Hs.183656	VNN3	1.06705	0.556978	0.746827	-6.45944	1.02453		1.06705	0.649911	0.837962	-6.49369	1.02226
1553514_PM_a_at	Hs.183656	VNN3	0.973539	0.35823	0.586422	-6.20343	1.03635		0.973539	0.887217	0.954615	-6.58894	-1.00647
1553515_PM_at	Hs.293884	MYEOV2	2.02361	0.491197	0.697584	-6.3933	1.03617		2.02361	0.730548	0.880888	-6.53847	-1.02108
1553517_PM_at	Hs.592168	FERD3L	1.44666	0.432573	0.652737	-6.32046	1.03104		1.44666	0.634954	0.829047	-6.48376	1.02193
1553518_PM_at	Hs.681792	DEFT1P /// DEFT1P2	1.41731	0.136537	0.331144	-5.49987	1.06705		1.41731	0.575475	0.794241	-6.43857	1.02873
1553519_PM_at	Hs.505079	LINC00314	1.53356	0.920957	0.963041	-6.63136	1.00403		1.53356	0.777829	0.904989	-6.55846	1.01355
1553521_PM_at	Hs.559507 /// Hs.742246 /// Hs.745562	DEFB104A /// DEFB104B	1.54719	0.225397	0.447791	-5.88267	1.04498		1.54719	0.192772	0.454615	-5.73051	1.05729
1553523_PM_at	Hs.449637	NLRP14	2.85274	0.642999	0.80655	-6.52619	1.02283		2.85274	0.767115	0.9	-6.55431	1.0171
1553524_PM_at	Hs.567255	DGKB	1.64801	0.186143	0.399562	-5.74006	1.06752		1.64801	0.364663	0.635816	-6.17828	-1.05376
1553525_PM_at	Hs.446924	NLRP13	1.87515	0.448969	0.66598	-6.34234	1.04313		1.87515	0.0484107	0.20059	-4.60552	1.14194
1553526_PM_at	Hs.446925	NLRP8	1.3887	0.768484	0.882267	-6.59196	-1.01441		1.3887	0.727153	0.879116	-6.53687	1.02016
1553527_PM_at	Hs.661568	NLRP9	1.24901	0.0427724	0.159703	-4.53307	1.08743		1.24901	0.0213517	0.118762	-3.88915	1.11969
1553528_PM_a_at	Hs.96103	TAF5	4.84494	0.530893	0.727446	-6.43496	-1.07264		4.84494	0.422531	0.685581	-6.2697	-1.1116
1553529_PM_at	Hs.553548	TAS1R2	1.40102	0.851785	0.927379	-6.6185	1.00667		1.40102	0.229476	0.50001	-5.85961	1.05214
1553530_PM_a_at	Hs.643813	ITGB1	9.48761	0.23642	0.4609	-5.91746	1.05269		9.48761	0.204743	0.469767	-5.7756	1.06696
1553531_PM_at	Hs.498494	PCSK6	1.47433	0.0192532	0.0946488	-3.83012	1.1022		1.47433	0.00535104	0.0463557	-2.63457	1.14867
1553532_PM_a_at	Hs.504633 /// Hs.516989	ZNF341	1.15552	0.97165	0.987331	-6.63576	1.00159		1.15552	0.319908	0.595205	-6.09247	1.05407
1553533_PM_at	Hs.657367	JPH1	0.785443	0.0851499	0.248481	-5.11707	1.05826		0.785443	0.496627	0.740831	-6.36248	1.02617
1553534_PM_at	Hs.449636 /// Hs.694552	NLRP10	1.20786	0.00237512	0.0217061	-1.91178	1.227		1.20786	8.37239e-06	0.000367948	3.50018	1.46728
1553535_PM_a_at	Hs.183800 /// Hs.734461	RANGAP1	4.30354	0.204052	0.421754	-5.80913	1.13391		4.30354	0.309304	0.58441	-6.06977	1.1251
1553536_PM_at	Hs.657347	MBNL2	5.37412	0.00722679	0.0483805	-2.94218	1.32443		5.37412	0.0335167	0.158502	-4.28689	1.29229
1553537_PM_at	Hs.55410	KRT73	1.35438	0.442811	0.661292	-6.33427	1.03077		1.35438	0.398025	0.66571	-6.23333	1.04009
1553538_PM_s_at	Hs.631496	COX1	9.24781	0.614746	0.788334	-6.50645	-1.06165		9.24781	0.932605	0.974012	-6.59558	1.01188
1553539_PM_at	Hs.660125	KRT74	1.28976	0.905093	0.955598	-6.62912	1.00487		1.28976	0.716371	0.873564	-6.53161	1.0176
1553540_PM_a_at	Hs.569017	SLC29A2	1.73531	0.0822292	0.24304	-5.08812	1.10566		1.73531	0.812299	0.92114	-6.57035	-1.01593
1553541_PM_at	Hs.667312	LMX1A	0.820234	0.705159	0.845076	-6.56296	-1.01436		0.820234	0.936271	0.975531	-6.59597	-1.00355
1553542_PM_at	Hs.654850	CCDC125	2.64587	0.00466681	0.0354596	-2.53952	1.16149		2.64587	0.508293	0.749065	-6.37506	1.0397
1553544_PM_at	Hs.350569	GPR101	0.739978	0.810101	0.906044	-6.60679	-1.00814		0.739978	0.383539	0.652792	-6.21026	1.03539
1553545_PM_at	Hs.98484	ILDR1	0.995174	0.912056	0.958718	-6.63015	1.00469		0.995174	0.554914	0.781743	-6.42065	1.02992
1553546_PM_at	---	---	1.93496	0.146657	0.346174	-5.55617	1.07011		1.93496	0.900467	0.961043	-6.59123	1.00679
1553547_PM_at	---	---	1.94572	0.869413	0.936447	-6.62254	-1.00959		1.94572	0.909895	0.964902	-6.59268	-1.00776
1553549_PM_at	Hs.553684	VN1R2	1.00112	0.749111	0.871317	-6.58394	1.0135		1.00112	0.751843	0.892225	-6.54801	-1.01573
1553550_PM_at	Hs.553686	VN1R5	1.31671	0.0966468	0.268814	-5.22143	1.10934		1.31671	0.392004	0.660341	-6.22389	1.06394
1553551_PM_s_at	---	ND2	9.79459	0.0597819	0.198493	-4.82023	-1.11236		9.79459	0.341706	0.615399	-6.13615	-1.06404
1553552_PM_at	Hs.350571	TAAR8	2.06843	0.029874	0.126993	-4.21981	1.12544		2.06843	0.035089	0.163407	-4.32692	1.14414
1553553_PM_at	Hs.553660	TAS2R39	1.09459	0.982032	0.991875	-6.63615	-1.00102		1.09459	0.802246	0.916701	-6.56711	-1.01346
1553555_PM_at	Hs.647085	TAS2R38	1.61126	0.7504	0.872037	-6.58449	1.02429		1.61126	0.252987	0.526378	-5.92994	1.10779
1553556_PM_at	Hs.352241	TAS2R40	1.18276	0.700146	0.841871	-6.56032	1.0221		1.18276	0.992607	0.997522	-6.5992	1.00062
1553558_PM_at	Hs.650648	TAS2R41	1.76777	0.0131208	0.0727873	-3.48533	1.1148		1.76777	0.336866	0.610833	-6.12678	1.04878
1553559_PM_at	Hs.162246	TMEM171	3.39163	0.00111475	0.012307	-1.20202	1.44172		3.39163	3.2428e-05	0.00100902	2.19649	1.78228
1553560_PM_at	Hs.553685	VN1R4	1.44978	0.823542	0.913087	-6.6109	1.01228		1.44978	0.671858	0.849636	-6.50731	-1.02768
1553561_PM_at	Hs.688194	TAS2R50	1.3996	0.00708414	0.0476705	-2.9239	1.15231		1.3996	0.0055995	0.0477223	-2.67633	1.18788
1553562_PM_at	Hs.405667 /// Hs.534308	CD8B /// LOC100996919	1.78227	0.0408601	0.155233	-4.49343	1.10256		1.78227	0.883135	0.952992	-6.58817	1.00804
1553564_PM_at	Hs.536596 /// Hs.661576	MACROD2	1.8491	0.612999	0.787219	-6.50516	1.06678		1.8491	0.752963	0.892783	-6.54849	1.04841
1553565_PM_s_at	Hs.713411 /// Hs.744726	DDAH1	6.34796	0.000154237	0.00272571	0.677252	1.69999	X	6.34796	0.0020145	0.0228585	-1.72807	1.63408
1553566_PM_at	Hs.44067	PIANP	1.76939	0.426083	0.647335	-6.31145	-1.04249		1.76939	0.45575	0.710915	-6.31424	-1.04693
1553567_PM_s_at	---	ATP6	8.61151	0.895847	0.950895	-6.62762	-1.00644		8.61151	0.357057	0.629576	-6.16473	-1.05492
1553568_PM_a_at	Hs.533293	HIST1H1T	1.0348	0.414814	0.638225	-6.2953	1.03658		1.0348	0.449632	0.706571	-6.30642	1.03994
1553569_PM_at	Hs.197320	COX2 /// OAF /// TLE1	10.91	0.160544	0.365593	-5.62668	1.05713		10.91	0.80186	0.916548	-6.56698	1.0116
1553570_PM_x_at	Hs.197320	COX2 /// OAF /// TLE1	10.9862	0.233784	0.457934	-5.90932	1.04724		10.9862	0.847723	0.937109	-6.58035	1.00871
1553572_PM_a_at	Hs.635774 /// Hs.95120	CYGB	4.10783	0.672232	0.825338	-6.54458	-1.07738		4.10783	0.867206	0.945461	-6.58492	1.03523
1553573_PM_s_at	Hs.741510	EFNA2	1.09528	0.982184	0.991956	-6.63616	-1.00091		1.09528	0.992847	0.997563	-6.59921	-1.00043
1553574_PM_at	Hs.682604	IFNE	1.58236	0.0924924	0.261512	-5.18535	1.29359		1.58236	0.103181	0.317755	-5.23959	1.34048
1553575_PM_at	---	ND6	9.5001	0.220038	0.441491	-5.86501	-1.10893		9.5001	0.431883	0.693047	-6.28277	-1.08055
1553579_PM_a_at	Hs.610978	SPAG11A /// SPAG11B	2.63759	0.995722	0.998216	-6.6364	1.00064		2.63759	0.781236	0.906466	-6.55973	-1.03957
1553581_PM_s_at	Hs.69504	SREK1IP1	8.11708	0.857845	0.93044	-6.61995	-1.009		8.11708	0.821979	0.92546	-6.57331	-1.01334
1553582_PM_a_at	Hs.2717 /// Hs.559506 /// Hs.610978	SPAG11A /// SPAG11B	1.79792	0.985355	0.99338	-6.63624	1.00066		1.79792	0.748474	0.890161	-6.54656	1.01372
1553583_PM_a_at	Hs.591969	THRSP	2.75141	0.156214	0.359595	-5.60546	1.06664		2.75141	0.0889301	0.290687	-5.11787	1.096
1553584_PM_at	Hs.594979 /// Hs.630232 /// Hs.691631 /// Hs.98321	CXorf36	1.21338	0.226511	0.449139	-5.88628	1.04925		1.21338	0.0556921	0.218719	-4.72536	1.09523
1553585_PM_a_at	Hs.18048 /// Hs.668021	MAGEA10-MAGEA5 /// MAGEA5	1.43346	0.0337315	0.13719	-4.32637	1.09424		1.43346	0.012537	0.0835621	-3.41162	1.13454
1553586_PM_at	Hs.711535	FBXL19-AS1	1.14584	0.245738	0.471195	-5.94537	1.0583		1.14584	0.182993	0.44183	-5.69118	1.07974
1553587_PM_a_at	Hs.469060	POLE4	6.94843	0.155405	0.358654	-5.60142	1.08676		6.94843	0.165841	0.418807	-5.61594	1.10013
1553588_PM_at	---	ND3 /// SH3KBP1	9.91169	0.688447	0.835131	-6.55393	1.02068		9.91169	0.531396	0.765503	-6.39855	1.03837
1553589_PM_a_at	Hs.431099	PDZK1IP1	1.18001	3.91466e-07	2.94155e-05	6.44821	-2.09898		1.18001	5.00011e-06	0.00024871	3.99752	-2.12655
1553590_PM_at	Hs.31240 /// Hs.455309 /// Hs.567050 /// Hs.651656 /// Hs.722471 /// Hs.744569	FAM27E1 /// FAM27E2 /// FAM27E3 /// FAM27E4	3.38364	0.0523401	0.181839	-4.70686	1.13845		3.38364	0.0510936	0.207449	-4.65177	1.16583
1553591_PM_at	Hs.655234	BCRP3	1.63202	0.176626	0.386973	-5.70013	1.05952		1.63202	0.464261	0.717045	-6.32485	1.03717
1553592_PM_x_at	Hs.655234	BCRP3	1.42544	0.903692	0.955039	-6.6289	1.00542		1.42544	0.397137	0.664943	-6.23195	1.04574
1553593_PM_a_at	Hs.247978	TAL2	1.1134	0.339386	0.568778	-6.16822	1.03156		1.1134	0.321141	0.596499	-6.09504	1.03872
1553594_PM_a_at	Hs.37062 /// Hs.741876	INSL3	3.1896	0.13519	0.329185	-5.49202	1.10828		3.1896	0.240701	0.512867	-5.89423	1.09901
1553599_PM_a_at	Hs.506504	SYCP3	5.32268	0.953168	0.979003	-6.63464	-1.00379		5.32268	0.628878	0.825187	-6.47957	-1.03738
1553600_PM_at	Hs.185777 /// Hs.738621	TMIE	1.89806	0.106937	0.286129	-5.30396	1.07793		1.89806	0.708171	0.869124	-6.52746	1.02034
1553601_PM_a_at	Hs.185777 /// Hs.738621	TMIE	0.856726	0.815014	0.908693	-6.60833	-1.00813		0.856726	0.583568	0.799177	-6.44528	1.02261
1553602_PM_at	Hs.348419	MUCL1	1.89945	1.14893e-06	6.63818e-05	5.40403	-11.0278		1.89945	1.09169e-05	0.000449507	3.24434	-11.7845
1553603_PM_s_at	Hs.727652	ATL2	5.52522	0.575359	0.761007	-6.47542	1.04213		5.52522	0.583022	0.798779	-6.44484	-1.04873
1553604_PM_at	Hs.226568 /// Hs.625146	ABCA13	2.48386	0.157194	0.360866	-5.61032	1.0947		2.48386	0.0901957	0.29323	-5.12951	1.13695
1553605_PM_a_at	Hs.226568 /// Hs.625146	ABCA13	2.60236	0.517555	0.717665	-6.42158	1.04092		2.60236	0.263402	0.537002	-5.95859	1.08552
1553607_PM_at	Hs.154276 /// Hs.602860 /// Hs.720711	BACH1 /// GRIK1-AS2 /// LINC00189	1.18804	0.696859	0.839875	-6.55855	-1.02571		1.18804	0.72622	0.878427	-6.53642	1.02721
1553608_PM_a_at	Hs.720711	LINC00189	1.7856	0.0335257	0.136729	-4.32101	-1.24973		1.7856	0.478171	0.727147	-6.34153	-1.08868
1553611_PM_s_at	Hs.292451	KLHL35	2.57368	0.0901304	0.257331	-5.16405	1.10053		2.57368	0.816555	0.923439	-6.57167	1.01523
1553612_PM_at	Hs.591734 /// Hs.724051	ZNF354B	2.47973	0.658167	0.816201	-6.53598	1.05932		2.47973	0.273604	0.547659	-5.98531	1.18414
1553613_PM_s_at	Hs.348883 /// Hs.596881	FOXC1	3.77153	0.271202	0.499036	-6.01546	1.1288		3.77153	0.114009	0.337092	-5.32038	1.22964
1553614_PM_a_at	---	FLJ25694	1.11319	0.0884623	0.254596	-5.14864	-1.09488		1.11319	0.164451	0.41683	-5.60946	-1.09027
1553618_PM_at	Hs.232026 /// Hs.589730 /// Hs.723811	TRIM43 /// TRIM43B	3.33039	0.859633	0.931512	-6.62037	1.00823		3.33039	0.955938	0.983938	-6.59768	1.00302
1553619_PM_a_at	Hs.232026 /// Hs.589730 /// Hs.723811	TRIM43 /// TRIM43B	0.971132	0.323137	0.552629	-6.13568	-1.08397		0.971132	0.0568162	0.221118	-4.74237	-1.20504
1553620_PM_at	Hs.343487	TRIM42	1.31606	0.0970465	0.269401	-5.22481	1.05889		1.31606	0.898552	0.96	-6.59092	1.00508
1553622_PM_a_at	Hs.129598	FSIP1	2.56102	0.595683	0.774783	-6.49196	1.06192		2.56102	0.452343	0.708857	-6.30991	-1.10554
1553623_PM_at	Hs.652898	MGC15705	1.10171	0.172401	0.381151	-5.6816	1.07102		1.10171	0.844623	0.935782	-6.57957	-1.01151
1553625_PM_at	Hs.609886 /// Hs.625289 /// Hs.6799 /// Hs.744003	FAM98B	2.46101	0.294557	0.523024	-6.07288	1.10558		2.46101	0.682984	0.856387	-6.51379	1.04677
1553626_PM_a_at	Hs.463303	EFCAB13	1.10249	0.0695305	0.218654	-4.94791	1.07792		1.10249	0.225903	0.495572	-5.84816	1.05985
1553627_PM_s_at	Hs.463303	EFCAB13	2.07024	0.663585	0.819735	-6.53934	1.02722		2.07024	0.637672	0.830581	-6.4856	-1.03481
1553629_PM_a_at	Hs.125487 /// Hs.666099	FAM71B	1.57265	0.419566	0.641841	-6.30219	1.0349		1.57265	0.14797	0.392227	-5.52745	1.07585
1553630_PM_at	Hs.673160	C10orf107	1.82807	0.106028	0.284694	-5.29703	1.12124		1.82807	0.0807965	0.274344	-5.03851	1.15713
1553633_PM_s_at	Hs.448615 /// Hs.538533 /// Hs.570483 /// Hs.592029 /// Hs.666728 /// Hs.734054	SLC9B1	2.78828	0.81785	0.91028	-6.6092	-1.04053		2.78828	0.537951	0.770389	-6.40489	-1.13352
1553634_PM_a_at	Hs.17589 /// Hs.685587	WEE2-AS1	2.58408	0.00152529	0.0155993	-1.49699	-1.59903		2.58408	0.0141311	0.0904522	-3.51962	-1.51399
1553635_PM_s_at	Hs.479226	TCTEX1D1	3.76342	0.137508	0.33248	-5.50547	1.32598		3.76342	0.172189	0.427879	-5.64479	1.35586
1553636_PM_at	Hs.179646	TMCO5A	1.61749	0.1902	0.404721	-5.75637	-1.10187		1.61749	0.432498	0.693556	-6.28361	1.0702
1553637_PM_s_at	Hs.179646	TMCO5A	1.21743	0.197038	0.413792	-5.78296	1.0492		1.21743	0.599501	0.808426	-6.45796	1.02303
1553639_PM_a_at	Hs.483816	PPARGC1B	1.01593	0.587651	0.76942	-6.48557	1.01823		1.01593	0.55451	0.781518	-6.42028	1.02345
1553640_PM_at	Hs.618046 /// Hs.666146	XKR6	2.73191	0.165394	0.372333	-5.64969	1.07821		2.73191	0.174131	0.430781	-5.65337	1.09064
1553641_PM_a_at	Hs.592266	TSGA13	2.18215	0.03321	0.135921	-4.31273	1.15232		2.18215	0.365121	0.636157	-6.17908	-1.07147
1553642_PM_at	Hs.212613	C9orf163	2.48725	0.00733855	0.0489311	-2.95625	1.11036		2.48725	0.0107552	0.0750444	-3.27281	1.12366
1553644_PM_at	Hs.354645 /// Hs.599750	SYNE3	2.47733	0.982727	0.992211	-6.63617	-1.00091		2.47733	0.277483	0.551489	-5.99515	1.05581
1553645_PM_at	Hs.324341	CCDC141	2.25776	0.516349	0.716839	-6.42034	-1.05117		2.25776	0.193596	0.455695	-5.73372	-1.12608
1553646_PM_at	Hs.559546 /// Hs.733912	HDX	3.08828	0.676362	0.828048	-6.54701	-1.03449		3.08828	0.425912	0.688287	-6.27447	-1.07934
1553647_PM_at	Hs.373908	CDYL2	2.71105	0.124267	0.313215	-5.42498	1.12767		2.71105	0.891374	0.956777	-6.58969	-1.01242
1553651_PM_at	Hs.208701 /// Hs.600699 /// Hs.607704	C18orf54	2.48214	0.0702251	0.220027	-4.95626	1.22622		2.48214	0.322145	0.597587	-6.09713	1.13772
1553652_PM_a_at	Hs.208701 /// Hs.600699 /// Hs.607704	C18orf54	2.46376	0.522388	0.721087	-6.4265	1.08272		2.46376	0.88173	0.952405	-6.5879	1.02193
1553654_PM_at	Hs.630129 /// Hs.658866	SYT14	2.8045	0.00935915	0.0578563	-3.17858	1.71163		2.8045	1.61264e-05	0.000599684	2.86848	3.15911
1553655_PM_at	Hs.669184	CDC20B	2.0937	0.102738	0.279375	-5.27138	1.15616		2.0937	0.0401026	0.177684	-4.44307	1.24269
1553656_PM_at	Hs.345485 /// Hs.348615	TECTB	1.51518	0.00800116	0.0517635	-3.03541	1.10518		1.51518	0.0523055	0.210671	-4.67182	1.08766
1553657_PM_at	Hs.10697	LOC101060557 /// VWA3A	1.57452	0.00288881	0.0251046	-2.0944	1.21284		1.57452	0.0833448	0.279613	-5.06427	1.1346
1553658_PM_at	Hs.635544	LINC00896	0.824209	0.180266	0.39182	-5.71569	1.05658		0.824209	0.713065	0.871793	-6.52995	1.01772
1553660_PM_at	Hs.669039	HUS1B	3.24189	0.423932	0.645487	-6.30842	1.03647		3.24189	0.188967	0.449518	-5.71549	1.07229
1553661_PM_a_at	Hs.669039	HUS1B	1.15011	0.533048	0.729305	-6.43706	1.05071		1.15011	0.459161	0.713209	-6.31853	1.07165
1553663_PM_a_at	Hs.708916	NPB	2.55235	0.457515	0.672169	-6.35325	1.06325		2.55235	0.44608	0.7035	-6.3018	-1.07685
1553666_PM_at	Hs.143733	CCDC34	2.98244	0.393614	0.619597	-6.2631	1.10335		2.98244	0.857435	0.941075	-6.58271	1.02454
1553668_PM_at	Hs.518414	LRCH3	1.68222	0.534849	0.730768	-6.43881	1.04327		1.68222	0.478038	0.727071	-6.34138	1.05868
1553670_PM_at	Hs.533723 /// Hs.601988	INTS4	2.20571	0.4524	0.66837	-6.34676	-1.08744		2.20571	0.498373	0.742242	-6.36439	1.09287
1553672_PM_at	Hs.497893 /// Hs.707594 /// Hs.708428	ENAH	4.10682	0.0321263	0.132964	-4.28365	1.34944		4.10682	0.0185739	0.108657	-3.7649	1.47719
1553673_PM_at	Hs.100057	STK35	2.87522	0.324303	0.55354	-6.13809	1.0678		2.87522	0.0779231	0.26874	-5.00839	1.15056
1553674_PM_at	Hs.609057 /// Hs.644625	LRRIQ3	1.64967	0.947724	0.976567	-6.63421	-1.00422		1.64967	0.798952	0.914838	-6.56601	1.01943
1553675_PM_at	Hs.655123	KLC4	1.2656	0.308341	0.537426	-6.10411	1.04273		1.2656	0.615893	0.817712	-6.47029	1.0244
1553677_PM_a_at	Hs.209431	TIPRL	5.09642	0.264441	0.491891	-5.99767	1.07217		5.09642	0.248825	0.521835	-5.91809	1.08848
1553678_PM_a_at	Hs.643813	ITGB1	10.0222	0.0933683	0.263071	-5.1931	1.05785		10.0222	0.0944528	0.301305	-5.1674	1.06818
1553679_PM_s_at	Hs.427232 /// Hs.597605 /// Hs.698350	VKORC1L1	4.61353	0.00812428	0.0522738	-3.04938	1.34219		4.61353	0.0242614	0.12913	-4.00253	1.33714
1553681_PM_a_at	Hs.2200	PRF1	1.12859	0.519946	0.719315	-6.42402	-1.02331		1.12859	0.206843	0.472591	-5.78319	-1.05513
1553682_PM_at	Hs.367956 /// Hs.680521 /// Hs.738521	FBXL14	2.32118	0.251429	0.477555	-5.96179	1.24338		2.32118	0.456408	0.711275	-6.31507	1.18002
1553683_PM_s_at	Hs.367956 /// Hs.680521 /// Hs.738521	FBXL14	1.79499	0.258513	0.485766	-5.9816	1.08732		1.79499	0.422034	0.685149	-6.26899	1.07216
1553684_PM_at	Hs.32234	PPIL6	2.16288	0.893841	0.949915	-6.62728	-1.0075		2.16288	0.289243	0.563882	-6.02394	1.07296
1553685_PM_s_at	Hs.614020 /// Hs.620754 /// Hs.625559 /// Hs.649191 /// Hs.665268	SP1	3.92432	0.372635	0.600389	-6.22868	1.07646		3.92432	0.18054	0.438818	-5.68093	1.14016
1553686_PM_at	Hs.116486	C18orf25	3.78921	0.522463	0.721148	-6.42657	1.04252		3.78921	0.422991	0.685848	-6.27035	1.06341
1553688_PM_at	Hs.149487 /// Hs.737944	METTL6	4.12897	0.901406	0.953717	-6.62854	-1.01153		4.12897	0.637253	0.830331	-6.48532	1.05275
1553689_PM_s_at	Hs.149487 /// Hs.737944	METTL6	6.80418	0.286309	0.51489	-6.05328	1.06871		6.80418	0.323523	0.598936	-6.09998	1.075
1553690_PM_at	Hs.105153	SGOL1	2.72934	0.017317	0.0879921	-3.73522	1.40232		2.72934	0.0636449	0.237554	-4.83859	1.35658
1553691_PM_at	Hs.498143	B3GALNT2	3.78929	0.00306545	0.0261949	-2.14966	1.28433		3.78929	0.00306645	0.0311964	-2.11954	1.34238
1553693_PM_s_at	Hs.659311 /// Hs.734704	CBR4	4.0735	0.966083	0.984912	-6.63549	1.00477		4.0735	0.296602	0.571345	-6.04122	1.14846
1553694_PM_a_at	Hs.175343 /// Hs.608695 /// Hs.713166	PIK3C2A	5.50246	0.370651	0.598305	-6.22528	1.07706		5.50246	0.0238457	0.127726	-3.98722	1.25559
1553695_PM_a_at	Hs.524082	NLRX1	4.15431	0.212391	0.431749	-5.8389	1.06561		4.15431	0.0728199	0.257905	-4.95184	1.11506
1553696_PM_s_at	Hs.511848 /// Hs.739994	ZNF569	5.25677	0.101836	0.277807	-5.26419	1.09134		5.25677	0.00195643	0.0223712	-1.70073	1.22758
1553697_PM_at	Hs.585011 /// Hs.601419 /// Hs.708367 /// Hs.742342	CCSAP	3.3151	0.00374421	0.0303089	-2.33552	1.5226		3.3151	0.0977939	0.307384	-5.19586	1.31102
1553698_PM_a_at	Hs.585011 /// Hs.601419 /// Hs.708367 /// Hs.742342	CCSAP	2.59995	0.00953911	0.0587166	-3.19594	1.4431		2.59995	0.0757607	0.264317	-4.98493	1.33365
1553701_PM_a_at	Hs.517544 /// Hs.680453	DUSP18	2.31502	0.386684	0.613241	-6.25202	1.06797		2.31502	0.0146689	0.0927628	-3.55325	1.25448
1553702_PM_at	Hs.381105	ZNF697	2.8939	0.772661	0.884883	-6.59359	-1.01846		2.8939	0.641727	0.832927	-6.48832	1.03531
1553703_PM_at	Hs.673908 /// Hs.720677	ZNF791	3.62835	0.638938	0.804206	-6.52347	-1.04731		3.62835	0.460475	0.714182	-6.32017	1.08955
1553704_PM_x_at	Hs.673908 /// Hs.720677	ZNF791	3.77966	0.900682	0.95335	-6.62842	1.00987		3.77966	0.500436	0.743724	-6.36664	1.06458
1553705_PM_a_at	Hs.155736 /// Hs.617592 /// Hs.632904 /// Hs.680669 /// Hs.7138	CHRM3	1.88132	0.103234	0.280016	-5.27531	1.09449		1.88132	0.36869	0.639069	-6.18529	1.05953
1553706_PM_at	Hs.661014	HTRA4	1.43658	0.699202	0.841383	-6.55981	1.04556		1.43658	0.560447	0.784634	-6.4256	1.08232
1553708_PM_at	Hs.488236	LINC00525	1.94901	0.365158	0.593294	-6.21575	1.07779		1.94901	0.344777	0.618426	-6.14201	1.09637
1553709_PM_a_at	Hs.5301	PRPF38A	7.04964	0.869516	0.936508	-6.62257	-1.00952		7.04964	0.382647	0.651932	-6.2088	-1.06138
1553710_PM_at	Hs.178648	FAM218A	2.26384	0.167198	0.374443	-5.65805	-1.18632		2.26384	0.0660666	0.243145	-4.8701	-1.31055
1553711_PM_a_at	Hs.178648	FAM218A	2.3232	0.460283	0.674459	-6.35672	-1.13483		2.3232	0.35187	0.624799	-6.15526	-1.20694
1553713_PM_a_at	Hs.159013	RHEBL1	1.75492	0.674658	0.826942	-6.54601	1.02521		1.75492	0.902646	0.961703	-6.59158	-1.00856
1553715_PM_s_at	Hs.706105	FAM195A	3.01817	0.728239	0.858427	-6.57447	1.01408		3.01817	0.415867	0.680183	-6.26012	1.03943
1553717_PM_at	Hs.530053 /// Hs.546627 /// Hs.627532	KCTD7 /// RABGEF1	4.94674	0.132556	0.325558	-5.47642	1.11691		4.94674	0.0437095	0.187884	-4.51757	1.1934
1553718_PM_at	Hs.126905 /// Hs.739314	ZNF548	7.57897	0.205025	0.423096	-5.81268	1.08532		7.57897	0.211516	0.47805	-5.79976	1.0996
1553719_PM_s_at	Hs.126905	ZNF548	6.78228	0.0351391	0.140759	-4.36212	1.12191		6.78228	0.0268365	0.137809	-4.09168	1.15343
1553720_PM_a_at	Hs.528335 /// Hs.596569 /// Hs.597391 /// Hs.731897	AMER2	1.31579	0.11005	0.291161	-5.32723	1.06199		1.31579	0.110902	0.331624	-5.29809	1.07315
1553721_PM_at	Hs.165062 /// Hs.624180 /// Hs.629427 /// Hs.638015 /// Hs.667457	RNF152	1.98965	0.55973	0.74923	-6.46189	-1.04168		1.98965	0.154535	0.402026	-5.5613	-1.12609
1553722_PM_s_at	Hs.165062 /// Hs.624180 /// Hs.629427 /// Hs.638015 /// Hs.667457	RNF152	2.1231	0.00775572	0.0506752	-3.0069	-1.30965		2.1231	0.139226	0.378408	-5.47964	-1.18526
1553723_PM_at	Hs.383403	GPR97	0.871356	0.575531	0.761007	-6.47557	-1.01885		0.871356	0.805841	0.918638	-6.56829	1.00968
1553725_PM_s_at	Hs.173001 /// Hs.699581 /// Hs.744227 /// Hs.745048	LOC100996620 /// ZNF644	3.47031	0.128125	0.319244	-5.44938	-1.1602		3.47031	0.524362	0.76102	-6.39159	-1.07481
1553726_PM_s_at	Hs.121396 /// Hs.612204 /// Hs.738569	C6orf170	3.49149	0.415091	0.638453	-6.2957	1.07976		3.49149	0.162967	0.414674	-5.60247	1.16887
1553727_PM_at	Hs.504416	B4GALNT3	1.06364	0.918443	0.961963	-6.63103	1.00472		1.06364	0.490414	0.736462	-6.35557	-1.0382
1553728_PM_at	Hs.374856	LRRC43	2.3254	0.999398	0.9997	-6.63641	-1.00004		2.3254	0.940875	0.977587	-6.59643	-1.00508
1553729_PM_s_at	Hs.374856	LRRC43	1.60191	0.949843	0.977352	-6.63438	1.00464		1.60191	0.631222	0.826587	-6.48119	-1.0425
1553730_PM_x_at	Hs.374856	LRRC43	2.02686	0.602329	0.779153	-6.49712	1.02582		2.02686	0.754119	0.893457	-6.54898	1.01817
1553732_PM_s_at	Hs.599703	CEP89	3.88761	0.39809	0.623272	-6.2701	-1.07042		3.88761	0.328772	0.604137	-6.1107	-1.09713
1553734_PM_at	Hs.622095 /// Hs.667462	AK7	1.26558	0.263133	0.490464	-5.99417	-1.05198		1.26558	0.122237	0.350478	-5.37631	-1.08659
1553736_PM_at	Hs.527874 /// Hs.659240	ZFC3H1	3.01983	0.651278	0.811498	-6.5316	1.03405		3.01983	0.107623	0.325947	-5.27381	1.15344
1553739_PM_at	Hs.449207	IRAK2	0.82935	0.237983	0.46283	-5.92223	1.04862		0.82935	0.953739	0.983005	-6.59752	1.00272
1553740_PM_a_at	Hs.449207	IRAK2	2.41524	0.857025	0.930143	-6.61976	1.01147		2.41524	0.539496	0.771746	-6.40636	-1.04688
1553741_PM_at	Hs.185688	LINC00337	1.88577	0.188494	0.40246	-5.74956	-1.07997		1.88577	0.0239004	0.127943	-3.98925	-1.17284
1553743_PM_at	Hs.608268 /// Hs.664764	METTL21A	4.12058	0.873006	0.938308	-6.6233	-1.01811		4.12058	0.51701	0.755884	-6.38414	1.08966
1553746_PM_a_at	Hs.355145 /// Hs.723594	OTOGL	2.1187	0.621212	0.792262	-6.51114	-1.05002		2.1187	0.989317	0.996699	-6.59915	1.00155
1553747_PM_at	Hs.744565	MGC16025	1.37849	0.459232	0.67366	-6.35541	-1.05096		1.37849	0.136258	0.37374	-5.46264	-1.12657
1553749_PM_at	Hs.288304 /// Hs.699526 /// Hs.708942	FAM76B	7.28585	0.278525	0.50702	-6.03412	1.06912		7.28585	0.790743	0.910891	-6.56317	1.01929
1553750_PM_a_at	Hs.288304 /// Hs.699526 /// Hs.708942	FAM76B	2.46618	0.372062	0.599733	-6.2277	1.08524		2.46618	0.230933	0.501567	-5.86422	-1.13858
1553752_PM_at	Hs.128235	SPATA25	1.43696	0.0348554	0.140085	-4.35504	1.14827		1.43696	0.974678	0.990933	-6.59873	-1.00237
1553755_PM_at	Hs.661836	NXNL1	2.534	0.975867	0.989209	-6.63594	1.0017		2.534	0.0857594	0.284366	-5.0879	1.12293
1553756_PM_at	Hs.676113	GLIS3-AS1	1.50567	0.831222	0.917214	-6.61311	1.00986		1.50567	0.483452	0.731467	-6.34766	1.03883
1553757_PM_at	Hs.591675 /// Hs.739329	IQCG	1.56465	0.0516364	0.180287	-4.69526	-1.10229		1.56465	0.0319427	0.15358	-4.2448	-1.1355
1553759_PM_at	Hs.279008 /// Hs.733116 /// Hs.735825 /// Hs.736853	MCM9	1.90983	0.305417	0.534486	-6.09764	1.05714		1.90983	0.839185	0.932979	-6.57814	-1.01294
1553761_PM_at	Hs.438906 /// Hs.653998	PRR14L	2.03283	0.206423	0.424859	-5.81774	-1.08958		2.03283	0.133312	0.369249	-5.44535	-1.1281
1553764_PM_a_at	Hs.655832	AJUBA	7.8141	0.00121119	0.0131099	-1.28017	1.49442		7.8141	0.00770419	0.0595328	-2.96896	1.4614
1553765_PM_a_at	Hs.45056 /// Hs.630079	KLHL32	1.58175	0.132025	0.324692	-5.47324	1.1025		1.58175	0.418009	0.681787	-6.26323	1.06291
1553768_PM_a_at	Hs.658304 /// Hs.740055	DCBLD1	5.35412	0.00010893	0.00208176	1.01022	1.58101	X	5.35412	0.000720617	0.0106592	-0.762025	1.58131
1553769_PM_at	Hs.661712	SLAMF9	1.15923	0.813409	0.907688	-6.60783	-1.00869		1.15923	0.817259	0.923548	-6.57189	-1.01002
1553770_PM_a_at	Hs.661712	SLAMF9	2.03794	0.544843	0.738283	-6.44832	-1.04666		2.03794	0.61299	0.815989	-6.46816	-1.04581
1553772_PM_at	Hs.603764 /// Hs.744309	GK5	1.94273	0.00374519	0.0303089	-2.33577	1.22828		1.94273	0.0167473	0.101611	-3.67225	1.21612
1553775_PM_at	Hs.596176	FLJ31715	2.99434	0.451075	0.667762	-6.34506	-1.08806		2.99434	0.648214	0.836881	-6.49259	-1.0618
1553776_PM_at	Hs.388746 /// Hs.734215	UBE2U	1.12692	0.607112	0.782468	-6.50076	1.02464		1.12692	0.233472	0.50481	-5.87217	1.06923
1553778_PM_at	Hs.647042	WBSCR27	1.27733	0.320749	0.550199	-6.13071	-1.05294		1.27733	0.78637	0.908787	-6.56161	-1.01659
1553780_PM_at	Hs.352220	LINC00638	1.8135	0.818951	0.910824	-6.60953	1.00933		1.8135	0.0161852	0.0993243	-3.64164	1.12725
1553781_PM_at	Hs.659143	ZC3HAV1L	3.5835	0.193766	0.409286	-5.77037	-1.12561		3.5835	0.30577	0.580377	-6.06198	-1.1154
1553785_PM_at	Hs.480068 /// Hs.591696 /// Hs.614089	RASGEF1B	1.37935	0.00220522	0.0205446	-1.84242	-1.22167		1.37935	0.011521	0.0788061	-3.33516	-1.20938
1553787_PM_at	Hs.351133 /// Hs.689860	C11orf45	2.25137	0.00201966	0.0192452	-1.7602	-1.46145		2.25137	0.00415159	0.0386419	-2.40038	-1.50742
1553789_PM_a_at	Hs.236572 /// Hs.744525	C21orf58	1.95208	0.798162	0.899745	-6.60286	1.02624		1.95208	0.381046	0.650492	-6.20616	1.11064
1553792_PM_at	Hs.408142 /// Hs.595678 /// Hs.743016	KIAA1109	4.04783	0.587024	0.769029	-6.48506	-1.03114		4.04783	0.252699	0.526155	-5.92913	-1.07956
1553793_PM_a_at	Hs.408142 /// Hs.595678 /// Hs.743016	KIAA1109	1.75257	0.708767	0.847043	-6.56484	-1.02066		1.75257	0.288377	0.563057	-6.02188	1.07133
1553794_PM_at	Hs.327794	STOML3	1.42864	0.681178	0.830855	-6.54981	1.01589		1.42864	0.856077	0.940718	-6.58239	-1.00822
1553796_PM_at	Hs.378814 /// Hs.560891 /// Hs.722950	LOC150622 /// LOC400940	1.051	0.0579964	0.194715	-4.79445	1.08083		1.051	0.228842	0.499266	-5.85759	1.05881
1553797_PM_a_at	Hs.378814 /// Hs.560891 /// Hs.722950	LOC150622 /// LOC400940	1.47276	0.587931	0.769639	-6.48579	-1.02416		1.47276	0.642913	0.833657	-6.48911	1.02432
1553798_PM_a_at	Hs.660029	FBXL13	1.3439	0.401519	0.626347	-6.27539	1.04146		1.3439	0.209316	0.475286	-5.79201	1.07465
1553799_PM_at	Hs.626261 /// Hs.712959	FAM227B	1.77517	0.774344	0.886009	-6.59424	-1.01978		1.77517	0.702174	0.866175	-6.52433	-1.03124
1553801_PM_a_at	Hs.116014 /// Hs.638912	DTD2	4.47221	0.00472229	0.0357669	-2.55044	1.21412		4.47221	0.00432915	0.0398042	-2.43909	1.25963
1553802_PM_a_at	Hs.157429	SOX3	1.76504	0.0456189	0.166347	-4.58874	1.09706		1.76504	0.423837	0.686427	-6.27155	1.04346
1553803_PM_at	Hs.412719	SPATA32	1.44442	0.13405	0.327596	-5.48531	1.08122		1.44442	0.0425648	0.184704	-4.49465	1.1344
1553804_PM_a_at	Hs.412719	SPATA32	0.922519	0.933494	0.969849	-6.63284	-1.00347		0.922519	0.762437	0.897365	-6.55243	1.0149
1553805_PM_at	Hs.506386	C3orf49	1.45369	0.827672	0.915389	-6.6121	-1.01103		1.45369	0.837459	0.932115	-6.57768	1.01224
1553808_PM_a_at	Hs.243272	NKX2-3	1.80286	0.424479	0.645982	-6.30919	1.0392		1.80286	0.634658	0.828771	-6.48356	1.0272
1553809_PM_a_at	Hs.663056	TMEM252	1.20476	0.0512685	0.17945	-4.68913	1.07233		1.20476	0.0175106	0.104561	-3.71218	1.10687
1553810_PM_a_at	Hs.591308	KIAA1524	4.71756	0.0755813	0.230579	-5.01787	1.22788		4.71756	0.451341	0.707945	-6.30862	1.10568
1553811_PM_at	Hs.675961	FAM222A-AS1	1.70197	0.785638	0.892915	-6.59846	1.01185		1.70197	0.620741	0.820497	-6.47381	1.02558
1553812_PM_at	Hs.334507	TLE6	2.53943	0.0813765	0.241742	-5.07946	-1.16283		2.53943	0.852433	0.939034	-6.58152	-1.01871
1553813_PM_s_at	Hs.334507	TLE6	1.07885	0.526906	0.724363	-6.43102	-1.02995		1.07885	0.123849	0.353012	-5.38679	1.08946
1553815_PM_a_at	Hs.648462 /// Hs.737398	TCEANC	4.47557	0.150976	0.352341	-5.57888	-1.19669		4.47557	0.480227	0.728725	-6.34393	-1.10814
1553817_PM_at	Hs.328458 /// Hs.367764 /// Hs.396963 /// Hs.531306 /// Hs.534980 /// Hs.558711 /// Hs.645245 /// Hs.735161	LOC100996817 /// LOC101060466 /// LOC727983 /// POM121L10P /// POM121L1P /// POM121L4P /// POM121L8P /// POM121L9P	2.90197	0.441018	0.659821	-6.33188	1.05865		2.90197	0.177981	0.435422	-5.67006	1.12557
1553818_PM_x_at	Hs.328458 /// Hs.367764 /// Hs.396963 /// Hs.531306 /// Hs.534980 /// Hs.558711 /// Hs.645245 /// Hs.735161	LOC100996817 /// LOC101060466 /// LOC727983 /// POM121L10P /// POM121L1P /// POM121L4P /// POM121L8P /// POM121L9P	1.64737	0.758835	0.87713	-6.58805	1.01435		1.64737	0.336791	0.610833	-6.12663	1.05421
1553821_PM_at	Hs.530943 /// Hs.728432 /// Hs.731778	HECTD4	1.11163	0.886407	0.94607	-6.62594	-1.00642		1.11163	0.420275	0.683838	-6.26648	1.04363
1553822_PM_at	Hs.518480	RTP1	1.11536	0.0864572	0.251168	-5.12969	1.11563		1.11536	0.000145274	0.00320252	0.759616	1.36527
1553823_PM_a_at	Hs.518480	RTP1	2.73505	0.123946	0.312795	-5.42292	1.07962		2.73505	0.00221562	0.02454	-1.81692	1.20797
1553826_PM_a_at	Hs.632220	C16orf11	3.72857	0.619153	0.790801	-6.50966	1.01971		3.72857	0.37677	0.64629	-6.19905	-1.04185
1553828_PM_at	Hs.721328	NXPE1	2.42609	0.965206	0.984532	-6.63544	1.00149		2.42609	0.481265	0.729511	-6.34514	-1.02889
1553829_PM_at	Hs.353894	CYP1B1-AS1	1.49343	0.102137	0.27828	-5.26659	-1.151		1.49343	0.263073	0.536741	-5.9577	-1.11865
1553830_PM_s_at	Hs.534597 /// Hs.713061 /// Hs.736992	MAGEA2 /// MAGEA2B	1.36418	0.396633	0.622148	-6.26783	1.05028		1.36418	0.0183242	0.107751	-3.7528	1.18118
1553831_PM_at	Hs.597374 /// Hs.629775 /// Hs.658626	APOBEC3D	1.10763	0.772238	0.884657	-6.59343	-1.01466		1.10763	0.642402	0.833271	-6.48877	1.02789
1553832_PM_at	Hs.171428	LINC00315	2.11182	0.719564	0.853269	-6.57027	-1.01715		2.11182	0.391375	0.659687	-6.22289	-1.04915
1553834_PM_at	Hs.205403	COL6A5	1.7219	0.992635	0.996734	-6.63637	-1.00054		1.7219	0.316494	0.592053	-6.08527	-1.07233
1553835_PM_a_at	Hs.205403	COL6A5	1.66707	0.288339	0.516899	-6.05817	-1.04974		1.66707	0.135382	0.372515	-5.45754	-1.08435
1553837_PM_at	Hs.102558	PGAM5	2.31763	0.247742	0.473511	-5.9512	1.04411		2.31763	0.64392	0.834274	-6.48978	1.02035
1553838_PM_at	Hs.415576	C4orf45	1.08201	0.099111	0.273021	-5.24204	1.07107		1.08201	0.166233	0.419333	-5.61776	1.06974
1553839_PM_at	Hs.106432 /// Hs.625676 /// Hs.727080	CCDC149	1.30754	0.811903	0.906931	-6.60736	1.01977		1.30754	0.961869	0.986184	-6.59808	-1.00464
1553840_PM_a_at	---	CCDC149	1.97443	0.252005	0.478151	-5.96342	-1.07811		1.97443	0.46182	0.715102	-6.32184	-1.05816
1553842_PM_at	Hs.403802	BEND2	3.01378	0.246111	0.471613	-5.94646	1.06466		3.01378	0.273362	0.547346	-5.98469	1.07202
1553843_PM_at	Hs.522360	C10orf67	4.86232	0.84541	0.924068	-6.61691	1.01019		4.86232	0.913694	0.966633	-6.59323	-1.00665
1553844_PM_a_at	Hs.522360	C10orf67	1.83458	0.169633	0.377635	-5.66918	1.05412		1.83458	0.786969	0.908875	-6.56182	-1.01212
1553845_PM_x_at	Hs.522360	C10orf67	3.42669	0.0315774	0.131525	-4.26854	1.13473		3.42669	0.240861	0.513036	-5.89471	1.08244
1553846_PM_at	Hs.186363	SPERT	1.33213	0.726578	0.857393	-6.57368	-1.02957		1.33213	0.469756	0.720545	-6.33153	1.07367
1553847_PM_a_at	Hs.186363	SPERT	1.14612	0.498189	0.702795	-6.40105	-1.03086		1.14612	0.237757	0.509592	-5.88534	-1.06477
1553849_PM_at	Hs.679457	CCDC26	1.88453	0.446662	0.664052	-6.33933	1.04213		1.88453	0.337346	0.611295	-6.12772	1.0633
1553850_PM_at	Hs.375120	C21orf88	0.87048	0.330261	0.559397	-6.15021	1.03804		0.87048	0.564529	0.787257	-6.42919	-1.02622
1553851_PM_at	Hs.577097	SPIC	1.13234	0.897614	0.951903	-6.62792	-1.00582		1.13234	0.528375	0.763436	-6.39558	-1.03409
1553852_PM_at	Hs.191540 /// Hs.599779 /// Hs.666372 /// Hs.685609	VPS13B	1.99647	0.526228	0.723777	-6.43035	1.054		1.99647	0.16724	0.42085	-5.62241	1.1461
1553856_PM_s_at	Hs.296433	P2RY10	1.43304	0.91466	0.959964	-6.63052	1.00502		1.43304	0.632592	0.827467	-6.48214	1.02666
1553857_PM_at	Hs.434152	IGSF22	3.47279	0.000556222	0.00724612	-0.544745	-1.25981		3.47279	6.39038e-06	0.000301422	3.76076	-1.46183
1553858_PM_at	Hs.147554	ZBTB3	8.06813	0.0993784	0.273571	-5.24424	-1.08241		8.06813	0.573092	0.79256	-6.43656	1.0318
1553859_PM_at	Hs.349122 /// Hs.591999 /// Hs.602529 /// Hs.613954 /// Hs.668317	TPH1	1.33121	0.253232	0.479522	-5.9669	-1.05083		1.33121	0.0784754	0.269828	-5.01427	-1.09532
1553860_PM_at	Hs.567717	DCST1	1.71719	0.319667	0.548999	-6.12845	-1.04668		1.71719	0.558258	0.783627	-6.42365	1.03193
1553861_PM_at	Hs.696047	TCP11L2	2.0133	0.00137658	0.0144429	-1.4006	-1.27581		2.0133	0.0147066	0.0929075	-3.55555	-1.2356
1553863_PM_at	Hs.287379	WDFY4	1.05695	0.902131	0.954206	-6.62865	1.00451		1.05695	0.770469	0.901463	-6.55563	-1.01265
1553864_PM_at	Hs.12751	GPR26	1.26672	0.342531	0.571739	-6.17428	1.05216		1.26672	0.0807957	0.274344	-5.0385	1.11832
1553865_PM_a_at	Hs.12751	GPR26	0.972026	0.930335	0.968148	-6.63249	1.00359		0.972026	0.193908	0.456227	-5.73493	-1.06546
1553868_PM_a_at	Hs.425123 /// Hs.717163	KIAA0825	3.3779	0.501409	0.705386	-6.40455	-1.05393		3.3779	0.363154	0.634661	-6.17562	1.08745
1553869_PM_at	Hs.120633 /// Hs.487845 /// Hs.599489 /// Hs.624745 /// Hs.739684	SESN3	1.44046	0.209572	0.428397	-5.82899	1.08571		1.44046	0.254894	0.528325	-5.9353	1.09157
1553871_PM_at	Hs.374717	CSNK1G2-AS1	1.68794	0.042802	0.159759	-4.53367	1.09809		1.68794	0.198776	0.462534	-5.75352	1.07101
1553872_PM_at	Hs.610335 /// Hs.654713	C17orf103	4.09225	0.257165	0.484331	-5.97788	1.06925		4.09225	0.367487	0.638318	-6.18321	1.06444
1553873_PM_at	Hs.448572	KLHL34	1.97954	0.777898	0.888185	-6.59559	-1.0159		1.97954	0.878272	0.950847	-6.58723	1.01013
1553874_PM_a_at	Hs.334515	ZSCAN10	2.11271	0.692716	0.837464	-6.55629	1.02033		2.11271	0.471779	0.72224	-6.33396	-1.04418
1553875_PM_s_at	Hs.334515	ZSCAN10	1.33618	0.226007	0.448529	-5.88465	1.04539		1.33618	0.616116	0.817821	-6.47046	1.02167
1553876_PM_at	Hs.440508 /// Hs.739119	SAMD3	2.31013	0.14013	0.336354	-5.52038	1.08449		2.31013	0.0367982	0.168205	-4.36836	1.14715
1553878_PM_at	Hs.380740	GOT1L1	2.0107	0.126149	0.316234	-5.43699	1.09441		2.0107	0.0156739	0.0971784	-3.61282	1.18785
1553879_PM_a_at	Hs.380740	GOT1L1	1.20027	0.646712	0.808909	-6.52864	1.01701		1.20027	0.482905	0.730924	-6.34703	1.03091
1553880_PM_at	Hs.375059	C10orf91	2.09864	0.0820331	0.242781	-5.08614	1.07805		2.09864	0.110122	0.330373	-5.29239	1.08432
1553881_PM_at	Hs.711103	MGC16142	1.50281	0.0221859	0.104162	-3.95656	-1.12569		1.50281	0.266497	0.540384	-5.96683	-1.06792
1553882_PM_at	Hs.617329	LINC00504 /// LINC00504	1.24382	0.467571	0.680587	-6.3657	-1.04277		1.24382	0.247007	0.519724	-5.91283	-1.0822
1553883_PM_at	Hs.568380 /// Hs.737077	ZNF99	2.13077	0.261037	0.488162	-5.9885	1.08689		2.13077	0.322847	0.598251	-6.09859	1.08986
1553885_PM_x_at	Hs.568380 /// Hs.737077	ZNF99	2.11679	0.232129	0.455958	-5.90415	1.09942		2.11679	0.172279	0.427959	-5.64519	1.13634
1553886_PM_at	Hs.147762	CCDC108	1.35265	0.158143	0.362277	-5.615	1.07077		1.35265	0.200348	0.464433	-5.75941	1.07553
1553887_PM_at	Hs.381087 /// Hs.579612	SIGLECL1	1.02445	0.0252887	0.113873	-4.07274	1.0971		1.02445	0.0944523	0.301305	-5.1674	1.0835
1553888_PM_at	Hs.668877	LDHAL6A	1.9565	0.0225375	0.105334	-3.97054	1.13102		1.9565	0.177324	0.434572	-5.66724	1.08714
1553889_PM_at	Hs.350566	MRGPRX2	1.81871	0.405926	0.630327	-6.2821	-1.03911		1.81871	0.630622	0.826235	-6.48078	-1.02637
1553890_PM_s_at	Hs.326217	NTN5	2.89147	0.403753	0.628168	-6.27881	1.04573		2.89147	0.00597444	0.0498767	-2.73592	1.19997
1553891_PM_at	Hs.567674	KLF17	1.19337	0.828245	0.915622	-6.61226	-1.00859		1.19337	0.747598	0.889795	-6.54618	1.01504
1553893_PM_at	Hs.375985	CCDC105	1.84902	0.0711991	0.22189	-4.96784	1.09101		1.84902	0.0883989	0.289591	-5.11293	1.10136
1553894_PM_at	---	CCDC122	2.68309	0.217204	0.43775	-5.85546	1.16906		2.68309	0.0118529	0.0803931	-3.36087	1.47472
1553895_PM_at	Hs.278221	C11orf42	1.02116	0.0141542	0.0766399	-3.5538	1.09213		1.02116	0.297106	0.571908	-6.04238	1.04341
1553898_PM_a_at	Hs.568108	DKFZp434L192	2.20106	0.0653812	0.209999	-4.89605	1.08125		2.20106	0.397281	0.665011	-6.23217	1.04227
1553900_PM_s_at	Hs.318898 /// Hs.328458 /// Hs.367764 /// Hs.396963 /// Hs.534980 /// Hs.745076	LOC727983 /// POM121L1P /// POM121L8P /// POM121L9P	2.06385	0.399406	0.624319	-6.27214	1.06047		2.06385	0.312543	0.587514	-6.07681	1.08653
1553901_PM_x_at	Hs.590991	ZNF486	3.35994	0.801565	0.901403	-6.60401	-1.01729		3.35994	0.134704	0.371582	-5.45357	-1.12976
1553905_PM_at	Hs.630477 /// Hs.742234	CXorf22	1.57229	0.849623	0.926113	-6.61797	1.01073		1.57229	0.454951	0.71039	-6.31323	1.05093
1553906_PM_s_at	Hs.509664	FGD2	4.17866	4.04467e-07	3.00884e-05	6.41651	-4.79763	X	4.17866	4.79297e-06	0.000239714	4.03837	-4.96614	X
1553907_PM_a_at	Hs.307999	EXD1	2.03815	0.15981	0.36473	-5.62313	1.09533		2.03815	0.144553	0.386684	-5.50916	1.11777
1553909_PM_x_at	Hs.447458 /// Hs.706439	FAM178A	1.24769	0.828974	0.916051	-6.61247	1.01585		1.24769	0.115678	0.339812	-5.33208	1.14703
1553910_PM_at	Hs.449272 /// Hs.511849 /// Hs.712226 /// Hs.722881	NBPF22P /// NBPF4 /// NBPF6	2.31997	0.0864252	0.251102	-5.12938	1.10467		2.31997	0.432433	0.693492	-6.28352	1.05414
1553911_PM_at	Hs.377046	ZNF663	1.13825	0.0853899	0.248914	-5.11941	1.09697		1.13825	0.137895	0.37625	-5.47207	1.0979
1553912_PM_at	Hs.145563	LINC00955	1.00417	0.0749193	0.229211	-5.01052	1.0683		1.00417	0.234131	0.505544	-5.87421	1.0526
1553914_PM_at	---	CTD-2144E22.5 /// OTTHUMG00000176223	2.10872	0.181206	0.393205	-5.71965	1.05335		2.10872	0.759806	0.896185	-6.55135	-1.01391
1553915_PM_at	Hs.591370	C10orf126	1.73113	0.549763	0.741852	-6.45288	-1.03516		1.73113	0.464474	0.71715	-6.32511	-1.05106
1553917_PM_at	Hs.173939 /// Hs.633532 /// Hs.744353 /// Hs.744997	PIKFYVE	2.55469	0.822284	0.912535	-6.61053	1.02177		2.55469	0.996243	0.998804	-6.59923	1.00053
1553918_PM_at	Hs.350679	LINC00479	1.47969	0.00422765	0.0330451	-2.44808	1.12711		1.47969	0.00392342	0.0371144	-2.34808	1.1527
1553919_PM_at	Hs.559511	C9orf62	3.65626	0.201037	0.418622	-5.79801	1.08889		3.65626	0.339524	0.613157	-6.13195	1.0773
1553920_PM_at	Hs.428209	C9orf84	1.4863	0.937906	0.971636	-6.6333	-1.00365		1.4863	0.461559	0.71499	-6.32151	1.04153
1553923_PM_at	Hs.375139	SLC22A24	1.77563	0.446224	0.663779	-6.33876	1.03734		1.77563	0.311811	0.586945	-6.07523	1.05915
1553924_PM_at	Hs.348539	FMO9P	1.23885	0.617091	0.789711	-6.50816	1.01948		1.23885	0.79587	0.91324	-6.56496	1.0118
1553927_PM_at	Hs.352212	C7orf33	2.51448	0.455808	0.670778	-6.3511	1.03237		2.51448	0.391262	0.659557	-6.22271	1.0441
1553928_PM_at	Hs.450105 /// Hs.708494	ELMOD2	5.89825	0.320272	0.549607	-6.12972	1.07331		5.89825	0.83701	0.931978	-6.57756	1.01726
1553929_PM_at	Hs.352609	ACER1	1.34162	0.170088	0.378146	-5.67123	1.06407		1.34162	0.428432	0.690237	-6.278	1.04268
1553930_PM_at	Hs.375030	TAAR1	1.10984	0.857037	0.930143	-6.61976	1.00825		1.10984	0.446845	0.704163	-6.3028	1.04181
1553931_PM_at	Hs.487035	OSTCP1	1.8214	0.153875	0.356552	-5.59372	1.06138		1.8214	0.226484	0.496125	-5.85004	1.06099
1553934_PM_at	Hs.567778	LINC00305	1.67101	0.45644	0.671348	-6.3519	-1.04179		1.67101	0.518621	0.756823	-6.38579	-1.0426
1553935_PM_at	Hs.435710 /// Hs.736787	MGC2848	1.56564	0.676272	0.828029	-6.54696	1.02163		1.56564	0.915507	0.967381	-6.59348	1.00641
1553936_PM_a_at	Hs.736787	MGC2848	1.53616	0.106103	0.284818	-5.29761	1.0912		1.53616	0.605214	0.811306	-6.46234	-1.03282
1553938_PM_a_at	Hs.585069 /// Hs.633518	STK32A	1.78736	0.0283348	0.122508	-4.17323	1.08396		1.78736	0.0986472	0.308745	-5.20296	1.07289
1553940_PM_a_at	Hs.578684 /// Hs.683248 /// Hs.709156 /// Hs.734994 /// Hs.738030	LRRC28	4.3824	0.550351	0.742143	-6.45342	1.06196		4.3824	0.204823	0.469872	-5.77589	1.16365
1553943_PM_at	Hs.711081	NS3BP	1.50839	0.721015	0.854095	-6.57099	1.01862		1.50839	0.266093	0.54007	-5.96576	1.07053
1553944_PM_at	Hs.287694	CTAGE5 /// MIA2	1.307	0.0151705	0.0802137	-3.61629	1.12703		1.307	0.0817954	0.276329	-5.04871	1.10376
1553945_PM_at	Hs.375028	GPHB5	0.872754	0.21581	0.436042	-5.85071	1.05008		0.872754	0.691247	0.860373	-6.51842	1.01843
1553946_PM_at	Hs.350570	DCD	1.51637	0.000117644	0.00220393	0.93649	-2.54881		1.51637	0.000800036	0.0115316	-0.860725	-2.54016
1553947_PM_at	Hs.660633	EXOSC6	3.21591	0.803434	0.902315	-6.60463	-1.02007		3.21591	0.962672	0.986391	-6.59812	-1.0044
1553949_PM_at	Hs.536319	IQSEC3	0.775679	0.131994	0.324645	-5.47305	1.05728		0.775679	0.0248194	0.131068	-4.02265	1.10481
1553952_PM_at	Hs.111591	ZDHHC19	2.75948	0.282197	0.511019	-6.04324	1.0532		2.75948	0.436512	0.696644	-6.28908	1.04494
1553954_PM_at	Hs.408927	ALG14	7.05043	0.0373077	0.146518	-4.41436	1.1503		7.05043	0.293132	0.567883	-6.03314	1.08461
1553955_PM_at	Hs.603188 /// Hs.603999 /// Hs.654619	PPP1R21	5.80784	0.14988	0.350862	-5.57319	1.15502		5.80784	0.0178917	0.106073	-3.73144	1.33145
1553956_PM_at	Hs.12319	TMEM237	7.63323	0.804465	0.902787	-6.60497	-1.01443		7.63323	0.656558	0.841621	-6.49793	1.03078
1553957_PM_at	Hs.612078 /// Hs.655615	ZNF564	6.31534	0.881737	0.943468	-6.62506	-1.01133		6.31534	0.148336	0.392694	-5.52938	1.13969
1553959_PM_a_at	Hs.284284	B3GALT6	4.99336	0.116402	0.301146	-5.37253	1.25004		4.99336	0.228716	0.499111	-5.8572	1.22119
1553960_PM_at	Hs.472854 /// Hs.612734	SNX21	6.60975	0.511149	0.71293	-6.41494	-1.06519		6.60975	0.403577	0.670349	-6.24185	1.09927
1553961_PM_s_at	Hs.472854 /// Hs.612734	SNX21	8.19995	0.466446	0.679775	-6.36433	-1.05547		8.19995	0.819055	0.924282	-6.57243	1.02008
1553962_PM_s_at	Hs.502876	RHOB	1.67025	0.145371	0.344478	-5.54927	1.06792		1.67025	0.15374	0.400756	-5.55729	1.07865
1553963_PM_at	Hs.502876	RHOB	0.597408	0.194553	0.410337	-5.77342	1.04057		0.597408	0.11282	0.334801	-5.31193	1.05924
1553965_PM_x_at	Hs.502876	RHOB	1.69075	0.00820821	0.0526447	-3.05878	1.13053		1.69075	0.0480817	0.199711	-4.59967	1.11125
1553967_PM_at	Hs.144980	ADAT3	1.3853	0.370469	0.5981	-6.22497	-1.0402		1.3853	0.125079	0.355146	-5.39468	-1.08366
1553968_PM_a_at	Hs.144980	ADAT3	2.9663	0.126882	0.317307	-5.44162	-1.11416		2.9663	0.414587	0.678962	-6.25826	-1.06946
1553970_PM_s_at	Hs.533258	CEL	0.8598	0.323899	0.553227	-6.13725	-1.04788		0.8598	0.036023	0.166039	-4.34982	-1.12746
1553971_PM_a_at	Hs.556063	GATS	3.39839	0.367873	0.595925	-6.22049	-1.1558		3.39839	0.909794	0.964847	-6.59267	1.02154
1553972_PM_a_at	Hs.533013 /// Hs.606575	CBS	6.31746	0.000358561	0.00523722	-0.127653	1.5801		6.31746	0.000428299	0.00718846	-0.269554	1.69875
1553973_PM_a_at	Hs.334274	SPINK6	3.1566	0.00226376	0.0209261	-1.86691	-3.14601		3.1566	0.000126291	0.00286723	0.893383	-5.84159
1553974_PM_at	Hs.659565	C22orf39	5.09408	0.364995	0.593078	-6.21546	-1.05397		5.09408	0.975053	0.991123	-6.59875	-1.00212
1553976_PM_a_at	Hs.658128 /// Hs.735511	DPCD	6.77281	0.0980502	0.27112	-5.23324	-1.0953		6.77281	0.0476486	0.198681	-4.59189	-1.13809
1553977_PM_a_at	Hs.387367	CYP39A1	2.40312	0.000534345	0.00704498	-0.506686	-1.47093		2.40312	0.00272672	0.0285677	-2.01036	-1.46818
1553978_PM_at	Hs.153629	MEF2B /// MEF2BNB /// MEF2BNB-MEF2B	7.18083	0.0978615	0.270785	-5.23166	1.08909		7.18083	0.527746	0.763178	-6.39496	1.03837
1553979_PM_at	Hs.433010 /// Hs.501537 /// Hs.619178	ZNF121	7.82162	0.0326274	0.134401	-4.29722	1.08786		7.82162	0.0388748	0.174178	-4.41609	1.1003
1553982_PM_a_at	Hs.534612	RAB7B	3.59851	0.625129	0.794815	-6.51394	-1.05425		3.59851	0.142777	0.383996	-5.49945	-1.20816
1553983_PM_at	---	DTYMK	4.36522	0.111536	0.29352	-5.33808	1.14502		4.36522	0.206981	0.472709	-5.78369	1.1337
1553984_PM_s_at	Hs.471873	DTYMK	7.32146	0.0691957	0.217847	-4.94385	1.22469		7.32146	0.224768	0.494093	-5.84448	1.17023
1553986_PM_at	Hs.129136	RASEF	1.69887	0.154776	0.357777	-5.59827	-1.12058		1.69887	0.0408953	0.180102	-4.46003	-1.21603
1553987_PM_at	Hs.333120 /// Hs.732844	MAPKAPK5-AS1	5.29007	0.340739	0.569878	-6.17084	-1.08307		5.29007	0.569471	0.7903	-6.43347	-1.05741
1553989_PM_a_at	Hs.580464	ATP6V1C2	1.35696	0.202896	0.420367	-5.80489	-1.05542		1.35696	0.963285	0.986664	-6.59816	1.00227
1553990_PM_at	Hs.647399	BRICD5	3.72079	0.541543	0.736005	-6.44521	1.037		3.72079	0.502048	0.744755	-6.36839	1.04816
1553991_PM_s_at	Hs.187624 /// Hs.683419 /// Hs.711971 /// Hs.735329	VSIG10	6.56965	0.832319	0.917652	-6.61341	1.01854		6.56965	0.988947	0.996699	-6.59915	1.00141
1553992_PM_s_at	Hs.373818	NBR2	7.80886	0.510603	0.712568	-6.41436	1.08653		7.80886	0.141031	0.38134	-5.48978	1.24766
1553993_PM_s_at	Hs.656639 /// Hs.745568	MED25	4.48168	0.0396068	0.152216	-4.46639	-1.22566		4.48168	0.0211472	0.118015	-3.88059	-1.31049
1553994_PM_at	Hs.153952 /// Hs.631187	NT5E	6.16521	0.106037	0.284697	-5.2971	1.17968		6.16521	0.0211488	0.118015	-3.88066	1.32706
1553995_PM_a_at	Hs.153952 /// Hs.631187	NT5E	6.52184	0.767431	0.881531	-6.59154	-1.03052		6.52184	0.935236	0.975159	-6.59586	1.00976
1553997_PM_a_at	Hs.655761	ASPHD1	2.81209	0.099561	0.273923	-5.24574	-1.15012		2.81209	0.144313	0.386437	-5.50785	-1.15634
1553998_PM_at	Hs.558685 /// Hs.712728	DMRTC1 /// DMRTC1B	0.792875	0.94264	0.974301	-6.63376	1.00315		0.792875	0.854465	0.940029	-6.58201	-1.00949
1554001_PM_at	Hs.579079 /// Hs.605697	TRIM37	3.37963	0.813546	0.907728	-6.60787	1.0243		3.37963	0.945839	0.979902	-6.59688	1.00817
1554003_PM_at	Hs.482521	ARHGEF28	1.93568	0.0518457	0.180723	-4.69873	1.61671		1.93568	0.25829	0.53167	-5.9447	1.38075
1554004_PM_a_at	Hs.482521	ARHGEF28	1.91608	0.0193671	0.0950057	-3.83539	1.27675		1.91608	0.032157	0.154204	-4.25065	1.29911
1554006_PM_a_at	Hs.514477	LLGL2	1.37558	0.106644	0.285721	-5.30174	-1.09122		1.37558	0.0732324	0.259012	-4.95657	-1.12138
1554007_PM_at	Hs.166348	---	5.26713	0.0152198	0.0803683	-3.61922	-1.53608		5.26713	0.0297291	0.146927	-4.18179	-1.56583
1554008_PM_at	Hs.120658 /// Hs.658389	OSMR	4.93932	0.29212	0.5208	-6.06716	-1.10446		4.93932	0.739144	0.885296	-6.54243	1.03737
1554010_PM_at	Hs.222055	NDST1	7.29351	0.687783	0.834802	-6.55356	-1.03062		7.29351	0.873911	0.948806	-6.58634	-1.0141
1554012_PM_at	Hs.444834	RSPO2	1.5282	0.70001	0.841794	-6.56024	1.07054		1.5282	0.502021	0.744742	-6.36836	-1.15033
1554014_PM_at	Hs.220864	CHD2 /// LOC100507217	4.70447	0.509298	0.711527	-6.41299	1.06537		4.70447	0.322508	0.597945	-6.09789	1.11868
1554015_PM_a_at	Hs.220864	CHD2 /// LOC100507217	5.57969	0.700356	0.841931	-6.56043	1.02638		5.57969	0.500647	0.743786	-6.36687	-1.05522
1554016_PM_a_at	Hs.408702 /// Hs.721189	USB1	7.59146	0.0410563	0.155794	-4.49759	1.20677		7.59146	0.200647	0.464695	-5.76053	1.14564
1554017_PM_at	Hs.530315 /// Hs.632738	RILPL1 /// SNRNP35	5.88922	0.0365891	0.144547	-4.39741	1.17498		5.88922	0.0601304	0.22912	-4.79052	1.18481
1554018_PM_at	Hs.190495 /// Hs.602515 /// Hs.605668 /// Hs.639968	GPNMB	5.24101	0.015467	0.0812242	-3.63372	-1.47029		5.24101	0.167563	0.421507	-5.62389	-1.28536
1554019_PM_s_at	Hs.632616 /// Hs.636620	CEP57L1	6.5451	0.0111219	0.0652167	-3.33559	1.25236		6.5451	0.14708	0.390711	-5.52273	1.15767
1554020_PM_at	Hs.505202 /// Hs.620553 /// Hs.633204	BICD1	5.13648	4.52308e-07	3.27355e-05	6.30807	1.82021	X	5.13648	0.000205702	0.004184	0.427803	1.6038	X
1554021_PM_a_at	Hs.431471 /// Hs.600650	ZNF12	5.51323	0.306273	0.535322	-6.09954	-1.08573		5.51323	0.465043	0.717429	-6.32581	1.07128
1554022_PM_at	Hs.604182	CCDC13	0.843843	0.674569	0.826882	-6.54596	1.013		0.843843	0.254097	0.527446	-5.93306	-1.04251
1554023_PM_s_at	Hs.604182	CCDC13	2.62624	0.717482	0.852017	-6.56924	-1.01999		2.62624	0.856836	0.940937	-6.58257	-1.01167
1554026_PM_a_at	Hs.481720 /// Hs.597126	MYO10	4.80254	0.455134	0.67025	-6.35024	1.14948		4.80254	0.791017	0.911053	-6.56327	1.05967
1554027_PM_a_at	Hs.5462 /// Hs.592708	SLC4A4	2.67112	0.000492837	0.00663034	-0.429953	1.61119		2.67112	5.93121e-05	0.00161939	1.61689	1.94864
1554029_PM_a_at	Hs.482868	TTC37	3.87425	0.391102	0.617508	-6.25911	1.0832		3.87425	0.0987982	0.309023	-5.20421	1.20162
1554030_PM_at	Hs.149103 /// Hs.610205	ARSB	2.94099	0.877645	0.94106	-6.62425	1.01307		2.94099	0.506061	0.747244	-6.37269	1.06843
1554032_PM_at	Hs.149103 /// Hs.610205	ARSB	2.05749	0.091151	0.25912	-5.17333	1.15021		2.05749	0.120145	0.34711	-5.3625	1.163
1554033_PM_at	Hs.330463 /// Hs.568818	FRMD4A	2.54044	0.693561	0.837892	-6.55676	1.03423		2.54044	0.695222	0.862411	-6.5206	-1.04017
1554034_PM_a_at	Hs.330463 /// Hs.568818	FRMD4A	1.58972	0.095097	0.265959	-5.20817	1.26533		1.58972	0.242656	0.515109	-5.90006	1.21146
1554036_PM_at	Hs.409876	ZBTB24	4.50301	0.775106	0.886328	-6.59453	-1.04586		4.50301	0.366396	0.637273	-6.18131	-1.18258
1554037_PM_a_at	Hs.409876 /// Hs.622136	ZBTB24	3.55898	0.829504	0.916321	-6.61262	1.03713		3.55898	0.571242	0.791391	-6.43498	-1.11965
1554038_PM_at	Hs.480712 /// Hs.654971 /// Hs.657067 /// Hs.734980	LARP1B	3.61388	0.0420386	0.158194	-4.51808	1.37647		3.61388	0.0077609	0.0598081	-2.97567	1.65424
1554039_PM_at	Hs.309849	C14orf159	3.89506	0.440537	0.659443	-6.33124	1.06945		3.89506	0.90878	0.964365	-6.59252	-1.01176
1554041_PM_at	Hs.664180 /// Hs.739886	TMEM239	4.06706	0.213232	0.432742	-5.84183	1.05402		4.06706	0.811329	0.920908	-6.57005	-1.01181
1554042_PM_s_at	Hs.664180 /// Hs.739886	TMEM239	3.35444	0.48969	0.696348	-6.3916	1.02739		3.35444	0.0832996	0.279532	-5.06382	1.08458
1554043_PM_a_at	Hs.330741	---	2.00444	0.76044	0.877776	-6.58872	-1.01862		2.00444	0.0671777	0.245664	-4.88414	-1.14279
1554044_PM_a_at	Hs.584940	MRAP	1.83794	0.796062	0.898841	-6.60214	-1.01335		1.83794	0.392036	0.660353	-6.22394	1.05329
1554045_PM_at	Hs.514802 /// Hs.672687	ZNF24	4.356	0.12093	0.307825	-5.40319	-1.16798		4.356	0.196573	0.459777	-5.74518	-1.16336
1554047_PM_at	Hs.536122 /// Hs.598321	TXNDC9	5.11056	0.110562	0.292002	-5.33098	-1.15782		5.11056	0.576926	0.794986	-6.43979	-1.0611
1554049_PM_s_at	Hs.632447 /// Hs.635593	DCAF8	1.8067	0.326378	0.555561	-6.14234	-1.10759		1.8067	0.254341	0.527751	-5.93375	-1.15027
1554050_PM_at	Hs.123659	SMPDL3B	1.83049	0.001479	0.015237	-1.46804	1.1883		1.83049	0.124531	0.354334	-5.39117	1.09697
1554052_PM_at	Hs.460923 /// Hs.742212	CNOT1	3.93989	0.0848521	0.247922	-5.11417	1.16697		3.93989	0.0254158	0.1331	-4.04365	1.27027
1554053_PM_at	Hs.90458	SPTLC1	5.84872	0.41387	0.637472	-6.29392	1.10736		5.84872	0.443124	0.701529	-6.29792	1.11914
1554057_PM_at	Hs.568693 /// Hs.743830 /// Hs.745405	ASH1L-AS1	4.5628	0.326431	0.555561	-6.14245	1.13219		4.5628	0.968716	0.988599	-6.59846	-1.00581
1554059_PM_at	Hs.475300	SETMAR	1.05069	0.563087	0.751923	-6.46486	1.02201		1.05069	0.584808	0.799996	-6.4463	1.02449
1554060_PM_s_at	Hs.475300	SETMAR	1.33001	0.864807	0.933972	-6.62154	1.00569		1.33001	0.193614	0.455695	-5.73379	1.05299
1554062_PM_at	Hs.179675	XG	8.43804	0.110857	0.292444	-5.33314	-1.22091		8.43804	0.305638	0.580292	-6.06169	-1.16098
1554063_PM_at	Hs.615232 /// Hs.707401	ZHX1-C8ORF76	2.34805	0.347709	0.576932	-6.18409	1.07668		2.34805	0.0724957	0.257088	-4.9481	1.18431
1554065_PM_at	Hs.162659 /// Hs.623619	MVB12B	1.77762	0.568724	0.755964	-6.46977	-1.0268		1.77762	0.734139	0.882706	-6.54015	1.01869
1554067_PM_at	Hs.505871	C12orf66	3.16327	0.250692	0.4768	-5.95969	1.11139		3.16327	0.594615	0.805824	-6.45415	1.0588
1554068_PM_s_at	Hs.505871	C12orf66	2.70331	0.512394	0.713747	-6.41624	1.04361		2.70331	0.311501	0.586684	-6.07456	1.08106
1554069_PM_at	Hs.283613	EPHA8	1.87577	0.000552848	0.00721075	-0.538975	1.12819		1.87577	0.261564	0.535129	-5.95363	1.0435
1554071_PM_at	Hs.436625	CCDC67	2.86965	0.867017	0.935337	-6.62203	-1.00981		2.86965	0.269582	0.543384	-5.97493	1.07942
1554072_PM_s_at	Hs.436625	CCDC67	2.18732	0.35868	0.58691	-6.20424	-1.07078		2.18732	0.382924	0.652208	-6.20925	-1.07945
1554074_PM_s_at	Hs.194609	SLFNL1	2.01644	0.00163392	0.0164356	-1.56157	1.14411		2.01644	0.0503216	0.205627	-4.63873	1.09859
1554076_PM_s_at	Hs.643516 /// Hs.722394 /// Hs.740146	TMEM136	4.85926	0.103668	0.28072	-5.27872	1.11307		4.85926	0.0981808	0.307925	-5.19909	1.13675
1554077_PM_a_at	Hs.22157 /// Hs.732555 /// Hs.734049	TMEM53	3.2561	0.828384	0.915639	-6.6123	1.01565		3.2561	0.856532	0.940897	-6.5825	1.01535
1554078_PM_s_at	Hs.459779 /// Hs.692032 /// Hs.744096	DNAJA3	8.95189	0.153621	0.356173	-5.59244	1.0875		8.95189	0.13687	0.374766	-5.46617	1.10853
1554079_PM_at	Hs.655152	GALNT18	2.44851	0.225199	0.447559	-5.88202	-1.12042		2.44851	0.291052	0.565415	-6.02824	-1.12319
1554080_PM_at	Hs.148767 /// Hs.703862	RQCD1	5.63254	0.0141946	0.0767804	-3.55637	1.23185		5.63254	0.0370731	0.169042	-4.37484	1.22879
1554082_PM_a_at	Hs.59425	NOL9	4.71453	0.0491528	0.174799	-4.65297	1.13696		4.71453	0.0501691	0.20517	-4.63613	1.16222
1554084_PM_a_at	Hs.59425	NOL9	5.04768	0.262406	0.48972	-5.99221	1.10839		5.04768	0.906035	0.963112	-6.59211	1.01272
1554085_PM_at	Hs.445168	DDX51	3.70678	0.0201936	0.0978667	-3.87271	1.27263		3.70678	0.0234318	0.126151	-3.9717	1.31819
1554086_PM_at	Hs.224152 /// Hs.595145	TUBGCP3	4.57518	0.0106523	0.0633249	-3.2964	1.61459		4.57518	0.148494	0.392999	-5.53022	1.36148
1554089_PM_s_at	Hs.110445 /// Hs.585053	SBDS /// SBDSP1	9.20369	0.000314853	0.00472628	-0.00391019	1.13393		9.20369	0.000607919	0.00936702	-0.60128	1.14958
1554091_PM_a_at	Hs.537126	TIRAP	1.21792	0.189626	0.403951	-5.75408	1.07359		1.21792	0.184409	0.443348	-5.69702	1.08825
1554093_PM_a_at	Hs.30174	SNAPC5	7.06547	9.17003e-06	0.00031536	3.39307	1.30233		7.06547	8.35766e-06	0.000367761	3.50188	1.36706
1554094_PM_at	Hs.655070 /// Hs.656955 /// Hs.666702 /// Hs.720540 /// Hs.734486	ENTPD5	2.96372	0.00230624	0.021222	-1.88429	1.24156		2.96372	0.000189522	0.00392492	0.5059	1.3815
1554095_PM_at	Hs.591815 /// Hs.644464	RBM33	5.55218	0.28078	0.509531	-6.03974	1.09865		5.55218	0.819985	0.924485	-6.57271	-1.02344
1554096_PM_a_at	Hs.591815 /// Hs.644464	RBM33	3.52686	0.993331	0.996997	-6.63638	1.00069		3.52686	0.59387	0.805295	-6.45356	1.05334
1554097_PM_a_at	Hs.458096	MIR31HG	5.84262	3.73865e-05	0.000918959	2.0374	2.16329	X	5.84262	0.000565675	0.0088507	-0.533137	2.07412
1554098_PM_at	Hs.522672 /// Hs.624724	SPIN3	4.09763	0.105125	0.283081	-5.29007	1.18841		4.09763	0.133534	0.369623	-5.44667	1.20627
1554099_PM_a_at	Hs.522672 /// Hs.624724	SPIN3	4.39281	0.452729	0.668517	-6.34718	1.08644		4.39281	0.28367	0.558068	-6.01049	1.15015
1554101_PM_a_at	Hs.190983 /// Hs.743543	TMTC4	1.29943	0.138382	0.333798	-5.51047	-1.09664		1.29943	0.151703	0.397685	-5.5469	-1.11061
1554102_PM_a_at	Hs.190983 /// Hs.743543	TMTC4	3.91744	0.323601	0.552874	-6.13664	-1.06295		3.91744	0.277733	0.551836	-5.99578	-1.08232
1554103_PM_at	Hs.601035	---	2.69721	0.00434025	0.0336894	-2.47242	1.13034		2.69721	0.0824292	0.277563	-5.05511	1.08815
1554105_PM_at	Hs.522172	TMEM185A	4.00744	0.153514	0.356073	-5.59189	-1.12174		4.00744	0.29237	0.566987	-6.03135	-1.10413
1554106_PM_at	Hs.619414 /// Hs.648846 /// Hs.735547	NBEAL1	6.74638	0.00152699	0.0156108	-1.49803	1.28243		6.74638	0.000759755	0.011112	-0.811966	1.36895
1554108_PM_at	Hs.648846	NBEAL1	2.17524	0.549901	0.741869	-6.45301	-1.05377		2.17524	0.484922	0.732396	-6.34935	-1.07472
1554110_PM_at	Hs.476093 /// Hs.611520	CDCP1	1.85718	0.00288667	0.0250904	-2.09371	-1.29558		1.85718	0.00153237	0.0187569	-1.47204	-1.38668
1554112_PM_a_at	Hs.168762 /// Hs.601175 /// Hs.609191	ULK2	3.80661	0.0290682	0.124694	-4.19574	-1.20967		3.80661	0.198393	0.462036	-5.75208	-1.13767
1554113_PM_a_at	Hs.4749	SLC4A8	1.03949	0.0245738	0.111609	-4.04733	1.18143		1.03949	0.0736981	0.259953	-4.96187	1.16643
1554114_PM_s_at	Hs.654754	SSH2	1.16553	0.444699	0.662646	-6.33676	1.06134		1.16553	0.923178	0.970464	-6.59448	-1.00884
1554115_PM_at	Hs.519749 /// Hs.621286	C5orf58	2.37679	0.913024	0.959182	-6.63029	1.00429		2.37679	0.0161105	0.0990099	-3.63748	1.12282
1554116_PM_s_at	Hs.614101 /// Hs.657268 /// Hs.721043	PARP11	3.05733	0.104322	0.281845	-5.28384	-1.10779		3.05733	0.148238	0.392548	-5.52887	-1.11269
1554117_PM_at	Hs.622345 /// Hs.98188	CCDC60	1.62978	0.380715	0.608146	-6.24225	1.04815		1.62978	0.782448	0.907111	-6.56018	1.01749
1554119_PM_at	Hs.408702 /// Hs.721189	USB1	2.80404	0.280455	0.509147	-6.03893	1.06542		2.80404	0.901349	0.961108	-6.59137	1.00853
1554121_PM_at	Hs.132513 /// Hs.600488	HSD17B12	2.89231	0.249463	0.475476	-5.95617	1.07349		2.89231	0.0267451	0.137536	-4.08867	1.17918
1554122_PM_a_at	Hs.132513 /// Hs.600488	HSD17B12	2.84591	0.996196	0.998355	-6.6364	-1.00112		2.84591	0.655229	0.841057	-6.49709	-1.13167
1554125_PM_a_at	Hs.439199 /// Hs.682478 /// Hs.694600 /// Hs.729743	NLGN4Y	3.22043	0.00811461	0.0522281	-3.04829	1.29043		3.22043	0.000918267	0.0128053	-0.990701	1.47283
1554126_PM_at	Hs.339024 /// Hs.639220	MSRB3	6.35372	0.000125691	0.00232081	0.873121	1.54954	X	6.35372	0.000111854	0.00260985	1.00943	1.68216	X
1554127_PM_s_at	Hs.339024 /// Hs.639220	MSRB3	7.06083	1.6539e-08	2.67043e-06	9.51737	1.72469	X	7.06083	1.16485e-07	1.49964e-05	7.6325	1.79207	X
1554128_PM_at	Hs.368028	ADIG	5.21462	0.891848	0.949104	-6.62693	-1.00857		5.21462	0.669113	0.848211	-6.50567	-1.0321
1554129_PM_a_at	Hs.368028	ADIG	1.60181	0.0570478	0.192784	-4.78041	1.12485		1.60181	0.289268	0.563911	-6.024	1.07863
1554131_PM_at	Hs.461988	CCSER2	2.2243	0.725197	0.856704	-6.57302	-1.0239		2.2243	0.665002	0.84596	-6.50317	1.03485
1554132_PM_a_at	Hs.461988	CCSER2	4.47352	0.0812513	0.241547	-5.07818	1.15909		4.47352	0.192106	0.453632	-5.72791	1.13734
1554133_PM_at	Hs.653144	RUFY2	2.52207	0.178575	0.389597	-5.7085	1.11076		2.52207	0.397155	0.664943	-6.23197	1.08024
1554140_PM_at	Hs.49421	WDR78	4.34495	0.0638073	0.206973	-4.87546	-1.28852		4.34495	0.711807	0.871151	-6.52932	1.05974
1554141_PM_s_at	Hs.49421	WDR78	3.48907	0.207676	0.426464	-5.82224	-1.16887		3.48907	0.334938	0.609227	-6.123	1.15008
1554142_PM_at	Hs.442781 /// Hs.660718	SUGT1P3	2.42409	0.508595	0.710926	-6.41225	1.04767		2.42409	0.578918	0.796052	-6.44145	-1.04703
1554143_PM_a_at	Hs.442781 /// Hs.660718	SUGT1P3	2.58709	0.598506	0.7767	-6.49417	1.04432		2.58709	0.380753	0.650317	-6.20568	1.08898
1554145_PM_a_at	Hs.603188 /// Hs.603999 /// Hs.654619	PPP1R21	3.43685	0.445053	0.662935	-6.33722	1.09049		3.43685	0.362091	0.633717	-6.17374	1.1296
1554147_PM_s_at	Hs.341906 /// Hs.644561	MAATS1	1.37345	0.0410106	0.155653	-4.49662	-1.13921		1.37345	0.703814	0.866953	-6.52519	-1.02809
1554148_PM_a_at	Hs.478031 /// Hs.596803 /// Hs.611929 /// Hs.623064	SLC33A1	6.18116	0.746393	0.869724	-6.58275	1.02116		6.18116	0.63521	0.829139	-6.48393	1.03683
1554149_PM_at	Hs.531371 /// Hs.736136	CLDND1	9.84989	0.0243954	0.111002	-4.04087	-1.09051		9.84989	0.00428459	0.0395532	-2.42953	-1.1416
1554151_PM_at	Hs.488181	OGDH	2.7666	0.00105804	0.011859	-1.1528	1.38203		2.7666	0.0524129	0.210947	-4.67357	1.2386
1554152_PM_a_at	Hs.488181	OGDH	1.48001	0.757958	0.876687	-6.58769	1.02089		1.48001	0.594464	0.8057	-6.45403	-1.04298
1554153_PM_a_at	Hs.502458 /// Hs.597222	PHF21A	4.98116	9.45293e-05	0.00186586	1.14614	-1.34775		4.98116	0.000376227	0.00653438	-0.146546	-1.36817
1554154_PM_at	Hs.594430 /// Hs.632427 /// Hs.667447	GDAP2	4.07295	0.0413405	0.156417	-4.50357	1.25781		4.07295	0.112526	0.334202	-5.30983	1.23048
1554155_PM_at	Hs.656769	MCPH1	4.85441	0.0194151	0.095136	-3.83761	1.27689		4.85441	0.12496	0.354967	-5.39391	1.20259
1554156_PM_a_at	Hs.116128	WFDC8	1.89704	0.0928884	0.262222	-5.18887	1.08389		1.89704	0.669797	0.848627	-6.50608	1.02387
1554157_PM_a_at	Hs.116128	WFDC8	1.163	0.276184	0.504231	-6.02822	1.0477		1.163	0.739394	0.885405	-6.54255	1.01676
1554158_PM_at	Hs.292265 /// Hs.601757 /// Hs.740145	ZMYND11	3.0804	0.933444	0.969816	-6.63283	1.00929		3.0804	0.323657	0.599092	-6.10026	1.13832
1554159_PM_a_at	Hs.292265 /// Hs.601757 /// Hs.740145	ZMYND11	5.76322	0.45373	0.66925	-6.34846	1.06918		5.76322	0.878108	0.950847	-6.58719	1.01618
1554160_PM_a_at	Hs.639437 /// Hs.710284	ZNF446	3.83387	0.965227	0.984534	-6.63544	1.00252		3.83387	0.453603	0.709569	-6.31151	-1.05253
1554161_PM_at	Hs.40510 /// Hs.605588	SLC25A27	3.32448	0.865508	0.934399	-6.6217	-1.02213		3.32448	0.769607	0.901307	-6.55529	-1.04557
1554163_PM_at	Hs.422585	TWIST2	4.64126	8.3705e-10	2.93585e-07	12.4044	-3.75523	X	4.64126	5.95451e-09	1.54509e-06	10.5062	-4.17262	X
1554165_PM_at	Hs.129195 /// Hs.619056	FAM53B	2.79014	0.106381	0.285284	-5.29973	1.09507		2.79014	0.940422	0.977403	-6.59638	-1.00486
1554167_PM_a_at	Hs.654773	GOLGA7	6.41749	0.973874	0.9882	-6.63586	-1.00177		6.41749	0.184057	0.44292	-5.69557	-1.08913
1554168_PM_a_at	Hs.726365	SH3KBP1	8.86362	0.883125	0.944251	-6.62532	1.00741		8.86362	0.835741	0.931404	-6.57722	1.01233
1554170_PM_a_at	Hs.632319	MBLAC1	3.66601	0.609517	0.784552	-6.50257	1.04344		3.66601	0.500443	0.743724	-6.36665	1.06833
1554171_PM_at	Hs.522684	ZMYM3	5.83412	0.888527	0.946877	-6.62633	-1.0124		5.83412	0.279767	0.553759	-6.00086	1.11938
1554172_PM_a_at	Hs.522684	ZMYM3	3.60121	0.472904	0.6847	-6.37212	1.06925		3.60121	0.48873	0.734921	-6.35368	1.07894
1554173_PM_at	Hs.313343	CD300LB	1.62797	0.782343	0.891041	-6.59725	-1.01201		1.62797	0.688808	0.859077	-6.51707	1.02058
1554175_PM_at	Hs.313343	CD300LB	2.90601	0.410257	0.634053	-6.28858	1.04149		2.90601	0.89543	0.958622	-6.59039	-1.00763
1554176_PM_a_at	Hs.350846	C3orf33	4.6933	0.0813458	0.241683	-5.07915	1.11917		4.6933	0.552241	0.779945	-6.41823	1.04529
1554177_PM_a_at	Hs.438489 /// Hs.656689	ATP5S	5.29949	0.3762	0.603778	-6.23472	-1.04517		5.29949	0.718977	0.874896	-6.53291	-1.02126
1554178_PM_a_at	Hs.24701 /// Hs.600546 /// Hs.708623	FAM126B	6.33813	0.863549	0.933463	-6.62126	1.01603		6.33813	0.682086	0.855935	-6.51328	-1.04564
1554179_PM_s_at	Hs.158665 /// Hs.604828 /// Hs.609884	LYNX1	1.56365	0.479856	0.689587	-6.38032	-1.04625		1.56365	0.340013	0.613622	-6.13289	-1.07473
1554181_PM_at	Hs.591950 /// Hs.738753	SNX32	2.17526	0.471454	0.683622	-6.37039	-1.03861		2.17526	0.271741	0.545672	-5.98053	1.07078
1554182_PM_at	Hs.632307 /// Hs.645328	TRIM73 /// TRIM74	1.05111	0.717434	0.852005	-6.56922	1.03141		1.05111	0.608985	0.813312	-6.46518	1.05283
1554183_PM_s_at	Hs.645328	TRIM73 /// TRIM74	1.72671	0.00623559	0.0435791	-2.80673	1.18325		1.72671	0.238958	0.510901	-5.88899	1.08487
1554185_PM_at	Hs.552959	LOC554206	1.20336	0.426398	0.647648	-6.31189	-1.0443		1.20336	0.267853	0.541715	-5.9704	-1.07398
1554187_PM_at	Hs.552959	LOC554206	1.06075	0.115442	0.299729	-5.36586	1.05664		1.06075	0.0798102	0.272381	-5.0283	1.07514
1554188_PM_at	Hs.298685	C11orf53	1.42099	0.325941	0.555001	-6.14145	1.04813		1.42099	0.121794	0.349705	-5.37341	1.09204
1554190_PM_s_at	Hs.228320	PLEKHS1	1.69793	0.106925	0.286112	-5.30387	-1.10508		1.69793	0.0545898	0.216018	-4.70832	-1.15179
1554192_PM_s_at	Hs.566191	TRMT44	3.3415	0.753982	0.874377	-6.58602	1.01692		3.3415	0.374802	0.644641	-6.19574	1.0578
1554193_PM_s_at	Hs.734632 /// Hs.743412	MANEA	4.68904	0.263994	0.49124	-5.99648	1.11891		4.68904	0.766114	0.899585	-6.55391	1.03553
1554194_PM_at	Hs.553539	---	3.69649	0.285418	0.514109	-6.05112	-1.13526		3.69649	0.310692	0.585847	-6.0728	-1.15206
1554195_PM_a_at	Hs.660038	C5orf46	4.43703	1.85193e-05	0.000536696	2.71438	-3.56251	X	4.43703	1.31652e-05	0.000514524	3.06389	-4.61414	X
1554196_PM_at	Hs.400688	IZUMO1	0.8549	0.158417	0.362654	-5.61634	1.06697		0.8549	0.954832	0.983502	-6.5976	1.00302
1554198_PM_at	Hs.515951 /// Hs.611382 /// Hs.691102 /// Hs.743645	SH3YL1	1.93909	0.00756386	0.0499465	-2.98396	1.11692		1.93909	0.00575863	0.048594	-2.70211	1.14455
1554199_PM_at	Hs.160871	PTPRO	1.1824	0.350279	0.579527	-6.18889	1.08679		1.1824	0.869221	0.946249	-6.58536	-1.0173
1554201_PM_at	Hs.143036 /// Hs.616957 /// Hs.691167 /// Hs.734577	CABP4	2.11219	0.0378351	0.147793	-4.42659	1.19146		2.11219	0.0787786	0.270619	-5.01748	1.18876
1554202_PM_x_at	Hs.143036 /// Hs.616957 /// Hs.691167 /// Hs.734577	CABP4	2.22396	0.00950814	0.0585655	-3.19298	1.1123		2.22396	0.442563	0.701346	-6.29717	1.03607
1554203_PM_at	Hs.473554	GRIK1-AS1	1.70393	0.309803	0.538859	-6.10732	1.06034		1.70393	0.242623	0.515058	-5.89996	1.08275
1554205_PM_s_at	Hs.516629	ICA1L	3.91296	0.225971	0.448475	-5.88453	1.08503		3.91296	0.0783048	0.269445	-5.01246	1.1518
1554206_PM_at	Hs.133321	TMLHE	3.42276	0.571173	0.757835	-6.47187	-1.08119		3.42276	0.878532	0.950993	-6.58728	1.02504
1554208_PM_at	Hs.116419	MEI1	1.55379	0.612548	0.786897	-6.50483	-1.02095		1.55379	0.329488	0.604944	-6.11214	1.04834
1554210_PM_at	Hs.157231	ZCCHC13	1.70223	0.0608162	0.200782	-4.83479	1.07274		1.70223	0.107633	0.325947	-5.27389	1.07296
1554212_PM_s_at	Hs.388045 /// Hs.609504	KCNS2	4.59164	0.00375392	0.03037	-2.33793	-2.05139		4.59164	0.000252894	0.00488426	0.231071	-3.03202	X
1554213_PM_at	Hs.623597 /// Hs.98594	ARHGEF10	2.79131	0.0820531	0.242781	-5.08634	1.1577		2.79131	0.00131288	0.0167723	-1.327	1.39987
1554214_PM_at	---	---	1.10117	0.771043	0.883973	-6.59296	1.0127		1.10117	0.577014	0.794986	-6.43986	1.02893
1554216_PM_at	Hs.202424	CCDC132	2.49625	0.0065872	0.0452731	-2.85714	1.14613		2.49625	0.00381937	0.036477	-2.3232	1.18786
1554217_PM_a_at	Hs.202424	CCDC132	3.11252	0.605899	0.781567	-6.49985	1.05226		3.11252	0.477024	0.7261	-6.34019	1.08628
1554219_PM_at	---	---	1.24114	0.370839	0.598468	-6.22561	1.05127		1.24114	0.0488831	0.201586	-4.61386	1.14164
1554220_PM_a_at	---	---	1.09782	0.26093	0.488029	-5.98821	1.04786		1.09782	0.414795	0.679222	-6.25856	-1.04053
1554222_PM_at	Hs.161397	MGC45922	1.3205	0.0242772	0.110675	-4.03657	1.08994		1.3205	0.100388	0.312134	-5.21724	1.07532
1554224_PM_at	Hs.737442	---	0.689929	0.176633	0.386973	-5.70016	1.0616		0.689929	0.0542176	0.215308	-4.70248	1.10696
1554225_PM_a_at	Hs.737442	---	1.12772	0.357416	0.585738	-6.20196	-1.03759		1.12772	0.307772	0.582713	-6.06641	-1.04936
1554228_PM_a_at	Hs.459124	C8orf56	2.67337	0.0278304	0.121006	-4.15738	1.08237		2.67337	0.000559557	0.00878512	-0.522844	1.16667
1554229_PM_at	Hs.484195 /// Hs.599807 /// Hs.695015	CREBRF	2.77191	0.00516771	0.0381838	-2.63369	-1.36384		2.77191	0.24306	0.515706	-5.90126	-1.15635
1554231_PM_a_at	Hs.351005	ZNF396	3.41829	0.0820327	0.242781	-5.08613	-1.13646		3.41829	0.0807259	0.274172	-5.03778	-1.16323
1554232_PM_a_at	Hs.703948	---	0.809696	0.841655	0.922407	-6.61594	1.00783		0.809696	0.401797	0.668967	-6.23914	1.03945
1554233_PM_at	Hs.362854	C1QTNF9	0.99669	0.672141	0.825262	-6.54452	-1.01563		0.99669	0.0690964	0.249792	-4.90782	1.08354
1554234_PM_at	Hs.404137 /// Hs.734230	KATNAL2	2.94085	0.90407	0.955259	-6.62896	-1.00879		2.94085	0.350363	0.623413	-6.15248	-1.0836
1554235_PM_at	Hs.660362	CTNNA3	1.21381	0.702408	0.843276	-6.56152	1.02241		1.21381	0.864686	0.944092	-6.58437	1.01169
1554237_PM_at	Hs.591530	SDCCAG8	3.71715	0.451832	0.668197	-6.34603	-1.10523		3.71715	0.863259	0.943567	-6.58405	-1.02721
1554239_PM_s_at	Hs.465433 /// Hs.597505 /// Hs.623661 /// Hs.640494	ZADH2	6.57796	0.440621	0.659454	-6.33135	-1.08494		6.57796	0.101371	0.314115	-5.22518	-1.22993
1554240_PM_a_at	Hs.174103	ITGAL	1.75335	0.0130858	0.0726745	-3.48292	-1.11849		1.75335	0.309899	0.585017	-6.07107	-1.05328
1554241_PM_at	Hs.21016	COCH	10.2226	0.0172206	0.0876405	-3.73021	1.07574		10.2226	0.232659	0.50382	-5.86963	1.04259
1554242_PM_a_at	Hs.21016	COCH	2.48347	5.76548e-06	0.000223096	3.84175	-2.66666		2.48347	6.59801e-06	0.000308278	3.72991	-3.14088
1554245_PM_x_at	Hs.597682 /// Hs.671866 /// Hs.713725 /// Hs.720602 /// Hs.733127	ARL17A /// ARL17B /// LOC100294341 /// LOC100996709	5.30082	0.0397349	0.152446	-4.4692	1.2342		5.30082	0.286195	0.560597	-6.01663	1.13372
1554246_PM_at	Hs.158963	C1orf210	1.48181	0.032112	0.132936	-4.28326	-1.1032		1.48181	0.00438012	0.0401236	-2.44991	-1.17092
1554248_PM_at	Hs.434401	ZNF638	2.04885	0.0911825	0.259145	-5.17361	1.27465		2.04885	0.363503	0.6351	-6.17623	1.16339
1554249_PM_a_at	Hs.434401 /// Hs.688019	ZNF638 /// ZNF638-IT1	4.84516	0.734387	0.862515	-6.57735	-1.02674		4.84516	0.721341	0.876263	-6.53407	1.03318
1554250_PM_s_at	Hs.733046	TRIM73	1.7398	0.0906772	0.258263	-5.16904	-1.16189		1.7398	0.46527	0.717611	-6.32609	1.07779
1554251_PM_at	Hs.142442	HP1BP3	6.68339	0.12716	0.317633	-5.44336	1.19126		6.68339	0.299769	0.574577	-6.04848	1.14879
1554252_PM_a_at	Hs.662371	CERS3	1.92886	0.046089	0.167536	-4.59758	-1.25717		1.92886	0.0522174	0.210476	-4.67038	-1.29914
1554253_PM_a_at	Hs.662371	CERS3	2.46355	5.1729e-05	0.00117755	1.72503	-1.70322		2.46355	0.00176014	0.0207747	-1.60184	-1.58422
1554256_PM_a_at	Hs.370605 /// Hs.640316 /// Hs.694145	PCNXL2	5.7149	0.588694	0.769975	-6.48641	1.05437		5.7149	0.119394	0.345992	-5.35748	1.19993
1554258_PM_a_at	Hs.491885	DNAJC5B	0.942845	0.652411	0.812266	-6.53233	-1.01797		0.942845	0.988781	0.996699	-6.59914	-1.00065
1554259_PM_at	Hs.239370 /// Hs.595811	GPSM1	1.99915	0.425249	0.646605	-6.31027	1.04027		1.99915	0.955451	0.983789	-6.59765	-1.00325
1554260_PM_a_at	Hs.595553	FRYL	4.7531	0.128233	0.319414	-5.45005	1.17042		4.7531	0.840848	0.933899	-6.57858	-1.02433
1554261_PM_at	Hs.130593 /// Hs.609010 /// Hs.704558 /// Hs.735144	KLHL29	1.45965	0.166054	0.373172	-5.65276	1.07062		1.45965	0.0838993	0.280819	-5.06976	1.10628
1554262_PM_s_at	Hs.130593	KLHL29	1.81919	0.158788	0.363244	-5.61815	1.14812		1.81919	0.231053	0.50169	-5.8646	1.1475
1554264_PM_at	Hs.444028	CKAP2	2.81443	0.0323391	0.133603	-4.28944	1.256		2.81443	0.0930111	0.298499	-5.15478	1.23093
1554266_PM_at	---	---	3.70994	0.501489	0.705408	-6.40464	1.08231		3.70994	0.428143	0.690011	-6.27759	1.11612
1554268_PM_at	Hs.642701	MORN1	1.22342	0.373902	0.60153	-6.23083	1.04898		1.22342	0.375003	0.644864	-6.19607	1.05774
1554271_PM_a_at	Hs.720473	CENPL	4.30987	0.244614	0.469831	-5.94207	1.12771		4.30987	0.480109	0.728672	-6.34379	-1.08903
1554272_PM_at	Hs.482910 /// Hs.649723	ERAP2	3.07387	0.804584	0.902828	-6.605	1.0145		3.07387	0.884363	0.953588	-6.58841	1.01001
1554273_PM_a_at	Hs.482910 /// Hs.649723	ERAP2	1.41685	0.158439	0.362688	-5.61645	1.08918		1.41685	0.753359	0.893125	-6.54866	1.02233
1554274_PM_a_at	Hs.199763 /// Hs.605559 /// Hs.609939	SSH1	3.94058	0.00737707	0.0490969	-2.96105	1.22593		3.94058	0.655648	0.841221	-6.49736	1.0386
1554276_PM_at	Hs.584842	SART3	1.09394	0.194463	0.41021	-5.77307	1.05335		1.09394	0.472833	0.722981	-6.33522	1.03412
1554277_PM_s_at	Hs.509229	FANCM	1.24411	0.211036	0.430215	-5.83416	1.11432		1.24411	0.83046	0.929215	-6.57576	1.0218
1554279_PM_a_at	Hs.496501	TRMT2B	1.5195	0.274704	0.502601	-6.02446	1.08378		1.5195	0.612364	0.815635	-6.4677	1.04458
1554280_PM_a_at	Hs.632691 /// Hs.742935	C9orf43	1.48388	0.396802	0.622267	-6.2681	-1.0375		1.48388	0.296819	0.571504	-6.04172	-1.05494
1554281_PM_at	---	---	1.05119	0.416121	0.63923	-6.29721	1.03213		1.05119	0.613801	0.816397	-6.46876	1.02329
1554283_PM_at	Hs.656047	CCRN4L	7.91414	0.716007	0.851145	-6.56851	-1.03451		7.91414	0.60791	0.812768	-6.46438	-1.05798
1554285_PM_at	Hs.710500	HAVCR2	1.34484	0.00388843	0.031136	-2.37058	-1.25554		1.34484	0.0117258	0.0796989	-3.35111	-1.25895
1554286_PM_at	Hs.367930	FLJ25758	2.03772	0.037834	0.147793	-4.42656	1.10026		2.03772	0.0154248	0.0960533	-3.59843	1.14187
1554287_PM_at	Hs.50749	TRIM4	3.68564	0.170199	0.378263	-5.67173	-1.15095		3.68564	0.481085	0.72936	-6.34493	1.08776
1554288_PM_at	Hs.192619	FAM160B1	1.42017	0.693358	0.837851	-6.55665	1.02432		1.42017	0.640862	0.832348	-6.48775	1.03403
1554290_PM_at	Hs.35804 /// Hs.595977 /// Hs.623770	HERC3	3.55602	0.357678	0.58594	-6.20244	-1.09769		3.55602	0.375197	0.645035	-6.1964	-1.11148
1554291_PM_at	Hs.603275 /// Hs.609919 /// Hs.620701	UHRF1BP1L	3.05648	0.434617	0.654449	-6.32326	-1.11689		3.05648	0.414391	0.678788	-6.25797	-1.14562
1554292_PM_a_at	Hs.603275 /// Hs.609919 /// Hs.620701	UHRF1BP1L	1.80733	0.782186	0.89098	-6.5972	-1.02689		1.80733	0.417775	0.681735	-6.26289	1.09625
1554293_PM_at	Hs.646511 /// Hs.720449 /// Hs.727864 /// Hs.733489	TTBK2	1.70727	0.318436	0.547693	-6.12586	-1.09591		1.70727	0.627641	0.824582	-6.4787	-1.05348
1554294_PM_s_at	Hs.646511 /// Hs.720449 /// Hs.727864 /// Hs.733489	TTBK2	1.7664	0.415495	0.638747	-6.29629	-1.10392		1.7664	0.852401	0.939017	-6.58151	-1.02681
1554295_PM_x_at	Hs.646511 /// Hs.720449 /// Hs.727864 /// Hs.733489	TTBK2	1.9896	0.233199	0.45723	-5.9075	-1.09753		1.9896	0.926828	0.971897	-6.59492	-1.00838
1554296_PM_at	Hs.260074 /// Hs.669832	CYP19A1	1.47256	0.00131664	0.0139875	-1.35873	-1.82418		1.47256	0.00705952	0.0562817	-2.88901	-1.78528
1554298_PM_a_at	Hs.213762	WDR49	2.16475	0.393802	0.619767	-6.26339	1.06343		2.16475	0.534603	0.76784	-6.40167	1.05397
1554299_PM_at	Hs.256036	NPAS4	0.898102	0.915297	0.960279	-6.63061	-1.00394		0.898102	0.586358	0.800964	-6.44755	-1.02401
1554300_PM_a_at	Hs.99414	SVOPL	1.74805	0.709415	0.847415	-6.56517	-1.01985		1.74805	0.549295	0.778316	-6.41553	1.03793
1554301_PM_at	Hs.658835 /// Hs.744236	LHFPL3-AS1	1.11288	0.61226	0.786658	-6.50461	-1.03314		1.11288	0.704024	0.867074	-6.5253	-1.02915
1554302_PM_s_at	Hs.658835 /// Hs.744236	LHFPL3-AS1	0.771791	0.101755	0.277661	-5.26354	1.06675		0.771791	0.90196	0.96144	-6.59147	-1.00563
1554303_PM_at	Hs.42151 /// Hs.593840 /// Hs.738792	HNMT	1.07081	0.0514996	0.180038	-4.69299	-1.19827		1.07081	0.0203312	0.115071	-3.84556	-1.29255
1554305_PM_at	Hs.658999	MGC20647	1.49385	0.00989045	0.0601954	-3.22889	1.10155		1.49385	0.0708528	0.253745	-4.92889	1.0808
1554306_PM_at	Hs.528087 /// Hs.743604	ITPKB	1.99373	0.698221	0.840684	-6.55929	-1.02766		1.99373	0.32473	0.600157	-6.10247	-1.0855
1554307_PM_at	Hs.732113	LOC644852	1.64926	0.650948	0.811329	-6.53139	-1.0254		1.64926	0.522358	0.759512	-6.38958	-1.04268
1554308_PM_s_at	Hs.116250 /// Hs.721015 /// Hs.721783 /// Hs.734419	GABRA2	1.72717	0.870493	0.936971	-6.62278	-1.00893		1.72717	0.791758	0.911236	-6.56353	1.01709
1554309_PM_at	Hs.467084 /// Hs.597213	EIF4G3	1.73181	0.022701	0.105792	-3.97697	1.2528		1.73181	0.140158	0.379878	-5.48489	1.18283
1554310_PM_a_at	Hs.467084 /// Hs.597213	EIF4G3	4.88106	0.291389	0.520038	-6.06544	1.09584		4.88106	0.173947	0.430433	-5.65256	1.14974
1554311_PM_a_at	Hs.250429 /// Hs.604105 /// Hs.735114	SUPT6H	1.44555	0.940987	0.973328	-6.6336	1.00698		1.44555	0.874199	0.948905	-6.5864	-1.01766
1554312_PM_at	Hs.491626 /// Hs.629385	RNF170	0.92568	0.793478	0.897285	-6.60125	1.01218		0.92568	0.919518	0.969084	-6.59402	-1.00551
1554314_PM_at	Hs.485528 /// Hs.722010 /// Hs.730194	C6orf141	3.51968	0.125115	0.314598	-5.43042	1.10896		3.51968	0.484675	0.732324	-6.34906	1.05622
1554316_PM_at	---	PGLS	1.1552	0.20617	0.424545	-5.81682	1.05752		1.1552	0.447867	0.704978	-6.30413	1.04
1554317_PM_s_at	Hs.525610	TRMT61A	2.78588	0.0386875	0.149956	-4.44598	1.1108		2.78588	0.433111	0.694133	-6.28445	1.04669
1554318_PM_at	Hs.695009	LOC541473	1.58473	0.534274	0.730217	-6.43825	1.03861		1.58473	0.301875	0.576518	-6.05326	1.07726
1554319_PM_at	Hs.510225	RPS6KA5	1.62768	0.647193	0.809097	-6.52895	-1.03305		1.62768	0.716271	0.873547	-6.53156	-1.03083
1554321_PM_a_at	Hs.194692	NFS1	1.39322	0.495598	0.700857	-6.3982	-1.04259		1.39322	0.340311	0.613878	-6.13347	1.07133
1554322_PM_a_at	Hs.20516 /// Hs.599215	HDAC4	2.93333	0.00986066	0.0600742	-3.22614	1.14356		2.93333	0.0399783	0.177305	-4.44038	1.13129
1554324_PM_s_at	Hs.371597	DYNC2LI1	2.86041	0.0019588	0.0187962	-1.73156	1.39856		2.86041	0.0169319	0.102349	-3.68208	1.34396
1554325_PM_at	Hs.586174 /// Hs.684170	DOCK2	1.81046	0.97872	0.990615	-6.63605	-1.00131		1.81046	0.195002	0.457605	-5.73915	1.07886
1554327_PM_a_at	Hs.686224 /// Hs.686745 /// Hs.739335 /// Hs.8859	CANT1	2.3769	0.241457	0.466813	-5.93271	1.06873		2.3769	0.654591	0.840625	-6.49669	1.03006
1554328_PM_at	Hs.35199 /// Hs.602450 /// Hs.604855	STXBP4	2.12918	0.0843403	0.246893	-5.10916	1.19056		2.12918	0.304635	0.579277	-6.05946	1.12789
1554329_PM_x_at	Hs.35199 /// Hs.602450 /// Hs.604855	STXBP4	2.29035	0.0138646	0.07558	-3.53515	1.32921		2.29035	0.306109	0.580747	-6.06273	1.14361
1554331_PM_a_at	Hs.202438	LRRC18	1.00122	0.971158	0.987031	-6.63574	-1.00121		1.00122	0.455391	0.710626	-6.31378	-1.02998
1554332_PM_a_at	Hs.671273	LOC100127888	1.64541	0.895856	0.950895	-6.62762	1.00735		1.64541	0.989018	0.996699	-6.59915	-1.00091
1554333_PM_at	Hs.513053	DNAJA4	2.33865	0.186062	0.39948	-5.73973	-1.10474		2.33865	0.0347364	0.162266	-4.31811	-1.2104
1554334_PM_a_at	Hs.513053	DNAJA4	2.96317	0.320625	0.550041	-6.13046	-1.09885		2.96317	0.231429	0.502304	-5.86578	-1.1435
1554335_PM_at	Hs.170944	CYTH4	0.828084	0.408938	0.63285	-6.28662	1.02902		0.828084	0.649711	0.837825	-6.49356	-1.01862
1554337_PM_at	Hs.726316	FARP2	2.04035	0.0808248	0.240645	-5.0738	1.09342		2.04035	0.0190463	0.11044	-3.78733	1.15457
1554339_PM_a_at	Hs.448207 /// Hs.507948	COG3	1.86154	0.625239	0.794889	-6.51401	1.04497		1.86154	0.527713	0.763171	-6.39493	1.0693
1554340_PM_a_at	Hs.628264 /// Hs.632364 /// Hs.733197	DRAXIN /// LOC100996614	1.51817	0.635861	0.802268	-6.52139	-1.02161		1.51817	0.305053	0.579669	-6.06039	-1.05635
1554341_PM_a_at	Hs.480101	HELQ	4.58562	0.733655	0.862063	-6.57701	1.02179		4.58562	0.0898099	0.29248	-5.12598	1.13775
1554342_PM_s_at	Hs.480101	HELQ	5.50048	0.330025	0.559166	-6.14973	-1.07317		5.50048	0.895692	0.958676	-6.59044	1.01117
1554343_PM_a_at	Hs.435579	STAP1	0.991057	0.00616261	0.0432624	-2.7959	-1.25841		0.991057	0.0262538	0.135902	-4.07231	-1.2402
1554344_PM_s_at	Hs.437167 /// Hs.534650	AQP12A /// AQP12B	3.64742	0.00454444	0.0348443	-2.51495	1.14708		3.64742	0.0370921	0.169068	-4.37529	1.12228
1554345_PM_a_at	Hs.24088	GIN1	3.93746	0.0355722	0.141882	-4.37282	-1.20613		3.93746	0.0859807	0.284828	-5.09003	-1.19507
1554346_PM_at	Hs.155090 /// Hs.708730 /// Hs.734358 /// Hs.739331	GNB5	1.14848	0.00513295	0.0379885	-2.62746	1.17778		1.14848	0.0115888	0.0790528	-3.34048	1.18742
1554348_PM_s_at	Hs.156506 /// Hs.642549 /// Hs.736731	CDKN2AIPNL	1.32035	0.342191	0.571398	-6.17363	1.05003		1.32035	0.83148	0.929713	-6.57604	1.01287
1554349_PM_at	---	XRCC6BP1	2.27747	0.981984	0.991846	-6.63615	-1.00116		2.27747	0.744421	0.888299	-6.54479	1.01988
1554351_PM_a_at	Hs.209431	TIPRL	6.73046	0.450982	0.667762	-6.34494	1.03264		6.73046	0.713938	0.872295	-6.5304	-1.01849
1554352_PM_s_at	Hs.513817 /// Hs.617488 /// Hs.654567	DENND4A	5.23892	0.863235	0.933326	-6.62119	-1.01229		5.23892	0.311772	0.586945	-6.07514	-1.08872
1554354_PM_at	Hs.576941 /// Hs.627388 /// Hs.674805	SIAE	3.33219	0.0075381	0.0498245	-2.98083	1.26422		3.33219	0.14313	0.384481	-5.50139	1.15679
1554355_PM_a_at	Hs.576941 /// Hs.627388 /// Hs.674805	SIAE	4.16848	0.139638	0.335661	-5.51761	1.22938		4.16848	0.120408	0.347512	-5.36425	1.29165
1554356_PM_at	Hs.656996	GINS4	0.893219	0.905746	0.955867	-6.62922	1.00399		0.893219	0.582611	0.798476	-6.4445	1.02202
1554360_PM_at	Hs.577053 /// Hs.744166 /// Hs.744959	FCHSD2	2.6423	0.682725	0.831774	-6.55069	1.06902		2.6423	0.645376	0.83501	-6.49074	-1.09248
1554362_PM_at	Hs.128180 /// Hs.734027	BTG4	1.61552	0.250526	0.476642	-5.95921	1.07349		1.61552	0.218509	0.486539	-5.82376	1.09362
1554364_PM_at	Hs.368264 /// Hs.598749 /// Hs.613375 /// Hs.679341	PPP2R5C	2.71224	0.231744	0.455521	-5.90294	1.1745		2.71224	0.39677	0.664606	-6.23137	1.14272
1554365_PM_a_at	Hs.368264 /// Hs.598749 /// Hs.613375 /// Hs.679341	PPP2R5C	8.67553	0.0798305	0.238828	-5.0635	1.08554		8.67553	0.940777	0.977566	-6.59642	1.00401
1554367_PM_at	Hs.680365	CALHM1	2.23695	0.717939	0.852363	-6.56947	-1.01928		2.23695	0.183842	0.442704	-5.69469	1.08729
1554368_PM_at	Hs.744358	NT5C1B /// NT5C1B-RDH14	0.818096	0.546812	0.739803	-6.45015	-1.02108		0.818096	0.938267	0.976514	-6.59617	1.00315
1554371_PM_at	Hs.413525 /// Hs.737982	PKD1L2	1.84307	0.211791	0.431011	-5.83681	-1.1105		1.84307	0.978041	0.992226	-6.59886	-1.00269
1554372_PM_at	---	---	0.834261	0.123855	0.312623	-5.42233	1.04891		0.834261	0.967664	0.98831	-6.5984	-1.00146
1554374_PM_at	---	---	1.53373	0.575807	0.761089	-6.4758	1.02058		1.53373	0.0970921	0.306224	-5.18997	1.07506
1554375_PM_a_at	Hs.282735 /// Hs.733865 /// Hs.734504	NR1H4	0.833487	0.759364	0.877293	-6.58827	1.01118		0.833487	0.401151	0.668389	-6.23815	1.03668
1554376_PM_s_at	Hs.114062	PTPLA	3.06236	0.512018	0.713542	-6.41585	1.0514		3.06236	0.493703	0.738846	-6.35925	1.06352
1554377_PM_a_at	Hs.461389	CNTNAP4	1.42868	0.251386	0.477533	-5.96167	1.04846		1.42868	0.011134	0.0770158	-3.3042	1.13659
1554378_PM_a_at	Hs.143821 /// Hs.290550 /// Hs.545069 /// Hs.595197 /// Hs.728862	PDE1C	3.51738	6.135e-07	4.11873e-05	6.01241	3.25084		3.51738	3.85335e-10	2.04695e-07	13.1422	7.12622
1554379_PM_a_at	Hs.192132 /// Hs.731275 /// Hs.735380	TP73	3.3406	0.562025	0.751073	-6.46393	1.02861		3.3406	0.216214	0.483871	-5.81599	1.07402
1554380_PM_at	Hs.657336	NEK11	1.89536	0.53089	0.727446	-6.43495	1.0404		1.89536	0.144484	0.386601	-5.50878	1.11618
1554382_PM_at	Hs.352228	LINC00656	2.53794	0.192378	0.407438	-5.76495	1.0861		2.53794	0.243316	0.515928	-5.90201	1.09065
1554383_PM_a_at	Hs.520182 /// Hs.607554	TRAM2	4.5734	0.454823	0.670026	-6.34985	1.13677		4.5734	0.535775	0.768767	-6.4028	1.13294
1554384_PM_at	Hs.33455	PADI2	1.36557	0.0756461	0.230699	-5.01859	1.39485		1.36557	0.20793	0.47387	-5.78709	1.31571
1554385_PM_a_at	Hs.33455	PADI2	1.36716	0.0593565	0.197512	-4.81416	1.21844		1.36716	0.139471	0.378805	-5.48102	1.19766
1554386_PM_at	Hs.698020	CST9	3.03268	0.140603	0.337062	-5.52304	1.09325		3.03268	0.184929	0.444102	-5.69915	1.09867
1554388_PM_at	Hs.600114	VPS29	2.41711	0.867945	0.935856	-6.62223	1.01126		2.41711	0.16898	0.423495	-5.63036	1.11683
1554390_PM_s_at	Hs.744913	ACTR2	7.6244	0.000534228	0.00704498	-0.50648	1.34406		7.6244	0.0128801	0.0851063	-3.43601	1.27008
1554391_PM_at	Hs.607889	LOC653581	0.716146	0.548592	0.741081	-6.4518	1.02557		0.716146	0.298021	0.572792	-6.04449	1.05319
1554393_PM_a_at	Hs.101807	ADC	1.56809	0.164377	0.371066	-5.64493	1.08495		1.56809	0.0231373	0.125093	-3.96049	1.17409
1554394_PM_at	Hs.657172	NELL1	1.11983	0.410105	0.633921	-6.28836	-1.02911		1.11983	0.50127	0.74408	-6.36755	-1.0279
1554396_PM_at	Hs.407991 /// Hs.596849 /// Hs.606768 /// Hs.655113	UEVLD	3.27803	0.313906	0.542992	-6.11621	1.13951		3.27803	0.738872	0.885231	-6.54231	-1.05183
1554397_PM_s_at	Hs.407991 /// Hs.596849 /// Hs.606768 /// Hs.655113	UEVLD	3.72495	0.707694	0.846519	-6.56428	1.03667		3.72495	0.664348	0.845619	-6.50277	1.05029
1554398_PM_at	Hs.436468	LYG2	2.21427	0.833525	0.918205	-6.61375	-1.01232		2.21427	0.744294	0.888299	-6.54473	-1.02263
1554400_PM_at	Hs.733746	TCTE3	1.33701	0.0104692	0.0625166	-3.28064	1.13243		1.33701	0.00810794	0.0616147	-3.01563	1.16401
1554401_PM_a_at	Hs.733746	TCTE3	1.70008	0.950441	0.977617	-6.63443	1.00317		1.70008	0.0154421	0.0961001	-3.59943	1.1635
1554403_PM_a_at	Hs.553957	OTTHUMG00000173468 /// RP11-574H6.1	0.710464	0.885956	0.945948	-6.62586	-1.0067		0.710464	0.164893	0.417517	-5.61153	-1.08022
1554404_PM_a_at	---	---	1.67181	0.8939	0.949915	-6.62729	-1.00671		1.67181	0.94235	0.978288	-6.59657	-1.00428
1554405_PM_a_at	Hs.438549	LINC00161	0.882271	0.203805	0.421452	-5.80823	1.05056		0.882271	0.0040198	0.037778	-2.37054	1.14806
1554406_PM_a_at	Hs.143929	CLEC7A	2.29184	0.0350246	0.140439	-4.35927	-1.16765		2.29184	0.00511782	0.0448393	-2.59352	-1.28205
1554408_PM_a_at	Hs.515122 /// Hs.624417	TK1	6.00165	0.417464	0.640268	-6.29916	1.13606		6.00165	0.514832	0.754191	-6.3819	-1.12792
1554409_PM_at	Hs.723684	LOC653375 /// WBSCR16	2.22226	0.237281	0.46199	-5.92009	1.07105		2.22226	0.721541	0.876334	-6.53416	-1.02443
1554410_PM_a_at	Hs.723684	LOC653375 /// WBSCR16	4.1078	0.259147	0.486422	-5.98334	1.07855		4.1078	0.986963	0.995806	-6.59911	-1.00128
1554411_PM_at	Hs.476018 /// Hs.603944	CTNNB1	3.31178	0.315094	0.544164	-6.11876	-1.09656		3.31178	0.0449352	0.191318	-4.54143	-1.24779
1554413_PM_s_at	Hs.601683 /// Hs.625866 /// Hs.634813 /// Hs.658149 /// Hs.665625 /// Hs.674619 /// Hs.691899 /// Hs.705249 /// Hs.719338 /// Hs.744562	SNX29P1 /// SNX29P2	1.76922	0.618011	0.790256	-6.50883	-1.0243		1.76922	0.358924	0.631041	-6.16809	-1.05358
1554414_PM_a_at	Hs.436445	OSGIN2	4.98578	0.321157	0.550605	-6.13157	-1.08953		4.98578	0.328668	0.604026	-6.11049	-1.10442
1554415_PM_at	Hs.270621 /// Hs.721304	TAF5L	5.71317	0.949597	0.977338	-6.63436	-1.00481		5.71317	0.83082	0.92939	-6.57586	-1.01927
1554417_PM_s_at	Hs.108408 /// Hs.735911	APH1A	5.1557	0.253213	0.479522	-5.96684	-1.09541		5.1557	0.280495	0.554435	-6.00267	-1.10647
1554418_PM_s_at	Hs.481133 /// Hs.710186	SPOCK3	1.49861	0.419592	0.641841	-6.30222	1.03982		1.49861	0.19642	0.459535	-5.74459	1.0769
1554419_PM_x_at	Hs.514116 /// Hs.604188 /// Hs.624642 /// Hs.668848 /// Hs.670482	GGNBP2	2.68233	0.0794161	0.23794	-5.05917	1.11094		2.68233	0.339496	0.613154	-6.1319	1.0686
1554420_PM_at	Hs.460	ATF3	1.83681	0.309767	0.53883	-6.10724	1.05512		1.83681	0.267044	0.540939	-5.96827	1.07154
1554423_PM_a_at	Hs.5912 /// Hs.628106 /// Hs.736991	FBXO7	8.01437	0.971501	0.987216	-6.63576	1.00196		8.01437	0.413858	0.678397	-6.25719	1.05424
1554424_PM_at	Hs.624245	FIP1L1	5.19721	0.577391	0.762207	-6.47713	-1.04153		5.19721	0.381917	0.65137	-6.2076	1.0783
1554428_PM_s_at	Hs.26229	NLGN2	1.80486	0.0321009	0.13291	-4.28296	1.12544		1.80486	0.0842782	0.281571	-5.07349	1.11704
1554429_PM_a_at	Hs.515474	DMWD	4.5525	0.209331	0.428122	-5.82814	1.07761		4.5525	0.464508	0.71715	-6.32515	1.05217
1554430_PM_at	Hs.609179 /// Hs.656195 /// Hs.734314 /// Hs.737011	SMIM11	3.84744	0.0021829	0.0204221	-1.83291	1.17677		3.84744	0.0295105	0.1462	-4.17531	1.14038
1554432_PM_x_at	Hs.609179 /// Hs.656195 /// Hs.734314 /// Hs.737011	SMIM11	4.63433	0.000529152	0.00699932	-0.497423	1.15323		4.63433	0.10213	0.315733	-5.23126	1.07653
1554433_PM_a_at	Hs.643436	ZNF146	5.1605	0.803572	0.902415	-6.60467	1.01366		5.1605	0.571588	0.791617	-6.43528	-1.03706
1554436_PM_a_at	Hs.171480 /// Hs.660883	REG4	1.23125	0.83599	0.91924	-6.61442	-1.009		1.23125	0.21074	0.47705	-5.79704	1.06655
1554438_PM_at	Hs.445885	KIAA1217	2.44541	0.116656	0.301625	-5.37428	1.21979		2.44541	0.335036	0.609323	-6.12319	1.15262
1554440_PM_at	Hs.301658	KIAA0513	0.936276	0.183635	0.396417	-5.72977	1.06095		0.936276	0.288802	0.563553	-6.02289	1.05684
1554441_PM_a_at	Hs.203099	WAPAL	4.98797	0.0140282	0.0762263	-3.54573	1.22609		4.98797	0.016147	0.0991918	-3.63952	1.26419
1554442_PM_at	Hs.683115	BEST1	2.93322	0.301682	0.530498	-6.08926	-1.08614		2.93322	0.103704	0.318685	-5.24371	-1.16762
1554443_PM_s_at	Hs.683115	BEST1	1.84459	0.0705707	0.22072	-4.96039	-1.17612		1.84459	0.359868	0.632007	-6.16978	-1.0996
1554444_PM_s_at	Hs.516034 /// Hs.611560	SLC35F6	3.94702	0.759879	0.87758	-6.58848	1.0166		3.94702	0.723795	0.877249	-6.53526	1.02265
1554445_PM_at	Hs.37138	ZNF85	4.40124	5.32001e-05	0.00120333	1.69808	2.21004	X	4.40124	0.0015719	0.0191211	-1.49592	2.00355
1554447_PM_at	Hs.648316	JPX	6.10625	0.000277486	0.00429009	0.11646	-1.30762		6.10625	0.000361826	0.00634123	-0.10949	-1.36128
1554448_PM_at	Hs.648316	JPX	2.6667	0.0410633	0.155805	-4.49774	-1.18977		2.6667	0.0974299	0.306795	-5.19281	-1.17838
1554449_PM_at	Hs.595273 /// Hs.605848 /// Hs.657594	MIER3	4.0598	0.0277313	0.12071	-4.15424	1.18814		4.0598	0.0309078	0.150509	-4.21593	1.21972
1554450_PM_s_at	Hs.595273 /// Hs.605848 /// Hs.657594	MIER3	4.92253	0.0351578	0.140793	-4.36258	1.15749		4.92253	0.0238372	0.127693	-3.98691	1.20386
1554451_PM_s_at	Hs.709320 /// Hs.722861 /// Hs.734057	DNAJC14	4.75396	0.666853	0.821794	-6.54134	1.02824		4.75396	0.810269	0.920406	-6.56971	-1.01843
1554452_PM_a_at	Hs.706124 /// Hs.734140	HILPDA	5.00382	2.10618e-06	0.00010382	4.81667	-1.59786	X	5.00382	1.39816e-06	9.61058e-05	5.22863	-1.7588	X
1554453_PM_at	Hs.445497	HNRNPLL	3.4353	0.278892	0.507451	-6.03504	1.16289		3.4353	0.592291	0.804281	-6.45231	-1.09117
1554455_PM_at	Hs.105633	LINS	3.36107	0.87749	0.94102	-6.62422	-1.01409		3.36107	0.409008	0.675189	-6.25002	1.09264
1554456_PM_a_at	Hs.105633 /// Hs.614534 /// Hs.622511 /// Hs.709044	LINS	3.0242	0.226378	0.448989	-5.88585	1.13108		3.0242	0.208517	0.474584	-5.78918	1.16278
1554459_PM_s_at	Hs.709217	CFHR3	1.0204	0.560383	0.749684	-6.46247	-1.02436		1.0204	0.20001	0.463921	-5.75815	-1.06496
1554460_PM_at	Hs.308628	ST8SIA4	2.71562	0.288599	0.517117	-6.0588	-1.06669		2.71562	0.587345	0.801634	-6.44835	-1.03937
1554462_PM_a_at	Hs.741182	DNAJB9	7.38283	0.494533	0.69996	-6.39702	-1.0555		7.38283	0.67914	0.854272	-6.51158	-1.03915
1554464_PM_a_at	Hs.517888 /// Hs.728073 /// Hs.737987	CRTAP /// LOC100653071	5.38245	0.692764	0.837469	-6.55632	-1.02365		5.38245	0.24477	0.517447	-5.9063	1.0851
1554465_PM_s_at	Hs.632800 /// Hs.636105	KRBOX4 /// ZNF674	5.23072	0.16952	0.377496	-5.66866	-1.09161		5.23072	0.487521	0.733991	-6.35231	-1.05294
1554466_PM_a_at	Hs.239500	C16orf13	4.79007	0.318875	0.548138	-6.12678	1.11886		4.79007	0.199302	0.46313	-5.7555	1.18649
1554468_PM_s_at	---	MRPL38	3.0622	0.0582097	0.195168	-4.79757	1.0844		3.0622	0.438272	0.698251	-6.29145	1.03891
1554469_PM_at	Hs.178499 /// Hs.606522 /// Hs.630933 /// Hs.630966 /// Hs.717719 /// Hs.721470 /// Hs.741873	ZBTB44	2.8974	0.000244534	0.0038951	0.237005	-1.46114		2.8974	0.034181	0.160457	-4.30403	-1.2721
1554470_PM_s_at	Hs.178499 /// Hs.606522 /// Hs.630933 /// Hs.630966 /// Hs.717719 /// Hs.721470 /// Hs.741873	ZBTB44	5.99648	3.46369e-07	2.67925e-05	6.56694	-1.65988	X	5.99648	4.02576e-06	0.000210784	4.20678	-1.68056	X
1554471_PM_a_at	Hs.105016 /// Hs.744989	ANKRD13C	6.87165	0.00388894	0.031136	-2.3707	1.13613		6.87165	0.0375373	0.170218	-4.38566	1.11069
1554472_PM_a_at	Hs.304362 /// Hs.603401 /// Hs.613674 /// Hs.691722 /// Hs.716650 /// Hs.718044 /// Hs.734662	PHF20L1	3.65004	0.635901	0.802276	-6.52142	1.05716		3.65004	0.288293	0.562994	-6.02167	1.15914
1554473_PM_at	Hs.210751 /// Hs.593803 /// Hs.613169	SRGAP1	4.02672	0.106946	0.28614	-5.30403	-1.25681		4.02672	0.0328091	0.156225	-4.26822	-1.43523
1554474_PM_a_at	Hs.608419 /// Hs.6909	MOXD1	7.1102	0.387048	0.613598	-6.25261	-1.25103		7.1102	0.972867	0.990223	-6.59865	1.01036
1554475_PM_a_at	Hs.631557 /// Hs.672008 /// Hs.740898	C19orf47	1.93044	0.0387315	0.150053	-4.44697	1.11852		1.93044	0.15599	0.404234	-5.56859	1.09304
1554476_PM_x_at	Hs.729294	ZNF808	2.19528	0.48235	0.691119	-6.38322	1.05891		2.19528	0.850248	0.938252	-6.58098	-1.01821
1554478_PM_a_at	Hs.715109 /// Hs.733027	HEATR3	3.78698	0.0495583	0.175629	-4.66003	1.17738		3.78698	0.36393	0.635428	-6.17699	1.09075
1554479_PM_a_at	Hs.446146 /// Hs.598941 /// Hs.602826 /// Hs.609266 /// Hs.655940 /// Hs.68846	CARD8	7.09788	0.989017	0.995168	-6.63632	1.00084		7.09788	0.928124	0.972261	-6.59508	-1.00649
1554480_PM_a_at	Hs.287412 /// Hs.380752 /// Hs.729488 /// Hs.729929	ARMC10	6.34328	0.136493	0.331111	-5.49961	-1.11158		6.34328	0.764413	0.898647	-6.55323	1.02497
1554481_PM_a_at	Hs.175437 /// Hs.708933	EPB41	3.39176	0.382425	0.609616	-6.24507	-1.04223		3.39176	0.911776	0.965938	-6.59296	-1.00616
1554482_PM_a_at	Hs.432984	SAR1B	7.61885	0.00337191	0.0280429	-2.23827	1.1755		7.61885	0.0278711	0.141032	-4.12503	1.14882
1554483_PM_at	Hs.26216	TMEM37	3.074	0.0214625	0.101946	-3.92705	-1.15714		3.074	0.0159569	0.0983642	-3.62888	-1.19802
1554485_PM_s_at	Hs.26216	TMEM37	1.67343	2.36092e-06	0.000113414	4.70606	-2.36578		1.67343	1.58568e-05	0.000592222	2.88472	-2.45966
1554486_PM_a_at	Hs.435694 /// Hs.484686 /// Hs.593631 /// Hs.626285	GFOD1	2.81293	0.783524	0.891608	-6.59769	1.03111		2.81293	0.259683	0.533086	-5.94852	-1.16088
1554487_PM_a_at	Hs.42853	ATF6B	2.26269	0.451594	0.668069	-6.34572	-1.06959		2.26269	0.694233	0.861845	-6.52006	1.04208
1554488_PM_at	Hs.531962 /// Hs.604270 /// Hs.701136	CEP70	2.81874	0.562875	0.751791	-6.46468	1.05535		2.81874	0.641583	0.832917	-6.48823	-1.05227
1554489_PM_a_at	Hs.531962 /// Hs.604270 /// Hs.701136	CEP70	2.85938	0.0378072	0.147758	-4.42595	-1.24157		2.85938	0.0815454	0.275903	-5.04617	-1.23554
1554491_PM_a_at	Hs.75599	SERPINC1	1.18018	0.160543	0.365593	-5.62668	1.07676		1.18018	0.555862	0.782274	-6.4215	-1.03676
1554492_PM_at	Hs.369592	THADA	2.21573	0.525833	0.723462	-6.42995	1.04142		2.21573	0.996101	0.998784	-6.59923	1.00037
1554493_PM_s_at	Hs.369592	THADA	4.15826	0.324597	0.553784	-6.13869	1.09075		4.15826	0.603462	0.810583	-6.46101	-1.05509
1554494_PM_at	Hs.343627 /// Hs.602932	MTHFSD	2.33765	0.668871	0.82304	-6.54256	1.02696		2.33765	0.727	0.878989	-6.53679	-1.02587
1554495_PM_s_at	Hs.343627 /// Hs.602932	MTHFSD	1.96788	0.00231904	0.0212968	-1.88946	1.15241		1.96788	0.512749	0.752767	-6.37974	1.03415
1554496_PM_at	Hs.172587 /// Hs.574183 /// Hs.624879	RAD51B	3.01039	0.268321	0.496167	-6.00795	-1.08233		3.01039	0.995683	0.998603	-6.59923	1.00045
1554499_PM_s_at	---	PPA2	3.40845	0.516808	0.717114	-6.42081	-1.08083		3.40845	0.483412	0.731428	-6.34762	-1.10399
1554500_PM_a_at	Hs.595944 /// Hs.655739	RGS7	1.78697	0.00237094	0.0216789	-1.91013	1.91153		1.78697	0.00456263	0.0414004	-2.48761	2.02397
1554501_PM_at	Hs.469798 /// Hs.744060	TSC22D4	0.987097	0.361474	0.589914	-6.20924	-1.03952		0.987097	0.0970972	0.306224	-5.19002	-1.08772
1554503_PM_a_at	Hs.347655	OSCAR	2.80644	9.65481e-08	1.044e-05	7.80634	-1.5235		2.80644	4.37922e-06	0.000222685	4.12552	-1.4945
1554504_PM_at	Hs.503560 /// Hs.602347 /// Hs.607056 /// Hs.617947 /// Hs.642407	NAALAD2	1.86618	0.577187	0.76214	-6.47696	1.03544		1.86618	0.859271	0.941702	-6.58314	1.01309
1554506_PM_x_at	Hs.503560 /// Hs.602347 /// Hs.607056 /// Hs.617947 /// Hs.642407	NAALAD2	1.85896	0.450108	0.667037	-6.34381	1.03121		1.85896	0.0726561	0.257473	-4.94995	-1.09161
1554507_PM_at	Hs.503560 /// Hs.602347 /// Hs.607056 /// Hs.617947 /// Hs.642407	NAALAD2	1.95007	0.552142	0.743368	-6.45506	1.04472		1.95007	0.355286	0.627723	-6.16152	1.08365
1554508_PM_at	Hs.310456	PIK3AP1	1.42439	0.665807	0.821115	-6.5407	1.02142		1.42439	0.893416	0.957615	-6.59005	-1.00776
1554509_PM_a_at	Hs.158870 /// Hs.720895	FAM188A	6.92764	0.0161063	0.0836109	-3.67015	1.1497		6.92764	0.782811	0.907178	-6.56031	1.01819
1554510_PM_s_at	Hs.352656 /// Hs.703632	GHITM	8.13728	0.685713	0.833381	-6.55239	1.0167		8.13728	0.117992	0.343617	-5.34799	1.07956
1554511_PM_at	Hs.484047	WWC1	1.1947	0.318227	0.547506	-6.12542	1.03822		1.1947	0.55175	0.779634	-6.41778	-1.02654
1554512_PM_a_at	Hs.599703	CEP89	5.25242	0.917111	0.961334	-6.63086	-1.00824		5.25242	0.902913	0.961932	-6.59162	-1.01139
1554513_PM_s_at	Hs.599703	CEP89	4.55553	0.419138	0.64154	-6.30157	-1.06915		4.55553	0.999625	0.999792	-6.59925	1.00005
1554514_PM_at	Hs.659606	ACSM5	1.04563	0.972875	0.987915	-6.63582	-1.00145		1.04563	0.672152	0.849779	-6.50748	1.02151
1554516_PM_at	Hs.599821 /// Hs.744389	LINC00537	2.23363	0.636672	0.802719	-6.52194	1.02798		2.23363	0.152287	0.398679	-5.5499	1.10487
1554517_PM_x_at	Hs.599821 /// Hs.744389	LINC00537	2.2538	0.205909	0.424204	-5.81588	1.10191		2.2538	0.218192	0.486213	-5.82269	1.1175
1554518_PM_at	Hs.161429 /// Hs.603751	GSTCD	2.08744	0.0174913	0.0886144	-3.7442	1.27437		2.08744	0.164038	0.416277	-5.60752	1.17649
1554519_PM_at	Hs.838	CD80	0.841672	0.0269822	0.118667	-4.13006	-1.12393		0.841672	0.0278681	0.141032	-4.12493	-1.1464
1554520_PM_at	Hs.192155	LOC100996810 /// LOC283861	6.89952	0.65383	0.813187	-6.53324	1.03415		6.89952	0.328913	0.604315	-6.11098	1.09034
1554522_PM_at	Hs.643509 /// Hs.744242	CNNM2	1.48684	0.284151	0.512876	-6.04804	-1.08692		1.48684	0.500671	0.743801	-6.3669	1.06328
1554523_PM_a_at	Hs.643509 /// Hs.744242	CNNM2	1.7602	0.60362	0.780229	-6.49811	1.0674		1.7602	0.536963	0.769636	-6.40394	1.09564
1554524_PM_a_at	Hs.484475 /// Hs.625273 /// Hs.641703	OLFM3	1.42172	0.743584	0.867969	-6.58151	-1.01874		1.42172	0.578038	0.795641	-6.44072	1.0379
1554526_PM_at	Hs.484475 /// Hs.625273 /// Hs.641703	OLFM3	1.46843	0.430768	0.651378	-6.31797	1.05299		1.46843	0.654798	0.840738	-6.49682	1.03497
1554528_PM_at	Hs.341906 /// Hs.644561	MAATS1	1.4597	0.00598714	0.0423457	-2.76932	-1.17713		1.4597	0.0792484	0.271463	-5.02243	-1.12581
1554530_PM_at	Hs.596050 /// Hs.731937	VSTM2A	1.83608	0.958318	0.981035	-6.63501	1.00274		1.83608	0.922407	0.970155	-6.59439	1.00601
1554531_PM_at	---	TTC12	1.68552	0.177123	0.387606	-5.70228	1.06676		1.68552	0.961616	0.986127	-6.59806	-1.00268
1554533_PM_at	Hs.408903	C2	2.55974	5.82155e-06	0.000224139	3.83239	-1.38889		2.55974	1.3347e-05	0.000520512	3.05068	-1.44291
1554534_PM_at	Hs.335034 /// Hs.613866	DPYD	2.16189	0.297212	0.525836	-6.07904	1.06547		2.16189	0.231382	0.502243	-5.86563	1.08968
1554536_PM_at	Hs.335034 /// Hs.613866	DPYD	3.11667	0.487518	0.694758	-6.38914	1.07189		3.11667	0.0426566	0.184985	-4.49651	1.27758
1554537_PM_at	Hs.525063	TMEM126B	2.35521	0.841444	0.922361	-6.61588	-1.02117		2.35521	0.712421	0.871453	-6.52963	-1.04649
1554538_PM_at	Hs.717201	RHOF	1.71111	0.282147	0.510981	-6.04312	1.1258		1.71111	0.892447	0.957249	-6.58988	1.01754
1554539_PM_a_at	Hs.634816 /// Hs.717201	RHOF	1.76208	0.716268	0.851233	-6.56864	-1.02213		1.76208	0.412247	0.677381	-6.25482	-1.06007
1554540_PM_at	Hs.133977	DNAH14	0.996536	0.0670555	0.213584	-4.91739	-1.07774		0.996536	0.836358	0.931604	-6.57739	-1.00974
1554541_PM_a_at	Hs.523375	GPRIN2	1.21626	0.944826	0.975445	-6.63396	-1.00237		1.21626	0.792342	0.911543	-6.56373	-1.01068
1554542_PM_at	Hs.412418 /// Hs.720329	SLC25A48	1.30697	0.15679	0.360393	-5.60833	1.06366		1.30697	0.227526	0.497483	-5.85339	1.06358
1554543_PM_at	Hs.463439 /// Hs.594826 /// Hs.713834 /// Hs.715865 /// Hs.738131	SPAG9	1.74389	0.282889	0.511695	-6.04495	1.08782		1.74389	0.00950842	0.068853	-3.16087	1.28312
1554544_PM_a_at	Hs.551713 /// Hs.607968	MBP	3.33986	0.976093	0.989365	-6.63595	-1.00657		3.33986	0.115966	0.340275	-5.33408	1.50954
1554545_PM_at	Hs.97335	APOBEC4	1.36284	0.0676071	0.214616	-4.92429	1.08042		1.36284	0.0945844	0.301414	-5.16854	1.08645
1554547_PM_at	Hs.607594	FAM13C	4.91397	0.0512104	0.179281	-4.68816	-1.56209		4.91397	0.0821232	0.276958	-5.05203	-1.59247
1554549_PM_a_at	Hs.36859 /// Hs.706384	WDR20	3.3916	0.121364	0.308641	-5.40606	1.14342		3.3916	0.00120169	0.0157148	-1.24387	1.41959
1554550_PM_at	Hs.535734 /// Hs.605740	KIAA1430	1.51503	0.426003	0.647296	-6.31134	1.05083		1.51503	0.564357	0.787126	-6.42904	1.04305
1554553_PM_s_at	Hs.280741	YIF1B	4.91595	0.0354999	0.141677	-4.37104	1.15495		4.91595	0.0146034	0.0924823	-3.54921	1.22038
1554554_PM_at	Hs.631724 /// Hs.736857	CCDC57	2.1496	0.0517112	0.180417	-4.6965	1.11228		2.1496	0.203106	0.467913	-5.76962	1.08396
1554555_PM_a_at	Hs.609248 /// Hs.731691	SETD6	4.92912	0.203725	0.421334	-5.80793	1.13822		4.92912	0.0725406	0.257195	-4.94862	1.24333
1554556_PM_a_at	Hs.478429 /// Hs.619369	ATP11B	8.3109	0.00117644	0.0128047	-1.25276	1.20217		8.3109	0.00700149	0.0559495	-2.88145	1.19206
1554557_PM_at	Hs.478429 /// Hs.619369	ATP11B	6.57988	0.00360198	0.0294637	-2.29958	1.24253		6.57988	0.0444411	0.189997	-4.5319	1.18606
1554558_PM_at	Hs.509780	DCAF5	2.61452	0.00130107	0.0138525	-1.34754	1.54669		2.61452	0.00628773	0.051711	-2.78286	1.53205
1554559_PM_at	Hs.232213	GPR62	1.5526	0.395204	0.62104	-6.2656	1.0324		1.5526	0.37483	0.644648	-6.19578	-1.03997
1554560_PM_at	Hs.307835	PGM5	1.2216	0.46654	0.679835	-6.36444	1.03258		1.2216	0.0834395	0.279862	-5.06521	1.09564
1554564_PM_a_at	Hs.697100	SPPL3	3.34006	0.298006	0.526525	-6.08087	1.04989		3.34006	0.3584	0.630614	-6.16715	1.05176
1554565_PM_x_at	Hs.697100	SPPL3	1.02612	0.613992	0.787829	-6.50589	-1.01879		1.02612	0.321739	0.597129	-6.09629	-1.04422
1554566_PM_at	---	KCTD17	1.7432	0.111801	0.293884	-5.34	1.09359		1.7432	0.951085	0.981842	-6.59732	-1.00399
1554568_PM_at	Hs.593920	DYNLRB1	1.58925	0.456365	0.671305	-6.3518	1.05575		1.58925	0.397514	0.665218	-6.23253	1.0753
1554569_PM_a_at	Hs.309288 /// Hs.608140 /// Hs.617569 /// Hs.620907	CELF2	1.21857	0.00186096	0.0181243	-1.68357	-1.29103		1.21857	0.000559007	0.00878405	-0.521914	-1.40366
1554571_PM_at	Hs.310421	APBB1IP	0.912438	0.88194	0.94363	-6.6251	1.00677		0.912438	0.205161	0.470273	-5.77712	1.07088
1554572_PM_a_at	Hs.554883	SUV39H2	6.16084	0.0889524	0.255432	-5.1532	1.22873		6.16084	0.729729	0.88042	-6.53809	-1.04942
1554574_PM_a_at	Hs.561064 /// Hs.700572	CYB5R3	7.02315	0.101477	0.277161	-5.26131	1.12642		7.02315	0.540558	0.772458	-6.40737	1.05281
1554575_PM_a_at	Hs.406134	BPNT1	3.6778	0.515617	0.71615	-6.41959	-1.0569		3.6778	0.590637	0.803219	-6.451	1.0553
1554576_PM_a_at	Hs.434059	ETV4	1.27773	0.979624	0.99099	-6.63608	-1.00099		1.27773	0.794221	0.912477	-6.56439	-1.01199
1554577_PM_a_at	Hs.522752 /// Hs.657084	PSMD10	6.41472	0.288911	0.517327	-6.05954	1.07265		6.41472	0.285489	0.56003	-6.01492	1.08667
1554578_PM_at	Hs.382874	ZNF70	4.94697	0.127398	0.318089	-5.44485	-1.14195		4.94697	0.331264	0.606381	-6.1157	-1.10356
1554579_PM_a_at	Hs.417959 /// Hs.691493	MYO18B	1.5313	0.26448	0.491944	-5.99778	1.05149		1.5313	0.514721	0.75411	-6.38178	1.03488
1554580_PM_a_at	Hs.408458	WWP2	1.61901	0.478953	0.689137	-6.37927	1.03784		1.61901	0.151148	0.396925	-5.54405	1.09376
1554582_PM_a_at	Hs.619946 /// Hs.740628	METTL20	6.37137	0.0433061	0.160949	-4.54379	1.23505		6.37137	0.0333403	0.15793	-4.28227	1.30013
1554583_PM_a_at	Hs.619946 /// Hs.740628	METTL20	2.40514	0.285085	0.5138	-6.05031	1.06841		2.40514	0.0163476	0.099884	-3.65059	1.19841
1554584_PM_at	Hs.579264 /// Hs.668799	LRRC48	1.24731	0.13833	0.333761	-5.51017	1.07524		1.24731	0.966658	0.988013	-6.59835	1.00237
1554586_PM_a_at	Hs.372688	RHOBTB2	4.7613	0.78468	0.892279	-6.59811	-1.02835		4.7613	0.816543	0.923439	-6.57167	1.02832
1554588_PM_a_at	Hs.447659	TTC30B	1.90466	0.96782	0.98559	-6.63558	1.00302		1.90466	0.804767	0.918086	-6.56794	-1.022
1554589_PM_at	Hs.590976	LENG9	2.44582	0.357618	0.58591	-6.20233	-1.05832		2.44582	0.378764	0.648295	-6.20238	-1.06586
1554591_PM_at	Hs.104215	PCAT4	1.68433	0.47963	0.689438	-6.38006	1.05389		1.68433	0.280796	0.55478	-6.00342	1.09931
1554592_PM_a_at	Hs.515217	SLC1A6	1.46362	0.275309	0.503242	-6.026	1.07818		1.46362	0.992897	0.997563	-6.59921	-1.00072
1554593_PM_s_at	Hs.515217	SLC1A6	1.50184	0.688847	0.835389	-6.55415	1.024		1.50184	0.882912	0.952992	-6.58813	-1.01031
1554594_PM_at	Hs.205326 /// Hs.729615	ARHGAP27	1.17246	0.761809	0.878356	-6.58928	1.01818		1.17246	0.832151	0.930034	-6.57623	1.01493
1554595_PM_at	Hs.515475	SYMPK	2.06818	0.0424195	0.159037	-4.52589	1.11882		2.06818	0.729803	0.88042	-6.53812	1.02207
1554597_PM_at	Hs.556108 /// Hs.594059	OTTHUMG00000179815 /// RP5-837J1.2	8.95079	0.00806054	0.0520024	-3.04217	1.16134		8.95079	0.32739	0.602649	-6.1079	1.06417
1554599_PM_x_at	Hs.355348	GTF2H3	8.55282	0.0241063	0.110135	-4.0303	1.13389		8.55282	0.582993	0.79876	-6.44481	1.03535
1554600_PM_s_at	Hs.594444 /// Hs.707716	LMNA	7.58035	0.575476	0.761007	-6.47552	1.04822		7.58035	0.870436	0.947082	-6.58561	-1.01624
1554601_PM_at	---	NKAIN2	1.32506	0.499319	0.703713	-6.40228	1.03012		1.32506	0.441186	0.700325	-6.29535	-1.04066
1554602_PM_at	Hs.591455	LOC101060541 /// RBM8A	1.53402	0.524008	0.722412	-6.42813	1.03355		1.53402	0.236929	0.508707	-5.88282	1.07531
1554604_PM_at	Hs.443490 /// Hs.645203	MBTPS2	1.93968	0.455086	0.670239	-6.35018	1.04822		1.93968	0.479142	0.727826	-6.34267	1.05388
1554606_PM_at	---	CEP120	2.40288	0.00242844	0.0220791	-1.93251	1.30037		2.40288	0.43165	0.692947	-6.28245	1.07808
1554607_PM_at	Hs.555917 /// Hs.613150	CNKSR2	1.06185	0.224094	0.446028	-5.87842	1.04997		1.06185	0.00257571	0.0275361	-1.95732	1.16254
1554608_PM_at	Hs.593382	TGOLN2	4.90037	0.000208229	0.00343851	0.390394	-1.57722	X	4.90037	0.000879569	0.0123907	-0.950117	-1.6016
1554609_PM_at	Hs.720935	LOC100287896	2.76199	0.0311618	0.13045	-4.2569	1.24905		2.76199	0.0115538	0.0788929	-3.33774	1.36434
1554610_PM_at	Hs.656615 /// Hs.739279	ANKMY1	2.95536	0.0636991	0.206744	-4.87402	1.11091		2.95536	0.0167622	0.101679	-3.67305	1.17632
1554612_PM_at	Hs.478868 /// Hs.602423 /// Hs.660308	KIAA0226	2.20892	0.641231	0.805659	-6.52501	-1.02534		2.20892	0.790432	0.910691	-6.56306	1.01692
1554613_PM_a_at	Hs.478868 /// Hs.602423 /// Hs.660308	KIAA0226	1.88286	0.781634	0.890689	-6.59699	-1.01		1.88286	0.525668	0.762055	-6.3929	-1.02724
1554614_PM_a_at	Hs.743449	PTBP2	2.24998	0.760669	0.877786	-6.58881	-1.01928		2.24998	0.0762204	0.265099	-4.98998	-1.14312
1554615_PM_at	---	OTTHUMG00000169818 /// RP11-43D4.3	1.20802	0.415179	0.638551	-6.29583	1.033		1.20802	0.23037	0.500862	-5.86244	1.05819
1554616_PM_at	Hs.368077 /// Hs.618476	SERPINB8	1.15769	0.0460428	0.167424	-4.59671	1.1878		1.15769	0.32611	0.601427	-6.10529	-1.1024
1554618_PM_at	Hs.521083	AGFG2	1.11664	0.375022	0.602535	-6.23273	1.03193		1.11664	0.628081	0.824726	-6.47901	-1.02032
1554619_PM_at	Hs.64004 /// Hs.692420	MBLAC2	3.35095	0.00393059	0.0313561	-2.38058	1.26885		3.35095	0.119333	0.345928	-5.35706	1.15582
1554621_PM_at	Hs.239514 /// Hs.591179 /// Hs.614626 /// Hs.622251 /// Hs.734702	DGKE	5.21235	0.0466492	0.168879	-4.60799	1.20919		5.21235	0.0292945	0.145476	-4.16885	1.2793
1554623_PM_x_at	Hs.239514 /// Hs.591179 /// Hs.614626 /// Hs.622251 /// Hs.734702	DGKE	4.48871	0.0211492	0.100984	-3.91395	1.20012		4.48871	0.0393426	0.175539	-4.42647	1.20966
1554624_PM_a_at	Hs.664861	LOC100653194 /// LOC100653231 /// SIRPB1	1.13299	0.0887967	0.255174	-5.15175	1.08475		1.13299	0.0978074	0.307384	-5.19598	1.09748
1554625_PM_at	Hs.22575	BCL6B	1.62805	0.871204	0.937238	-6.62293	1.00788		1.62805	0.0529423	0.212287	-4.68216	-1.11995
1554627_PM_a_at	Hs.500007 /// Hs.607176	ASCC1	5.65825	0.790422	0.895644	-6.60017	-1.02246		5.65825	0.824886	0.927177	-6.57416	1.02199
1554628_PM_at	Hs.591378	ZNF57	3.57434	0.012267	0.0697503	-3.42445	-1.32176		3.57434	0.0577711	0.223458	-4.75654	-1.27608
1554629_PM_at	Hs.606792 /// Hs.73962	EPHA7	1.231	0.929545	0.967837	-6.6324	-1.00431		1.231	0.71968	0.87538	-6.53325	1.02079
1554631_PM_at	Hs.367437 /// Hs.658151 /// Hs.710771	ATM	2.77907	0.952514	0.97873	-6.63459	1.00555		2.77907	0.783185	0.907347	-6.56045	1.03057
1554633_PM_a_at	Hs.434418 /// Hs.593093 /// Hs.669852	MYT1L	1.94328	0.0815901	0.242093	-5.08164	1.2735		1.94328	0.382082	0.651583	-6.20787	1.15075
1554634_PM_at	Hs.744901	PDS5B	2.14739	0.272019	0.499903	-6.01758	1.07132		2.14739	0.121285	0.34898	-5.37006	1.12227
1554635_PM_a_at	Hs.603919 /// Hs.657892 /// Hs.666708 /// Hs.687722 /// Hs.708668 /// Hs.734077	NPAS3	1.3954	0.315048	0.544141	-6.11866	1.05642		1.3954	0.668916	0.8481	-6.50555	1.0277
1554636_PM_at	---	---	3.88531	0.130396	0.322495	-5.46337	1.22655		3.88531	0.0804455	0.273577	-5.03489	1.3222
1554637_PM_a_at	Hs.153934 /// Hs.602694 /// Hs.624620	CBFA2T2	1.17965	0.759025	0.877191	-6.58813	1.01516		1.17965	0.729112	0.880208	-6.5378	1.02019
1554638_PM_at	Hs.482660 /// Hs.709921	ZFYVE16	3.74564	0.890661	0.948237	-6.62672	1.01094		3.74564	0.546618	0.776239	-6.41306	-1.05792
1554640_PM_at	Hs.591908 /// Hs.630119 /// Hs.630719	PALM2	3.76076	0.20005	0.417506	-5.79433	1.1301		3.76076	0.829901	0.928837	-6.5756	1.02413
1554641_PM_a_at	Hs.516107	TET3	3.25136	0.0546121	0.187173	-4.74319	1.09406		3.25136	0.226565	0.496278	-5.8503	1.06765
1554642_PM_at	Hs.446194	RNF32	1.58944	0.691255	0.836955	-6.55549	1.0195		1.58944	0.38799	0.656733	-6.21748	1.05087
1554643_PM_at	Hs.65756	RGS11	1.25665	0.946491	0.976105	-6.6341	-1.00226		1.25665	0.944121	0.979124	-6.59673	1.00278
1554646_PM_at	Hs.370725 /// Hs.602883 /// Hs.736788	OSBPL1A	2.26662	0.774665	0.886034	-6.59436	-1.02894		2.26662	0.558368	0.783627	-6.42375	-1.07119
1554648_PM_a_at	Hs.356664	DUOXA1	0.957258	0.676266	0.828029	-6.54696	-1.01659		0.957258	0.594879	0.806003	-6.45436	-1.02498
1554649_PM_at	Hs.700295	---	1.03925	0.66316	0.819511	-6.53908	1.01372		1.03925	0.955012	0.983595	-6.59762	-1.00208
1554650_PM_a_at	Hs.700295	---	2.89139	0.809217	0.905518	-6.60651	1.01932		2.89139	0.556405	0.782494	-6.42199	1.0565
1554652_PM_s_at	Hs.595458 /// Hs.653983 /// Hs.717838 /// Hs.732793	MAST4	1.97959	0.0306566	0.128969	-4.24255	1.07601		1.97959	0.11509	0.338795	-5.32798	1.06378
1554655_PM_a_at	Hs.367999 /// Hs.741830	RPRML	3.97966	0.399283	0.624264	-6.27195	1.06783		3.97966	0.94267	0.978483	-6.5966	-1.00658
1554657_PM_a_at	Hs.729168	C20orf26	1.35338	0.492849	0.698705	-6.39514	1.02531		1.35338	0.787708	0.909386	-6.56209	-1.01158
1554659_PM_at	Hs.631921	NEK4	1.72804	0.0383475	0.14914	-4.4383	-1.12465		1.72804	0.17281	0.428657	-5.64755	-1.09348
1554660_PM_a_at	Hs.368353 /// Hs.603722	CNST	3.24045	0.00898465	0.0560414	-3.14134	1.27802		3.24045	0.00769415	0.0594864	-2.96777	1.34324
1554661_PM_s_at	Hs.368353 /// Hs.603722	CNST	2.84963	9.39589e-05	0.00185796	1.15195	1.56239		2.84963	0.00193342	0.0222009	-1.68967	1.49034
1554662_PM_at	Hs.646574	C17orf47	1.86808	0.0161449	0.0837411	-3.67229	1.11067		1.86808	0.0764037	0.265458	-4.99198	1.09329
1554663_PM_a_at	Hs.325978 /// Hs.594032 /// Hs.632934	NUMA1	1.69542	0.0195121	0.0954325	-3.84206	1.49479		1.69542	0.000130297	0.00294353	0.863547	2.29603
1554664_PM_at	Hs.373606	NAIF1	2.28668	0.00551206	0.0399952	-2.69318	1.12951		2.28668	0.0689857	0.249607	-4.90648	1.09511
1554665_PM_at	Hs.625133	ZNF586	1.66892	0.12797	0.318977	-5.44842	1.17388		1.66892	0.51155	0.751778	-6.37848	1.08354
1554666_PM_at	Hs.668646	LOC100130950	1.80237	0.541549	0.736005	-6.44522	1.03531		1.80237	0.546965	0.776402	-6.41338	1.04111
1554667_PM_s_at	Hs.135146	METTL8	7.78615	0.0118383	0.0681089	-3.39221	1.20248		7.78615	0.000491971	0.00795925	-0.400941	1.36891
1554668_PM_a_at	Hs.234786 /// Hs.741434	FAM151A	1.45782	0.177822	0.3886	-5.70528	1.05978		1.45782	0.997064	0.999013	-6.59924	-1.00018
1554670_PM_at	Hs.499158	GGA1	1.47933	0.952719	0.978749	-6.63461	-1.00262		1.47933	0.41535	0.679736	-6.25937	-1.04339
1554671_PM_a_at	Hs.433343 /// Hs.728409 /// Hs.744086	SRRM2	4.86567	0.842472	0.922806	-6.61615	1.02308		4.86567	0.930705	0.973346	-6.59537	1.01182
1554672_PM_at	Hs.644553 /// Hs.662498 /// Hs.711629	TTC26	1.11093	0.168664	0.376374	-5.66477	1.08094		1.11093	0.860243	0.942156	-6.58336	1.01162
1554675_PM_a_at	Hs.553795	SYCE1	1.67668	0.278757	0.50729	-6.0347	1.10023		1.67668	0.834198	0.930771	-6.5768	1.02178
1554676_PM_at	---	SRGN	1.56011	0.912983	0.959173	-6.63029	1.00882		1.56011	0.0615483	0.23257	-4.81026	1.19884
1554677_PM_s_at	Hs.606149 /// Hs.614205 /// Hs.643961 /// Hs.715889	CMTM4	3.92643	0.280725	0.509464	-6.0396	-1.1421		3.92643	0.449445	0.706395	-6.30618	-1.11533
1554678_PM_s_at	Hs.527105 /// Hs.656910 /// Hs.707013 /// Hs.707189 /// Hs.743490	HNRNPDL	9.04298	0.0466914	0.168963	-4.60877	1.10553		9.04298	0.68779	0.85852	-6.5165	1.02346
1554679_PM_a_at	Hs.492314	LAPTM4B	4.78981	0.00810281	0.0521951	-3.04696	-1.34774		4.78981	0.0263137	0.136136	-4.07432	-1.33654
1554680_PM_s_at	Hs.388045 /// Hs.609504	KCNS2	2.46947	0.0168714	0.0864128	-3.71183	-1.46249		2.46947	0.00612144	0.0507744	-2.75825	-1.6823
1554681_PM_a_at	Hs.530383	MGC50722	4.34806	0.807429	0.904537	-6.60593	1.01481		4.34806	0.718007	0.874493	-6.53243	1.02597
1554683_PM_a_at	Hs.530383	LOC101060651 /// MGC50722	1.12933	0.702404	0.843276	-6.56151	1.01569		1.12933	0.433112	0.694133	-6.28445	-1.03843
1554685_PM_a_at	Hs.459088	KIAA1199	3.36026	0.0395679	0.15214	-4.46554	-1.34155		3.36026	0.217902	0.48584	-5.82171	-1.2249
1554686_PM_at	Hs.561815 /// Hs.595191 /// Hs.713900 /// Hs.735277	STAU2	3.45688	0.653526	0.81299	-6.53304	-1.03809		3.45688	0.193218	0.455224	-5.73225	-1.1376
1554689_PM_a_at	Hs.21107	NLGN4X	1.84013	0.000551167	0.0071943	-0.536088	-1.28953		1.84013	0.00141101	0.0177113	-1.39466	-1.31367
1554690_PM_a_at	Hs.279245 /// Hs.618514 /// Hs.638095 /// Hs.642259 /// Hs.733343 /// Hs.734942	TACC1	4.86543	0.246286	0.47175	-5.94697	-1.15247		4.86543	0.461973	0.715227	-6.32203	1.11107
1554691_PM_a_at	Hs.162877	PACSIN2	2.67213	0.334916	0.564261	-6.15948	1.07471		2.67213	0.0582722	0.224722	-4.76388	1.18507
1554692_PM_at	Hs.516866 /// Hs.594775 /// Hs.736328	SLC23A2	0.853384	0.0668858	0.213217	-4.91525	1.06775		0.853384	0.0671964	0.245683	-4.88438	1.08009
1554694_PM_at	Hs.14745	CCNY	1.22248	0.213849	0.433441	-5.84396	1.05303		1.22248	0.51794	0.756496	-6.38509	1.03186
1554696_PM_s_at	Hs.369762	TYMS	5.94315	0.78911	0.895009	-6.59971	1.05078		5.94315	0.811289	0.920908	-6.57004	-1.0534
1554697_PM_at	Hs.627120 /// Hs.656071	ADAMTS9	1.89213	0.335238	0.564551	-6.16011	-1.07253		1.89213	0.0387634	0.173862	-4.4136	-1.19857
1554699_PM_at	Hs.128279 /// Hs.604609	L3MBTL4	1.01883	0.056502	0.191448	-4.77222	-1.1011		1.01883	0.0776893	0.26834	-5.00589	-1.11007
1554700_PM_at	Hs.657522	CDH7	1.79777	0.6979	0.840489	-6.55911	1.01851		1.79777	0.969141	0.988748	-6.59848	-1.00215
1554701_PM_a_at	Hs.369819 /// Hs.744724	TBC1D16	1.57327	0.61991	0.791248	-6.51021	1.02759		1.57327	0.443383	0.701664	-6.29826	1.05087
1554702_PM_at	Hs.525146 /// Hs.735753	NALCN	1.37157	0.198006	0.414947	-5.78663	1.08142		1.37157	0.137738	0.376033	-5.47116	1.11252
1554703_PM_at	Hs.623597 /// Hs.98594	ARHGEF10	2.31344	0.079327	0.23777	-5.05824	1.15321		2.31344	0.121146	0.348759	-5.36915	1.15886
1554704_PM_at	Hs.306212 /// Hs.742213	ATP8B3	7.38033	0.0840105	0.246363	-5.10591	-1.22524		7.38033	0.163879	0.416116	-5.60677	-1.21059
1554705_PM_at	Hs.591833	SCARA5	3.11221	0.171696	0.380232	-5.67846	1.05016		3.11221	0.55404	0.781297	-6.41986	1.02496
1554706_PM_at	Hs.372936	OR2L13	1.50424	0.280454	0.509147	-6.03893	1.06428		1.50424	0.368132	0.638819	-6.18433	1.06286
1554707_PM_at	Hs.179615	SPATA6L	1.42454	0.135442	0.329555	-5.49349	1.08166		1.42454	0.79558	0.913042	-6.56486	-1.0159
1554708_PM_s_at	Hs.179615	SPATA6L	2.06941	0.0969282	0.269223	-5.22381	1.13505		2.06941	0.186789	0.446686	-5.70673	1.12486
1554710_PM_at	Hs.484099	KCNMB1	1.44213	0.639114	0.804331	-6.52359	-1.02006		1.44213	0.0812455	0.275267	-5.04311	-1.09278
1554711_PM_at	Hs.364624	CALHM3	1.58775	0.387024	0.613598	-6.25257	1.04021		1.58775	0.894349	0.958086	-6.59021	-1.00711
1554712_PM_a_at	Hs.254271	GLYATL2	2.73613	0.105067	0.283023	-5.28963	-1.17288		2.73613	0.120297	0.347381	-5.36351	-1.19671
1554714_PM_at	Hs.283378	RELL1	1.25578	0.352054	0.581041	-6.19218	-1.04295		1.25578	0.373169	0.643146	-6.19297	-1.04846
1554715_PM_at	Hs.569502	LINC00593	1.24427	0.199904	0.417329	-5.79378	1.05076		1.24427	0.909652	0.964766	-6.59265	1.00511
1554716_PM_s_at	Hs.569502	LINC00593	0.957389	0.00230615	0.021222	-1.88425	1.13891		0.957389	0.00467581	0.0421617	-2.51023	1.15104
1554717_PM_a_at	Hs.117545 /// Hs.605986 /// Hs.618643 /// Hs.641746 /// Hs.669817 /// Hs.706461 /// Hs.734623	PDE4D	1.02001	0.255229	0.482117	-5.9725	-1.0678		1.02001	0.29487	0.569674	-6.0372	-1.07355
1554719_PM_at	Hs.277677 /// Hs.420009 /// Hs.597439 /// Hs.602621 /// Hs.658209	NDUFA10	1.0982	0.396184	0.621676	-6.26713	1.04948		1.0982	0.186375	0.446184	-5.70505	1.09326
1554721_PM_a_at	Hs.122752 /// Hs.604707	TAF2	4.55231	0.4985	0.703047	-6.40139	1.04507		4.55231	0.643028	0.833767	-6.48919	1.03609
1554722_PM_at	Hs.47288	TRPM3	1.38764	0.429754	0.650384	-6.31657	1.04507		1.38764	0.261427	0.534968	-5.95326	1.07694
1554723_PM_x_at	---	---	2.54305	0.160166	0.365161	-5.62486	1.11087		2.54305	0.144729	0.38704	-5.51011	1.13726
1554724_PM_at	Hs.101791 /// Hs.657405	SLC6A11	1.87659	0.776779	0.887351	-6.59517	1.02022		1.87659	0.731511	0.88136	-6.53892	1.02893
1554725_PM_at	Hs.585378 /// Hs.599132 /// Hs.602728 /// Hs.733106 /// Hs.739017 /// Hs.740956 /// Hs.743088 /// Hs.744051 /// Hs.744937	RABGAP1L	1.06788	0.744609	0.86874	-6.58197	1.01935		1.06788	0.752512	0.892627	-6.5483	1.02207
1554726_PM_at	Hs.599798 /// Hs.608478 /// Hs.618975 /// Hs.671938 /// Hs.720931 /// Hs.729439	ZNF655	1.94555	0.395129	0.62104	-6.26548	-1.05143		1.94555	0.455677	0.710867	-6.31415	-1.05306
1554728_PM_at	Hs.469116	SLC9A1	1.80832	0.449619	0.666603	-6.34318	-1.04968		1.80832	0.872984	0.948289	-6.58615	-1.01209
1554730_PM_at	Hs.591248 /// Hs.655087 /// Hs.672952 /// Hs.685165	MCTP1	1.7188	0.392622	0.618641	-6.26153	-1.05125		1.7188	0.398039	0.66571	-6.23335	-1.05985
1554732_PM_at	Hs.590107	LOC728175	1.35967	0.813946	0.908023	-6.608	-1.01063		1.35967	0.524597	0.76126	-6.39183	-1.03429
1554733_PM_at	Hs.590107	LOC728175	1.11781	0.395303	0.621059	-6.26575	1.04153		1.11781	0.0213643	0.118808	-3.88968	1.1435
1554735_PM_a_at	Hs.487412 /// Hs.641172	TRIM7	1.83693	0.782541	0.891066	-6.59733	1.02363		1.83693	0.433596	0.694462	-6.28511	1.08144
1554736_PM_at	Hs.483238 /// Hs.608991 /// Hs.622872 /// Hs.664491	ARHGAP29	2.05836	0.0272591	0.119491	-4.13908	-1.23048		2.05836	0.0590967	0.226479	-4.77581	-1.22952
1554737_PM_at	Hs.519294 /// Hs.624411	FBN2	1.32176	0.0402687	0.153755	-4.48078	1.10755		1.32176	0.00102236	0.0139313	-1.09185	1.22421
1554739_PM_at	Hs.744252	IPP	2.44302	0.840467	0.921788	-6.61562	1.02379		2.44302	0.347565	0.621289	-6.14726	1.13874
1554740_PM_a_at	Hs.744252	IPP	4.24871	0.846958	0.924941	-6.6173	1.01572		4.24871	0.0291609	0.144983	-4.16483	1.23964
1554741_PM_s_at	Hs.199245 /// Hs.439341 /// Hs.535964 /// Hs.536967 /// Hs.567268 /// Hs.607466 /// Hs.629370 /// Hs.735177	FGF7 /// KGFLP1 /// KGFLP2	9.65036	0.131314	0.323787	-5.46894	-1.10459		9.65036	0.0193324	0.111567	-3.80064	-1.20419
1554742_PM_at	Hs.111749	PMS1	2.76461	0.216309	0.436573	-5.85242	1.15348		2.76461	0.258147	0.531401	-5.94431	1.16576
1554743_PM_x_at	Hs.111749	PMS1	2.72153	0.090698	0.258304	-5.16922	1.32286		2.72153	0.178681	0.436483	-5.67305	1.29654
1554744_PM_at	---	CARD16	0.946384	0.830972	0.917055	-6.61304	1.00759		0.946384	0.711139	0.870842	-6.52898	-1.01556
1554745_PM_at	Hs.432842	RALGPS1	1.61057	0.990732	0.995876	-6.63634	-1.0007		1.61057	0.6593	0.84303	-6.49965	-1.03178
1554747_PM_a_at	Hs.721234 /// Hs.740803	2018-09-02	7.61762	0.147104	0.346722	-5.55856	1.10352		7.61762	0.262573	0.536047	-5.95636	1.0931
1554748_PM_at	Hs.352243	CLCNKB	3.91676	0.0157169	0.0821428	-3.64814	1.90765		3.91676	0.0720351	0.256264	-4.94277	1.74221
1554749_PM_s_at	Hs.352243	CLCNKB	1.75573	0.00115002	0.0125747	-1.23137	1.15865		1.75573	0.00162013	0.019534	-1.52423	1.18199
1554751_PM_at	Hs.616683	---	1.80508	0.869921	0.936664	-6.62265	1.01699		1.80508	0.191314	0.452652	-5.72479	-1.17364
1554752_PM_a_at	Hs.616683	---	2.28336	0.162663	0.368611	-5.63683	1.14048		2.28336	0.959293	0.985111	-6.59791	-1.00559
1554755_PM_a_at	Hs.22287	MTUS2	1.15243	0.148152	0.348307	-5.56412	-1.13409		1.15243	0.105982	0.3228	-5.26135	-1.18076
1554757_PM_a_at	Hs.523360 /// Hs.715308	INPP5A	3.29015	0.000327727	0.00487536	-0.0420705	1.30956		3.29015	0.0438012	0.188174	-4.51938	1.1812
1554758_PM_a_at	Hs.522805 /// Hs.615184 /// Hs.701870	CD99L2	2.59785	0.826665	0.91496	-6.61181	1.01333		2.59785	0.328497	0.603894	-6.11014	1.07253
1554759_PM_at	Hs.448872	SRCIN1	1.65756	0.0272715	0.119507	-4.13948	1.14126		1.65756	0.633974	0.828181	-6.48309	1.03293
1554761_PM_a_at	Hs.535896	HEATR2	2.89731	0.906304	0.956179	-6.6293	-1.00885		2.89731	0.590752	0.803302	-6.45109	1.0486
1554762_PM_a_at	Hs.333179 /// Hs.715996	CLDN22 /// WWC2	5.18365	0.0129245	0.0721447	-3.4717	1.20916		5.18365	0.0367384	0.168051	-4.36695	1.20351
1554763_PM_at	Hs.460809 /// Hs.721010	UBE2DNL	1.4555	0.143219	0.341241	-5.53755	1.06334		1.4555	0.447283	0.704484	-6.30337	1.03778
1554764_PM_a_at	Hs.372650	LINC00301	1.67604	0.229821	0.453189	-5.89687	1.09342		1.67604	0.0241693	0.128876	-3.99916	1.22469
1554765_PM_a_at	Hs.372650	LINC00301	0.832317	0.871619	0.937427	-6.62301	-1.00586		0.832317	0.676328	0.85246	-6.50995	1.01794
1554766_PM_s_at	---	---	2.44355	0.169103	0.377052	-5.66677	1.06296		2.44355	0.175339	0.431953	-5.65865	1.07335
1554767_PM_s_at	Hs.352671 /// Hs.603515 /// Hs.695133	CRYZL1	4.99704	0.285796	0.514423	-6.05204	-1.05947		4.99704	0.930148	0.973136	-6.59531	1.00555
1554768_PM_a_at	Hs.591697	MAD2L1	5.49367	0.0451137	0.165127	-4.57913	1.45142		5.49367	0.459706	0.713718	-6.31921	1.17079
1554769_PM_at	Hs.513509	ZNF785	3.7054	0.459878	0.674084	-6.35622	-1.12238		3.7054	0.884453	0.953648	-6.58842	1.02697
1554770_PM_x_at	Hs.513509	ZNF785	3.87439	0.711736	0.848738	-6.56636	-1.06075		3.87439	0.730661	0.880924	-6.53853	1.06678
1554771_PM_at	Hs.638329	OTTHUMG00000176280 /// RP11-690I21.2	1.98218	0.2957	0.524155	-6.07554	-1.14129		1.98218	0.962685	0.986391	-6.59812	-1.00693
1554772_PM_at	Hs.463303	EFCAB13	1.52546	0.144572	0.343258	-5.54494	1.07157		1.52546	0.317576	0.593016	-6.08756	1.05682
1554773_PM_at	Hs.211475	WFIKKN2	2.81624	0.197304	0.414112	-5.78397	1.07348		2.81624	0.358079	0.630422	-6.16657	1.0609
1554774_PM_at	---	MINA	3.92204	0.00138452	0.0144984	-1.406	1.29614		3.92204	0.00250743	0.027012	-1.93229	1.33121
1554776_PM_at	Hs.335787	ZFP42	1.25751	0.49223	0.698449	-6.39445	-1.03551		1.25751	0.64547	0.835102	-6.4908	-1.02783
1554777_PM_at	Hs.335787	ZFP42	1.71956	0.351566	0.580657	-6.19127	1.06162		1.71956	0.635804	0.829432	-6.48434	1.03625
1554778_PM_at	Hs.603252	PHLDB2	2.49667	0.939262	0.972297	-6.63343	-1.00626		2.49667	0.774701	0.903427	-6.55727	1.02798
1554779_PM_s_at	Hs.603252 /// Hs.708546 /// Hs.732215	PHLDB2	0.894363	0.41438	0.637977	-6.29466	1.04699		0.894363	0.767645	0.900184	-6.55452	1.01967
1554780_PM_a_at	Hs.203965 /// Hs.601884	PHTF2	3.30201	0.658991	0.816741	-6.5365	1.04648		3.30201	0.0645504	0.2394	-4.85052	1.25768
1554781_PM_at	Hs.679757	MGC32805	1.40203	0.314039	0.543084	-6.1165	1.06659		1.40203	0.152646	0.399112	-5.55173	1.11471
1554782_PM_at	---	KLHL30-AS1	1.44936	0.320481	0.549897	-6.13016	-1.05171		1.44936	0.893321	0.957615	-6.59003	1.00798
1554783_PM_s_at	Hs.743352	ARHGEF2	4.45313	0.570543	0.757388	-6.47133	1.03736		4.45313	0.0933277	0.299006	-5.15757	1.13886
1554784_PM_at	Hs.143434	CNTN1	1.91802	0.000449937	0.0061964	-0.343474	-1.32829		1.91802	0.000697804	0.0104289	-0.731636	-1.37816
1554785_PM_at	Hs.525088 /// Hs.699470	CCDC82	2.41694	0.472607	0.684412	-6.37177	1.07986		2.41694	0.541712	0.773252	-6.40846	1.07975
1554786_PM_at	Hs.473144	CASS4	1.44234	0.27219	0.500043	-6.01802	1.05419		1.44234	0.165243	0.418067	-5.61316	1.0821
1554787_PM_at	Hs.595051 /// Hs.720195	C9orf96	1.08502	0.188846	0.402867	-5.75097	1.04532		1.08502	0.219296	0.487518	-5.82641	1.04989
1554789_PM_a_at	Hs.584830	PDE8B	1.4679	0.0248254	0.112369	-4.05636	-1.13167		1.4679	0.19114	0.452451	-5.72411	-1.08624
1554790_PM_at	Hs.442705	ZSCAN20	1.92342	0.432853	0.653009	-6.32084	1.04398		1.92342	0.22484	0.494179	-5.84471	1.08207
1554791_PM_a_at	Hs.591638 /// Hs.734255	KANSL1L	1.57052	0.855244	0.929314	-6.61934	1.0138		1.57052	0.603558	0.810583	-6.46108	-1.04705
1554793_PM_at	Hs.118351 /// Hs.605244 /// Hs.711323	UBE3C	3.62557	0.0892378	0.255851	-5.15584	1.10222		3.62557	0.461448	0.714879	-6.32138	1.04999
1554794_PM_a_at	Hs.118351 /// Hs.605244 /// Hs.711323	UBE3C	5.93805	0.00723918	0.0484457	-2.94375	1.41832		5.93805	0.0453794	0.192461	-4.54991	1.34869
1554795_PM_a_at	Hs.530101 /// Hs.739205	FBLIM1	3.9016	1.14777e-06	6.63818e-05	5.405	1.71842		3.9016	0.000622021	0.00951465	-0.622969	1.50336
1554796_PM_at	Hs.490684 /// Hs.551097 /// Hs.561765 /// Hs.609409 /// Hs.610283 /// Hs.703229	DPP6	1.04505	0.860546	0.931959	-6.62058	1.00541		1.04505	0.105746	0.322407	-5.25955	1.0614
1554797_PM_at	Hs.404139 /// Hs.739647	SYT16	1.25584	0.0883247	0.254312	-5.14735	1.10364		1.25584	0.063553	0.237387	-4.83737	1.13521
1554798_PM_at	Hs.471834 /// Hs.614058 /// Hs.659922	SNED1	3.42104	0.0786345	0.236504	-5.05093	-1.15289		3.42104	0.2822	0.556438	-6.00688	-1.10618
1554800_PM_at	Hs.354906	RAB39A	1.97813	0.791012	0.895996	-6.60038	-1.01421		1.97813	0.640544	0.832164	-6.48753	1.02972
1554801_PM_at	Hs.437066	FNDC9	1.1076	0.0706462	0.220908	-4.96129	1.07263		1.1076	0.048879	0.201584	-4.61379	1.0945
1554803_PM_s_at	Hs.629349 /// Hs.661859 /// Hs.734451	TRIM72	1.27265	0.433033	0.653124	-6.32109	-1.03042		1.27265	0.729127	0.880208	-6.5378	-1.01564
1554804_PM_a_at	Hs.496270	CLDN19	1.33678	0.605503	0.781371	-6.49955	-1.02125		1.33678	0.532447	0.76615	-6.39958	1.03039
1554805_PM_at	Hs.496270	CLDN19	0.99556	0.716082	0.85118	-6.56855	1.01351		0.99556	0.169958	0.424831	-5.63479	-1.0622
1554806_PM_a_at	Hs.699486 /// Hs.76917	FBXO8	6.4372	0.310169	0.53927	-6.10812	-1.04223		6.4372	0.0659266	0.242787	-4.86831	-1.09389
1554807_PM_a_at	Hs.515283 /// Hs.617285	SPIRE1	5.50927	0.000121495	0.00225649	0.905636	1.3476		5.50927	0.000139715	0.00310248	0.796878	1.41507
1554808_PM_at	---	ACP1	1.4647	0.550193	0.742021	-6.45328	1.0332		1.4647	0.736641	0.884353	-6.5413	1.02183
1554809_PM_at	Hs.375210 /// Hs.529369	LOC389199	1.46894	0.0426718	0.159524	-4.53103	1.10598		1.46894	0.0804932	0.27362	-5.03538	1.10673
1554810_PM_at	Hs.631562	PLA2G4C	2.69971	0.282928	0.51175	-6.04504	-1.05438		2.69971	0.210115	0.4763	-5.79484	-1.07568
1554812_PM_at	Hs.567491	CLDN20	2.55225	0.355673	0.584351	-6.1988	1.05146		2.55225	0.0659211	0.242787	-4.86824	1.12724
1554813_PM_at	Hs.697979	---	1.36259	0.119377	0.30567	-5.39282	1.0925		1.36259	0.185658	0.445401	-5.70213	1.09202
1554814_PM_at	Hs.16130	UBE2O	2.56274	0.24395	0.469286	-5.94011	1.06202		2.56274	0.058842	0.225869	-4.77214	1.12378
1554816_PM_at	Hs.601562	ASTN2	1.4529	0.368847	0.596838	-6.22217	1.04616		1.4529	0.755256	0.893933	-6.54946	-1.01849
1554818_PM_s_at	Hs.472225	DZANK1	1.33016	0.586404	0.768442	-6.48456	1.0253		1.33016	0.482311	0.730532	-6.34635	-1.03875
1554819_PM_a_at	Hs.436416	ITGA11	4.48269	0.052346	0.181848	-4.70695	1.23139		4.48269	0.0778648	0.268641	-5.00777	1.24794
1554820_PM_at	Hs.648616	AGBL3	1.28071	0.81578	0.909182	-6.60856	-1.01616		1.28071	0.87587	0.949803	-6.58674	1.01272
1554821_PM_a_at	Hs.131452 /// Hs.601629	ZBED1	3.24318	0.030031	0.127356	-4.22442	-1.2728		3.24318	0.18686	0.446759	-5.70702	-1.18403
1554822_PM_at	Hs.203965 /// Hs.601884	PHTF2	5.5953	0.00526985	0.0387288	-2.65174	1.41558		5.5953	0.0474636	0.198213	-4.58855	1.32611
1554824_PM_at	Hs.566204 /// Hs.586994 /// Hs.659236 /// Hs.712979 /// Hs.729172	ZNF585A	1.02446	0.227791	0.450603	-5.8904	1.05476		1.02446	0.0560755	0.219596	-4.7312	1.10627
1554825_PM_at	---	---	2.60866	0.465261	0.678608	-6.36288	-1.10466		2.60866	0.0361895	0.166438	-4.35384	-1.41297
1554826_PM_at	Hs.348711 /// Hs.741616	CDK15	1.85717	0.0839258	0.246217	-5.10507	1.22285		1.85717	0.270692	0.5447	-5.97781	1.16057
1554827_PM_a_at	Hs.513578 /// Hs.708878	ADCY7	2.24362	0.112142	0.294379	-5.34246	1.12751		2.24362	0.89466	0.958251	-6.59026	-1.01162
1554828_PM_at	Hs.609382 /// Hs.74615	PDGFRA	4.17654	0.0043744	0.0338824	-2.47967	-1.63353		4.17654	0.034612	0.161849	-4.31498	-1.51668
1554830_PM_a_at	Hs.647822	STEAP3	5.11342	0.000292602	0.00445958	0.0659091	1.51222	X	5.11342	0.00576614	0.0486423	-2.7033	1.42715
1554831_PM_x_at	Hs.335788	ALS2CR11	1.58068	0.635553	0.802045	-6.52118	-1.0338		1.58068	0.240564	0.512797	-5.89382	-1.1026
1554833_PM_at	Hs.33368	MCTP2	1.19349	0.103773	0.280878	-5.27955	-1.11071		1.19349	0.0572385	0.222256	-4.74867	-1.15656
1554834_PM_a_at	Hs.497579 /// Hs.670111	RASSF5	1.38842	4.38845e-05	0.00103581	1.88319	-1.318		1.38842	0.000170549	0.0036155	0.606509	-1.34039
1554835_PM_a_at	Hs.663521 /// Hs.718506 /// Hs.729514 /// Hs.737830	B3GNT5	1.81575	0.0387212	0.15003	-4.44673	-1.16553		1.81575	0.0374835	0.170073	-4.38442	-1.19898
1554836_PM_at	Hs.464243 /// Hs.603540 /// Hs.626718	USP36	1.68337	0.450191	0.667105	-6.34392	-1.03673		1.68337	0.730613	0.8809	-6.5385	-1.01948
1554837_PM_a_at	Hs.1645 /// Hs.726474	CYP4A11 /// CYP4A22	2.3428	0.909604	0.957575	-6.6298	-1.00588		2.3428	0.122692	0.351348	-5.37929	1.10009
1554839_PM_at	Hs.635072 /// Hs.664712 /// Hs.730237	CIDECP	4.75785	0.0243564	0.110938	-4.03945	-1.34952		4.75785	0.338446	0.612304	-6.12986	-1.15653
1554840_PM_at	Hs.686897	LOC280665	1.12823	0.160965	0.366174	-5.62871	-1.06216		1.12823	0.0141139	0.0903948	-3.51852	-1.1366
1554841_PM_at	Hs.740700	MTHFD2L	3.09121	0.144061	0.342412	-5.54216	1.17365		3.09121	0.0433157	0.186706	-4.50976	1.30265
1554842_PM_at	Hs.123116 /// Hs.605373	SLC12A1	1.62915	0.570604	0.757388	-6.47138	1.02404		1.62915	0.0580508	0.224122	-4.76065	1.10043
1554844_PM_at	Hs.185774 /// Hs.716012	EYA3	2.97913	0.560726	0.749997	-6.46278	-1.03319		2.97913	0.123086	0.351988	-5.38185	1.10889
1554846_PM_at	Hs.529680	CCDC158	1.27788	0.895577	0.950745	-6.62757	1.00586		1.27788	0.619285	0.819487	-6.47276	1.0264
1554847_PM_at	---	ATP6V1B1	1.78856	0.314525	0.543633	-6.11754	-1.04799		1.78856	0.704199	0.867173	-6.52539	-1.02091
1554849_PM_at	Hs.534312 /// Hs.708386	TOR1A	4.26652	0.375253	0.602782	-6.23312	1.09706		4.26652	0.986724	0.995658	-6.5991	-1.00204
1554850_PM_at	Hs.584997	VWA5B2	3.0583	0.228275	0.451293	-5.89195	1.05154		3.0583	0.17617	0.4332	-5.66226	1.06884
1554852_PM_a_at	Hs.518247	KIAA1257	2.16375	0.0667943	0.213012	-4.9141	-1.06889		2.16375	0.597172	0.807227	-6.45615	1.02234
1554853_PM_at	Hs.109087	CYP2U1	1.32512	0.451224	0.667882	-6.34525	1.03042		1.32512	0.255259	0.52871	-5.93631	1.05499
1554855_PM_at	Hs.132954	PARK2	1.13293	0.00305754	0.0261477	-2.14725	1.11602		1.13293	0.0191244	0.110716	-3.79098	1.10482
1554857_PM_at	Hs.210469	ELMO2	1.18623	0.0141627	0.0766558	-3.55434	1.08505		1.18623	0.1207	0.348025	-5.36619	1.06094
1554860_PM_at	Hs.402773	PTPN7	1.80676	0.457156	0.671985	-6.3528	1.02888		1.80676	0.113096	0.335313	-5.3139	1.07511
1554862_PM_at	Hs.484918	CMAHP	1.20192	0.882431	0.943844	-6.62519	1.00689		1.20192	0.962063	0.98625	-6.59809	-1.0026
1554863_PM_s_at	Hs.607042 /// Hs.656582	DOK5	6.82506	4.29805e-05	0.00101969	1.90322	1.83046	X	6.82506	9.51359e-05	0.00231144	1.16428	1.95561	X
1554864_PM_a_at	Hs.158287	SDC3	3.00916	0.720785	0.853981	-6.57087	-1.0287		3.00916	0.667699	0.847381	-6.50481	-1.04082
1554865_PM_at	---	---	0.790776	0.410371	0.634117	-6.28875	1.03653		0.790776	0.0932947	0.298976	-5.15728	1.09137
1554866_PM_at	Hs.188591	TMEM135	1.81007	0.720456	0.853815	-6.57071	1.02096		1.81007	0.602551	0.810085	-6.46031	-1.0362
1554867_PM_a_at	Hs.157461 /// Hs.605607 /// Hs.606394 /// Hs.681707 /// Hs.728377	PRR16	6.13825	0.0924984	0.261512	-5.18541	1.20426		6.13825	0.201198	0.465577	-5.76258	1.17904
1554868_PM_s_at	Hs.564411 /// Hs.663237 /// Hs.718007 /// Hs.744968	PCNP	9.79673	0.239252	0.464159	-5.92608	-1.03704		9.79673	0.142158	0.383183	-5.49604	-1.05514
1554869_PM_at	Hs.188495	WDR37	1.26985	0.407946	0.632155	-6.28513	1.0394		1.26985	0.814095	0.922118	-6.57091	1.01295
1554871_PM_at	---	---	1.3226	0.0118608	0.0682115	-3.39394	1.16807		1.3226	0.0452978	0.192353	-4.54836	1.15365
1554872_PM_a_at	Hs.147054 /// Hs.662317	HMGCLL1	1.54141	0.356236	0.584679	-6.19983	1.04385		1.54141	0.317674	0.593044	-6.08777	1.05628
1554873_PM_at	Hs.370147	CSPP1	1.73653	0.883799	0.944732	-6.62545	-1.00812		1.73653	0.402548	0.669506	-6.24028	1.05631
1554874_PM_at	Hs.166017	MITF	1.15321	0.843435	0.923252	-6.6164	1.00938		1.15321	0.781088	0.906422	-6.55967	1.01559
1554875_PM_at	Hs.468349 /// Hs.594388 /// Hs.677439	CAMKMT	1.45424	0.43299	0.653095	-6.32103	1.08252		1.45424	0.665689	0.846381	-6.50359	-1.05259
1554876_PM_a_at	Hs.482563	S100Z	1.21936	0.845559	0.924112	-6.61695	-1.00689		1.21936	0.478506	0.727343	-6.34192	1.02994
1554878_PM_a_at	Hs.700576 /// Hs.707396	ABCD3	2.9152	0.0167999	0.0861325	-3.70802	1.32597		2.9152	0.107859	0.326332	-5.27558	1.24373
1554880_PM_at	Hs.564254	DKFZP434K028	2.11345	0.153804	0.356453	-5.59336	1.06691		2.11345	0.082273	0.277232	-5.05354	1.09804
1554882_PM_at	Hs.435237	ERCC8	3.37807	0.00408718	0.0322555	-2.41678	1.30829		3.37807	0.00774512	0.0597625	-2.97381	1.33737
1554883_PM_a_at	Hs.435237	ERCC8	3.29329	0.00439506	0.0339943	-2.48403	1.38428		3.29329	0.0109228	0.0759582	-3.28684	1.40175
1554884_PM_at	Hs.654580 /// Hs.682700 /// Hs.744265	LOC100996481 /// PRIM2	1.28051	0.200075	0.417506	-5.79442	-1.07675		1.28051	0.460578	0.714239	-6.3203	-1.05096
1554885_PM_a_at	Hs.654580 /// Hs.682700 /// Hs.744265	LOC100996481 /// PRIM2	2.68921	0.650729	0.811168	-6.53125	-1.05016		2.68921	0.594067	0.8054	-6.45372	-1.07018
1554886_PM_a_at	Hs.614194 /// Hs.721711 /// Hs.731847	MLXIP	1.1119	0.369389	0.597149	-6.22311	-1.03692		1.1119	0.837352	0.932111	-6.57765	-1.00975
1554887_PM_at	Hs.698373	---	2.25724	0.435034	0.654823	-6.32382	1.04816		2.25724	0.658152	0.842358	-6.49894	-1.03177
1554889_PM_at	Hs.413123 /// Hs.697347 /// Hs.743719	TIA1	2.83371	0.958852	0.981237	-6.63505	1.0037		2.83371	0.593441	0.805071	-6.45322	1.04613
1554890_PM_a_at	Hs.413123 /// Hs.697347 /// Hs.743719	TIA1	4.5387	0.808468	0.905139	-6.60627	-1.02907		4.5387	0.48266	0.730735	-6.34675	-1.10293
1554891_PM_at	Hs.652658	---	2.50846	0.142584	0.340276	-5.53405	1.11314		2.50846	0.128199	0.360619	-5.4143	1.13998
1554892_PM_a_at	Hs.99960	MS4A3	0.731747	0.229044	0.452254	-5.8944	1.03638		0.731747	0.383132	0.652344	-6.20959	1.0308
1554894_PM_a_at	Hs.605360 /// Hs.710014	PCBD2	4.26307	0.194179	0.409833	-5.77197	1.17096		4.26307	0.203236	0.467918	-5.7701	1.19951
1554895_PM_a_at	Hs.524626 /// Hs.633604	RHBDL2	5.00415	0.870842	0.937014	-6.62285	1.01812		5.00415	0.342677	0.616244	-6.13801	-1.13211
1554897_PM_s_at	Hs.524626 /// Hs.633604	RHBDL2	3.66749	0.546511	0.739705	-6.44987	-1.09082		3.66749	0.199742	0.463558	-5.75715	-1.24553
1554899_PM_s_at	Hs.433300	FCER1G	2.43744	5.48241e-07	3.79229e-05	6.12149	-12.6946		2.43744	3.58506e-06	0.000193639	4.31874	-14.6848
1554901_PM_at	Hs.661621	GAFA1	0.968648	0.957315	0.980587	-6.63494	1.00208		0.968648	0.416205	0.680391	-6.26061	-1.03794
1554903_PM_at	Hs.578433 /// Hs.652967	FRMD8	3.7939	0.0229399	0.106505	-3.98627	1.31588		3.7939	0.0613737	0.232151	-4.80786	1.30004
1554905_PM_x_at	Hs.578433 /// Hs.652967	FRMD8	3.65456	0.0644741	0.208259	-4.88425	1.2024		3.65456	0.0842207	0.281482	-5.07293	1.22373
1554906_PM_a_at	Hs.344400 /// Hs.601155	MPHOSPH6	2.59905	0.386431	0.612999	-6.25161	-1.14907		2.59905	0.647864	0.836587	-6.49236	-1.08968
1554907_PM_a_at	Hs.461229 /// Hs.648712 /// Hs.741984 /// Hs.742081 /// Hs.742190 /// Hs.742278 /// Hs.742447 /// Hs.742453 /// Hs.742456 /// Hs.742457 /// Hs.743479 /// Hs.744828	HYDIN /// HYDIN2 /// LOC101060699	3.37235	0.443714	0.661836	-6.33546	1.05302		3.37235	0.0646126	0.239531	-4.85133	1.16155
1554908_PM_at	Hs.461229	HYDIN	0.834812	0.981441	0.991627	-6.63614	-1.0009		0.834812	0.803227	0.91729	-6.56743	-1.01143
1554909_PM_at	Hs.631931	CCDC36	2.27495	0.325709	0.554764	-6.14097	1.07371		2.27495	0.115785	0.340028	-5.33283	1.14502
1554910_PM_at	Hs.660757 /// Hs.716034	PRKD3	1.79097	0.143021	0.340917	-5.53646	1.07997		1.79097	0.092146	0.296859	-5.14711	1.1103
1554911_PM_at	---	ABCC11	1.73208	0.919545	0.962392	-6.63118	1.00588		1.73208	0.437086	0.697235	-6.28985	1.05472
1554912_PM_at	Hs.477711 /// Hs.625636	ESYT3	2.71778	0.305688	0.53471	-6.09824	-1.11551		2.71778	0.308383	0.583375	-6.06775	-1.13644
1554914_PM_at	Hs.380225	PLA2G4D	2.61928	0.298095	0.526614	-6.08107	1.06548		2.61928	0.746557	0.889192	-6.54573	1.02328
1554915_PM_a_at	Hs.572993	PDE12	7.54661	0.0216971	0.102686	-3.93673	1.18849		7.54661	0.0631221	0.236595	-4.83162	1.17618
1554916_PM_a_at	Hs.535903 /// Hs.614145 /// Hs.661790 /// Hs.683465	JRK	2.94675	0.420754	0.642899	-6.30389	1.13425		2.94675	0.529731	0.764412	-6.39692	1.12242
1554918_PM_a_at	Hs.508423 /// Hs.608649	ABCC4	5.35044	0.67697	0.828299	-6.54737	1.05251		5.35044	0.572847	0.792385	-6.43635	-1.08501
1554919_PM_s_at	Hs.613957 /// Hs.621228 /// Hs.657403	C7orf63	2.69944	1.81251e-07	1.65562e-05	7.19526	-3.78898		2.69944	2.32857e-05	0.000794312	2.5149	-3.25049
1554920_PM_at	Hs.534699 /// Hs.591224	SCEL	3.47254	0.428037	0.648941	-6.31418	-1.04743		3.47254	0.576534	0.794806	-6.43946	-1.03907
1554921_PM_a_at	Hs.534699 /// Hs.591224	SCEL	1.36441	0.00588006	0.0418115	-2.75271	-1.25717		1.36441	0.00589971	0.0494489	-2.72435	-1.3089
1554922_PM_at	Hs.30323	ZNF678	1.65271	0.0650856	0.209529	-4.89223	1.13394		1.65271	0.0746006	0.262005	-4.97204	1.15341
1554923_PM_at	Hs.406890	ANKS6	1.9356	0.00596153	0.0421918	-2.76538	1.14657		1.9356	0.0266291	0.137182	-4.08484	1.13563
1554927_PM_at	Hs.287664	LINC00598	1.72659	0.0800936	0.239228	-5.06624	1.0866		1.72659	0.959049	0.985082	-6.5979	-1.00281
1554929_PM_at	Hs.167451 /// Hs.623495 /// Hs.625093 /// Hs.684067	SIK3	1.66561	0.422984	0.644595	-6.30707	1.04468		1.66561	0.453473	0.709488	-6.31135	1.04927
1554930_PM_a_at	Hs.597649 /// Hs.627697	FUT8	4.98652	0.453358	0.669008	-6.34798	-1.05968		4.98652	0.67727	0.853057	-6.5105	-1.03847
1554931_PM_at	Hs.1645	CYP4A11	1.00842	0.108208	0.28838	-5.31355	-1.0596		1.00842	0.25593	0.529121	-5.93818	-1.04888
1554932_PM_at	Hs.375054	ZSWIM2	1.16084	0.176934	0.387377	-5.70146	1.08132		1.16084	0.0283653	0.142477	-4.1405	1.16497
1554933_PM_at	Hs.575668 /// Hs.658434	PSIP1	1.87602	0.901113	0.953576	-6.62849	1.00657		1.87602	0.372526	0.642632	-6.19187	1.05722
1554934_PM_at	Hs.508021	RCBTB1	2.41331	0.385486	0.612216	-6.25008	1.04825		2.41331	0.351158	0.62408	-6.15395	1.06144
1554937_PM_x_at	---	EXOC3L1	3.03364	0.239305	0.464201	-5.92624	-1.05001		3.03364	0.964227	0.986955	-6.59822	-1.00217
1554938_PM_a_at	Hs.234786 /// Hs.745173	ACOT11	2.15437	0.120064	0.306605	-5.39743	1.09005		2.15437	0.867978	0.945687	-6.58509	1.01072
1554940_PM_a_at	Hs.542766	LOC388882	1.7142	0.184893	0.397987	-5.73495	1.0715		1.7142	0.124437	0.354134	-5.39057	1.0992
1554941_PM_at	Hs.446164 /// Hs.608601 /// Hs.610568	KLHL14	1.94044	0.0155404	0.0815392	-3.63798	1.14617		1.94044	0.120784	0.348101	-5.36675	1.10554
1554942_PM_a_at	Hs.446164 /// Hs.608601 /// Hs.610568	KLHL14	2.63198	0.381053	0.608437	-6.24281	-1.03563		2.63198	0.048691	0.201246	-4.61048	-1.09952
1554943_PM_at	Hs.654595 /// Hs.707066	VIL1	2.20382	0.511715	0.713358	-6.41553	1.02036		2.20382	0.0205471	0.115855	-3.85497	1.09069
1554945_PM_x_at	Hs.654595 /// Hs.707066	VIL1	1.00875	0.479286	0.689384	-6.37966	1.02688		1.00875	0.637523	0.830466	-6.4855	-1.02096
1554946_PM_at	Hs.211461 /// Hs.737432	LOC100506465	1.36556	0.79859	0.899922	-6.60301	1.01033		1.36556	0.510149	0.750607	-6.37702	1.03179
1554947_PM_at	Hs.232375	ACAT1	1.37238	0.200957	0.418517	-5.79771	1.07092		1.37238	0.219819	0.488244	-5.82816	1.08035
1554948_PM_at	---	---	1.66284	0.509412	0.711559	-6.41311	-1.042		1.66284	0.46159	0.715019	-6.32155	-1.05556
1554949_PM_at	Hs.660824	LOC554174	1.97007	0.142807	0.340643	-5.53528	-1.07763		1.97007	0.610799	0.814662	-6.46654	1.03059
1554950_PM_at	Hs.2159	ACAN	1.05545	0.885062	0.945428	-6.62569	1.00542		1.05545	0.98015	0.993197	-6.59893	1.00109
1554951_PM_at	Hs.697895	---	1.25028	0.63252	0.800045	-6.5191	-1.01995		1.25028	0.882778	0.952912	-6.58811	-1.00718
1554952_PM_s_at	Hs.631573	NLRP12	1.93625	0.986115	0.993787	-6.63626	-1.00081		1.93625	0.260761	0.534173	-5.95146	1.06451
1554953_PM_a_at	Hs.592163	C21orf90	2.93263	0.0761377	0.231566	-5.024	1.07842		2.93263	0.108036	0.326549	-5.27691	1.08347
1554954_PM_at	Hs.592163	C21orf90	1.04713	0.423837	0.645393	-6.30828	1.03974		1.04713	0.856872	0.940937	-6.58258	-1.01035
1554957_PM_at	---	CTD-2337I7.1 /// OTTHUMG00000166784	1.59964	0.403451	0.62784	-6.27835	-1.06226		1.59964	0.423657	0.686318	-6.2713	-1.07041
1554958_PM_at	Hs.23492	ZNF641	1.13636	0.38805	0.614464	-6.25423	1.04807		1.13636	0.752791	0.892735	-6.54842	1.02027
1554960_PM_at	Hs.407631	C1orf110	2.20477	0.00127211	0.0136024	-1.32636	1.39876		2.20477	0.0286859	0.143406	-4.15039	1.29305
1554961_PM_at	Hs.165950	FGFR4	1.90243	0.306151	0.535194	-6.09927	1.04985		1.90243	0.913601	0.966599	-6.59321	1.00604
1554962_PM_a_at	Hs.165950	FGFR4	1.88442	0.0506914	0.178079	-4.67943	-1.10086		1.88442	0.338701	0.612531	-6.13035	-1.05568
1554963_PM_at	Hs.687008	---	2.47944	0.516911	0.717148	-6.42092	-1.10694		2.47944	0.510105	0.750604	-6.37697	-1.1292
1554964_PM_x_at	Hs.687008	---	2.4894	0.48167	0.690615	-6.38243	-1.0939		2.4894	0.931204	0.973441	-6.59543	-1.013
1554965_PM_at	Hs.104672 /// Hs.702813 /// Hs.727360	FILIP1L	1.13616	0.294466	0.522989	-6.07267	1.05872		1.13616	0.978711	0.992534	-6.59888	-1.0017
1554966_PM_a_at	Hs.104672 /// Hs.702813 /// Hs.727360	FILIP1L	6.48567	1.498e-05	0.000461116	2.91905	-1.83269	X	6.48567	4.85524e-07	4.51026e-05	6.25153	-2.39579	X
1554967_PM_at	Hs.189585 /// Hs.629325	DIP2A	1.26483	0.0374587	0.14689	-4.41788	1.12713		1.26483	0.199721	0.46355	-5.75707	1.0888
1554969_PM_x_at	Hs.189585 /// Hs.629325	DIP2A	1.22583	0.814609	0.90843	-6.6082	-1.01214		1.22583	0.348108	0.621513	-6.14828	1.05884
1554970_PM_at	Hs.376025	PDILT	1.30708	0.100429	0.275298	-5.25283	1.06311		1.30708	0.00788014	0.0604206	-2.9896	1.12788
1554971_PM_at	Hs.683432	OK/SW-CL.58	1.48655	0.521908	0.72077	-6.42601	1.02315		1.48655	0.285856	0.560295	-6.01581	1.04615
1554972_PM_at	---	---	2.44628	0.145511	0.344634	-5.55002	-1.09327		2.44628	0.620516	0.820375	-6.47364	-1.03583
1554973_PM_a_at	Hs.5638 /// Hs.618528	ZBTB26	4.23117	0.711399	0.848556	-6.56618	-1.05836		4.23117	0.340375	0.613972	-6.13359	-1.18884
1554974_PM_at	Hs.126265	ACY3	0.795958	0.676676	0.828227	-6.5472	1.01189		0.795958	0.354333	0.626955	-6.15978	1.03154
1554976_PM_a_at	Hs.393308	LINC00051	1.30932	0.563938	0.752656	-6.46561	-1.02431		1.30932	0.728728	0.88001	-6.53762	1.01711
1554977_PM_at	Hs.570316	C20orf201	3.24024	0.959062	0.981337	-6.63506	-1.00313		3.24024	0.881002	0.9522	-6.58776	-1.01078
1554978_PM_at	Hs.667939 /// Hs.722154	ERICH1-AS1	0.707984	0.673485	0.826184	-6.54532	-1.01872		0.707984	0.390229	0.658709	-6.22106	-1.04569
1554980_PM_a_at	Hs.460	ATF3	2.75501	0.134854	0.328592	-5.49005	1.26261		2.75501	0.120544	0.347718	-5.36515	1.33011
1554981_PM_at	Hs.163070	EQTN	1.86787	0.997002	0.998689	-6.63641	1.00019		1.86787	0.852148	0.939007	-6.58145	-1.0114
1554982_PM_a_at	Hs.163070	EQTN	1.40807	0.715089	0.850673	-6.56805	-1.01653		1.40807	0.999927	0.99998	-6.59925	-1
1554983_PM_at	Hs.551009	LINC00317	1.53122	0.245968	0.471455	-5.94604	1.05426		1.53122	0.717332	0.873963	-6.53209	1.01941
1554984_PM_a_at	---	HLA-DOB	1.63768	0.0221769	0.104161	-3.9562	1.1038		1.63768	0.41917	0.68277	-6.2649	1.04048
1554985_PM_at	Hs.351005	ZNF396	2.26105	0.0131404	0.0728356	-3.48668	-1.30551		2.26105	0.118906	0.345233	-5.35419	-1.21151
1554986_PM_a_at	Hs.444024 /// Hs.645595	SNX19	3.02026	0.686962	0.834181	-6.5531	-1.05114		3.02026	0.647726	0.836535	-6.49227	1.06884
1554987_PM_at	Hs.507333 /// Hs.714198 /// Hs.737975	GOLGA3	2.1278	0.277214	0.505406	-6.03082	1.06596		2.1278	0.598164	0.807734	-6.45693	1.03688
1554988_PM_at	Hs.494981	SLC9C2	1.59478	0.753667	0.874144	-6.58589	-1.01596		1.59478	0.0672955	0.245785	-4.88562	-1.11772
1554989_PM_at	Hs.497417 /// Hs.743607	AREL1	1.85759	0.330836	0.559979	-6.15136	1.08545		1.85759	0.62841	0.8249	-6.47924	-1.04893
1554992_PM_at	Hs.459035	RASGRF1	0.782906	0.337132	0.566562	-6.16383	1.03504		0.782906	0.89573	0.958684	-6.59045	-1.00551
1554994_PM_at	Hs.677010 /// Hs.714925 /// Hs.73958	RAG1	1.54376	0.562505	0.751458	-6.46435	1.04059		1.54376	0.661201	0.843885	-6.50084	1.03603
1554996_PM_at	Hs.583308 /// Hs.616660	ZNF479 /// ZNF733P	1.44017	0.233491	0.457591	-5.90841	1.06656		1.44017	0.097272	0.306527	-5.19149	1.11246
1554997_PM_a_at	Hs.196384	PTGS2	4.74373	0.133389	0.326739	-5.48139	1.54798		4.74373	0.211649	0.478216	-5.80023	1.53068
1554999_PM_at	Hs.480068 /// Hs.591696 /// Hs.614089	RASGEF1B	1.45051	0.460266	0.674459	-6.3567	1.02784		1.45051	0.223099	0.49243	-5.83902	-1.05515
1555000_PM_at	Hs.683431	OK/SW-CL.36	1.58832	0.0655986	0.210388	-4.89886	1.12513		1.58832	0.163201	0.415059	-5.60358	1.10954
1555001_PM_at	Hs.671210	IQCF1	1.7903	0.0520549	0.181159	-4.70218	1.11979		1.7903	0.032009	0.153802	-4.24661	1.15935
1555002_PM_at	Hs.450611	MGC39545	1.24293	0.115128	0.299208	-5.36367	1.08332		1.24293	0.239788	0.511901	-5.89149	1.07218
1555003_PM_at	Hs.207745	RBL1	1.07372	0.0551084	0.188218	-4.75092	1.09213		1.07372	0.152473	0.398933	-5.55085	1.07943
1555004_PM_a_at	Hs.207745	RBL1	1.74966	0.608051	0.783291	-6.50147	1.03883		1.74966	0.39794	0.66565	-6.23319	1.07694
[truncated: 52,717 more rows]
