# Supplementary material for: Identification of regulators of the myofibroblast phenotype of primary dermal fibroblasts from early diffuse systemic sclerosis patients
Source: Sci Rep. 2019 Mar 14;9:4521. doi: 10.1038/s41598-019-41153-w (PMC6418101; doi:10.1038/s41598-019-41153-w)
Supplement: Supplementary file 5 — Supp Table 4 [file 41598_2019_41153_MOESM5_ESM.xlsx]

## Sheet: Sheet1
ID	Gene.Symbol	log fold change	AveExpr	t	P.Value	adj.P.Val	B
209994_PM_s_at	ABCB1 /// ABCB4	-1.48286	4.11012	-6.32252	3.01439e-07	0.0164932	1.85191
207819_PM_s_at	ABCB4	-1.22783	3.8254	-5.66532	2.19104e-06	0.0599414	1.00899
225240_PM_s_at	MSI2	-0.66108	8.32785	-5.27179	7.20565e-06	0.123842	0.479453
227786_PM_at	MED30	-0.302134	5.91151	-5.19621	9.05358e-06	0.123842	0.375927
213217_PM_at	ADCY2	-0.769852	3.36978	-4.99773	1.64706e-05	0.180237	0.101598
221898_PM_at	PDPN	-2.27409	5.28472	-4.79805	3.00005e-05	0.220455	-0.177514
225612_PM_s_at	B3GNT5	-1.43474	5.31206	-4.76123	3.34968e-05	0.220455	-0.229277
226865_PM_at	LOC100509635	-1.06437	5.26893	-4.73889	3.58121e-05	0.220455	-0.260727
234018_PM_s_at	SEL1L2	-1.16201	3.70273	-4.73471	3.62624e-05	0.220455	-0.266612
216861_PM_at	---	0.286481	1.50568	4.69287	4.10921e-05	0.224835	-0.325602
1565406_PM_a_at	LHX9	1.00027	2.06588	4.62887	4.9735e-05	0.247386	-0.416003
244575_PM_at	POLA2	0.432112	2.04912	4.58958	5.59085e-05	0.254919	-0.471614
222484_PM_s_at	CXCL14	-2.00314	5.64668	-4.51753	6.92558e-05	0.270609	-0.573756
209047_PM_at	AQP1	-1.53528	7.93449	-4.50862	7.11107e-05	0.270609	-0.586401
236236_PM_at	WNK3	-1.18091	5.13421	-4.4758	7.83758e-05	0.270609	-0.633004
223557_PM_s_at	TMEFF2	1.29433	2.55964	4.47256	7.91328e-05	0.270609	-0.637615
238616_PM_at	QDPR	0.245891	2.2311	4.30732	0.000128856	0.413045	-0.872765
218087_PM_s_at	SORBS1	-1.58432	5.29965	-4.28277	0.000138489	0.413045	-0.90775
207542_PM_s_at	AQP1	-1.46393	6.5048	-4.27082	0.000143431	0.413045	-0.924783
222446_PM_s_at	BACE2	-0.509106	7.42812	-4.24335	0.000155457	0.425292	-0.963941
236297_PM_at	---	-1.05676	4.87977	-4.18877	0.00018236	0.475135	-1.04176
217867_PM_x_at	BACE2	-0.519298	6.99245	-4.13264	0.00021478	0.523118	-1.12181
223030_PM_at	TRAF7	-0.309052	2.8595	-4.11084	0.00022884	0.523118	-1.1529
225061_PM_at	DNAJA4	-0.643389	5.59299	-4.10991	0.000229459	0.523118	-1.15422
227769_PM_at	GPR27	-1.12361	5.10569	-4.08311	0.000248035	0.524789	-1.19245
242206_PM_at	---	-1.35874	3.30014	-4.08125	0.000249374	0.524789	-1.19509
223316_PM_at	CCDC3	-1.36749	4.82782	-3.97434	0.00033968	0.683477	-1.34742
227204_PM_at	PARD6G	-1.09262	5.87725	-3.96418	0.000349764	0.683477	-1.36189
204323_PM_x_at	NF1	0.408829	2.20552	3.94472	0.000369901	0.697902	-1.38959
206280_PM_at	CDH18	1.09157	2.29499	3.92113	0.000395835	0.721938	-1.42316
232282_PM_at	WNK3	-0.881568	3.42143	-3.89723	0.000423909	0.747456	-1.45715
220050_PM_at	C9orf9	-0.543004	4.31478	-3.88648	0.000437149	0.747456	-1.47242
243057_PM_at	---	0.26631	1.91471	3.8541	0.000479546	0.795102	-1.51843
1554378_PM_a_at	PDE1C	1.13411	3.51738	3.82239	0.000524927	0.833641	-1.56344
240239_PM_at	ZNF566	0.540814	3.26721	3.80415	0.000552893	0.833641	-1.58931
1562095_PM_at	SLMAP	-0.515417	2.03588	-3.801	0.000557861	0.833641	-1.59378
227838_PM_at	UNC5C	-0.541587	2.143	-3.78611	0.000581976	0.833641	-1.61489
229539_PM_at	ABCB8	0.425879	3.79362	3.78109	0.000590325	0.833641	-1.622
227276_PM_at	PLXDC2	-0.96821	6.11352	-3.76722	0.000614016	0.833641	-1.64165
204597_PM_x_at	STC1	-0.788946	9.02865	-3.76155	0.000623951	0.833641	-1.64967
203387_PM_s_at	TBC1D4	-0.332781	7.49598	-3.75795	0.000630358	0.833641	-1.65477
230746_PM_s_at	---	-0.758379	9.34761	-3.75263	0.000639914	0.833641	-1.66229
226029_PM_at	VANGL2	-1.67414	4.60292	-3.72143	0.00069894	0.851475	-1.70643
223121_PM_s_at	SFRP2	-1.77754	7.82514	-3.71294	0.000715895	0.851475	-1.71843
203139_PM_at	DAPK1	-1.24128	7.72933	-3.71226	0.000717264	0.851475	-1.71939
1559533_PM_at	---	0.253119	1.60741	3.70828	0.000725359	0.851475	-1.72501
204993_PM_at	GNAZ	-0.86238	4.63476	-3.69866	0.000745317	0.851475	-1.73861
222513_PM_s_at	SORBS1	-1.37138	7.39334	-3.69327	0.000756721	0.851475	-1.74622
243198_PM_at	TEX9	-0.367367	3.30428	-3.67683	0.000792549	0.851475	-1.76942
202625_PM_at	LYN	-1.09434	6.31142	-3.65141	0.000851211	0.851475	-1.80525
238773_PM_at	METTL15	0.35489	5.21683	3.64752	0.000860552	0.851475	-1.81074
226134_PM_s_at	MSI2	-0.645208	4.40857	-3.64189	0.000874248	0.851475	-1.81867
224958_PM_at	NUFIP2	-0.211019	7.49826	-3.64101	0.000876424	0.851475	-1.81992
230894_PM_s_at	---	-0.543215	5.64968	-3.63223	0.000898247	0.851475	-1.83227
223122_PM_s_at	SFRP2	-1.62847	8.154	-3.62443	0.00091808	0.851475	-1.84325
202983_PM_at	HLTF	-0.174059	8.83436	-3.62064	0.00092787	0.851475	-1.84859
207489_PM_at	RPS2P45	-0.407103	2.06825	-3.61511	0.000942337	0.851475	-1.85637
226273_PM_at	CLCN5	0.450061	1.90308	3.61411	0.000944988	0.851475	-1.85778
1555385_PM_at	B4GALNT1	-0.434707	1.43909	-3.61388	0.000945596	0.851475	-1.8581
242834_PM_at	---	0.473362	3.85605	3.60968	0.000956755	0.851475	-1.864
221785_PM_at	WIZ	0.23264	2.29117	3.60899	0.000958589	0.851475	-1.86497
219440_PM_at	RAI2	-1.09474	4.18891	-3.60299	0.000974804	0.851475	-1.87341
1569543_PM_at	RSU1	-0.410131	2.62569	-3.58111	0.00103618	0.851475	-1.90415
241883_PM_x_at	---	0.309728	1.11233	3.57686	0.00104852	0.851475	-1.91011
1567361_PM_at	BDNF-AS	0.628119	1.86107	3.57669	0.00104903	0.851475	-1.91036
223554_PM_s_at	RANGRF	-0.312421	4.6677	-3.57518	0.00105343	0.851475	-1.91247
220867_PM_s_at	SLC24A2	0.177712	1.34435	3.57332	0.00105892	0.851475	-1.91508
241574_PM_s_at	IGF2BP1	0.766886	2.65007	3.57046	0.00106738	0.851475	-1.91909
238019_PM_at	PLIN5	-0.219054	1.50039	-3.56831	0.00107378	0.851475	-1.9221
229131_PM_at	EXD2	-0.329773	4.02029	-3.55936	0.00110086	0.860478	-1.93466
230527_PM_at	---	0.20163	1.06298	3.54124	0.00115774	0.878576	-1.96006
214807_PM_at	LOC100509635	-1.24903	5.29182	-3.53928	0.00116404	0.878576	-1.9628
205767_PM_at	EREG	1.68145	3.97803	3.53677	0.00117218	0.878576	-1.96632
206721_PM_at	CCDC181	-0.268336	2.16094	-3.53066	0.00119222	0.881516	-1.97487
221906_PM_at	TXNRD3 /// TXNRD3NB	0.315315	5.08981	3.52501	0.00121104	0.883497	-1.98278
1557274_PM_at	AC012360.6 /// OTTHUMG00000153109	0.317888	2.22927	3.51806	0.00123459	0.888823	-1.9925
51158_PM_at	FAM174B	-1.00482	6.68945	-3.48134	0.00136653	0.938879	-2.0438
207303_PM_at	PDE1C	0.852393	2.85424	3.46468	0.00143076	0.938879	-2.06703
225666_PM_at	TMTC4	-0.462563	7.58298	-3.46317	0.00143672	0.938879	-2.06913
236795_PM_at	---	-0.566957	3.48965	-3.46295	0.00143759	0.938879	-2.06944
1552557_PM_a_at	ZDHHC15	-0.773339	3.07427	-3.46107	0.00144505	0.938879	-2.07206
228692_PM_at	PREX2	-1.03133	4.25312	-3.45648	0.00146343	0.938879	-2.07845
204936_PM_at	MAP4K2	-0.34571	2.97026	-3.45639	0.0014638	0.938879	-2.07858
222085_PM_at	FAM174B	-0.860898	6.79853	-3.45544	0.00146762	0.938879	-2.0799
1570308_PM_at	---	0.203375	1.89863	3.45068	0.00148697	0.938879	-2.08653
226192_PM_at	AR	-1.16911	5.74787	-3.44973	0.00149085	0.938879	-2.08785
240917_PM_at	OTTHUMG00000015392 /// RP11-506B6.6	-0.217623	1.29649	-3.44924	0.00149287	0.938879	-2.08853
214581_PM_x_at	TNFRSF21	-0.803995	6.14297	-3.43766	0.00154114	0.941404	-2.10465
206172_PM_at	IL13RA2	-1.67846	6.05479	-3.43641	0.00154646	0.941404	-2.10639
210046_PM_s_at	IDH2	-0.381827	5.99046	-3.43494	0.0015527	0.941404	-2.10843
210726_PM_at	CYP3A4	-0.184032	2.00981	-3.43048	0.00157183	0.941404	-2.11463
219227_PM_at	CCNJL	-0.556074	3.8924	-3.42598	0.00159136	0.941404	-2.12089
207039_PM_at	CDKN2A	0.881707	4.77532	3.42044	0.00161575	0.941404	-2.12859
235475_PM_at	SERP1	0.314086	3.38765	3.42008	0.00161733	0.941404	-2.12909
1564568_PM_at	---	-0.172971	1.57339	-3.41031	0.00166119	0.94933	-2.14265
238455_PM_at	---	-1.05729	4.56601	-3.40831	0.00167032	0.94933	-2.14543
236619_PM_at	---	-0.624654	4.56114	-3.40222	0.00169839	0.94933	-2.15388
241418_PM_at	LOC344887	0.837152	2.85091	3.39782	0.00171898	0.94933	-2.15999
206950_PM_at	SCN9A	1.09409	5.21109	3.39751	0.00172041	0.94933	-2.16041
222350_PM_at	---	-0.48956	4.55269	-3.39441	0.00173504	0.94933	-2.1647
236766_PM_at	---	0.190695	1.21549	3.38988	0.00175668	0.95165	-2.17099
1560284_PM_at	CTD-2012K14.7 /// OTTHUMG00000172888	0.221789	1.79847	3.38119	0.00179886	0.964946	-2.18303
206238_PM_s_at	YAF2	-0.335587	5.48332	-3.37227	0.00184317	0.9784	-2.19537
205911_PM_at	PTH1R	-0.485533	5.04741	-3.36677	0.00187104	0.9784	-2.20299
232195_PM_at	GPR158	0.839846	1.90102	3.36381	0.00188618	0.9784	-2.20708
215125_PM_s_at	UGT1A1 /// UGT1A10 /// UGT1A3 /// UGT1A4 /// UGT1A5 /// UGT1A6 /// UGT1A7 /// UGT1A8 /// UGT1A9	0.251515	0.981254	3.36086	0.00190141	0.9784	-2.21117
1556694_PM_a_at	---	-0.502649	1.94605	-3.35856	0.00191335	0.9784	-2.21434
235333_PM_at	B4GALT6	-0.931419	6.66825	-3.33797	0.00202354	0.999989	-2.24278
205110_PM_s_at	FGF13	-1.63715	5.42459	-3.33577	0.00203566	0.999989	-2.24582
230068_PM_s_at	PEG3-AS1	-0.894657	4.02825	-3.32563	0.00209247	0.999989	-2.2598
238479_PM_at	DCUN1D5	0.262148	2.44835	3.32342	0.00210504	0.999989	-2.26285
207366_PM_at	KCNS1	-0.74347	2.81629	-3.32306	0.00210707	0.999989	-2.26334
241582_PM_at	---	0.224445	1.6047	3.31304	0.00216506	0.999989	-2.27714
218541_PM_s_at	C8orf4	-1.24046	4.45888	-3.30327	0.00222308	0.999989	-2.29059
230677_PM_at	EXOC3L4	-0.182756	2.66077	-3.29282	0.00228682	0.999989	-2.30497
218630_PM_at	MKS1	-0.380613	3.10847	-3.28235	0.00235239	0.999989	-2.31935
226197_PM_at	AR	-1.20064	5.73065	-3.28095	0.00236126	0.999989	-2.32127
244446_PM_at	OTTHUMG00000162185 /// RP11-301H24.3	-0.155301	0.896693	-3.27058	0.00242819	0.999989	-2.33549
215395_PM_x_at	PRSS2 /// PRSS3P2	0.475489	3.89567	3.26466	0.00246728	0.999989	-2.34362
239025_PM_at	---	-0.198514	1.74066	-3.26275	0.00247999	0.999989	-2.34624
237234_PM_at	CYTH2	-0.2715	3.50892	-3.25287	0.00254674	0.999989	-2.35977
1555248_PM_a_at	WNK3	-0.188798	1.33375	-3.24992	0.00256702	0.999989	-2.36381
1566824_PM_at	---	0.247523	1.61109	3.24878	0.00257493	0.999989	-2.36537
231607_PM_at	LOC100507480	0.264489	1.22001	3.24543	0.00259819	0.999989	-2.36996
218923_PM_at	CTBS	0.191319	5.71762	3.24504	0.00260091	0.999989	-2.37049
243042_PM_at	FAM73A	0.266036	4.89711	3.24417	0.002607	0.999989	-2.37168
229199_PM_at	SCN9A	1.04488	5.83215	3.24329	0.00261318	0.999989	-2.37289
204595_PM_s_at	STC1	-1.15346	7.4955	-3.23466	0.00267438	0.999989	-2.38468
223366_PM_at	ZNF704	-1.09324	6.45269	-3.23203	0.00269336	0.999989	-2.38828
202401_PM_s_at	SRF	-0.25926	7.32188	-3.22437	0.00274923	0.999989	-2.39875
225421_PM_at	PM20D2	-0.483181	4.26803	-3.22414	0.00275088	0.999989	-2.39905
241578_PM_x_at	---	0.236021	1.98884	3.22127	0.00277209	0.999989	-2.40297
1553641_PM_a_at	TSGA13	-0.310555	2.18215	-3.21431	0.00282423	0.999989	-2.41247
220817_PM_at	TRPC4	0.79182	3.65963	3.2117	0.00284405	0.999989	-2.41603
228988_PM_at	ZNF711	-0.739847	4.02159	-3.20187	0.00291976	0.999989	-2.42943
219681_PM_s_at	RAB11FIP1	-1.25353	5.87562	-3.20184	0.00292001	0.999989	-2.42948
203000_PM_at	STMN2	-1.97659	8.3003	-3.19613	0.00296485	0.999989	-2.43725
243321_PM_at	---	-0.176595	1.21696	-3.19131	0.00300327	0.999989	-2.44381
1563839_PM_at	TBC1D7	0.321036	1.97057	3.19009	0.00301303	0.999989	-2.44547
228860_PM_at	UBE3B	-0.241969	1.34669	-3.18675	0.00303995	0.999989	-2.45001
220740_PM_s_at	SLC12A6	0.543761	3.42898	3.18533	0.00305151	0.999989	-2.45194
217693_PM_x_at	MAGOH2	-0.236748	4.11031	-3.1808	0.0030886	0.999989	-2.45811
209771_PM_x_at	CD24	-1.89448	7.47532	-3.17965	0.00309805	0.999989	-2.45967
239555_PM_at	---	0.218462	3.31635	3.17879	0.00310517	0.999989	-2.46084
202746_PM_at	ITM2A	-1.53573	3.9361	-3.16739	0.00320082	0.999989	-2.47632
213763_PM_at	HIPK2	0.435455	4.44484	3.16657	0.00320776	0.999989	-2.47743
218005_PM_at	ZNF22	-0.18699	9.4542	-3.15897	0.00327326	0.999989	-2.48775
242093_PM_at	SYTL5	-0.940347	3.16431	-3.15814	0.00328048	0.999989	-2.48887
1559804_PM_at	---	-0.174538	1.27887	-3.14905	0.00336061	0.999989	-2.50119
238934_PM_at	---	0.386238	1.50885	3.14766	0.00337297	0.999989	-2.50307
211812_PM_s_at	B3GALNT1	-0.355165	3.86781	-3.14614	0.00338667	0.999989	-2.50514
206644_PM_at	NR0B1	0.217431	1.27786	3.13702	0.00346947	0.999989	-2.51747
210885_PM_s_at	TRIM15	0.19408	3.65414	3.12114	0.00361841	0.999989	-2.53894
241106_PM_at	---	0.388234	3.87193	3.11868	0.00364196	0.999989	-2.54226
217691_PM_x_at	SLC16A3	-0.368997	8.08306	-3.11856	0.0036431	0.999989	-2.54242
1569372_PM_at	LOC100507194	0.12713	0.694045	3.11486	0.00367892	0.999989	-2.54742
1562736_PM_at	LHX9	1.21945	1.89568	3.11438	0.00368357	0.999989	-2.54806
213471_PM_at	NPHP4	-0.355681	3.34681	-3.11092	0.00371736	0.999989	-2.55273
238891_PM_at	---	0.535889	3.24886	3.11045	0.003722	0.999989	-2.55337
217347_PM_at	RPL35P8 /// RPL35P8	0.309447	2.5534	3.10719	0.00375414	0.999989	-2.55776
203872_PM_at	ACTA1	-0.267649	2.10224	-3.10696	0.00375641	0.999989	-2.55807
1565856_PM_at	---	0.210549	0.972241	3.10493	0.00377654	0.999989	-2.5608
208136_PM_s_at	ZNF205-AS1	-0.208389	2.46982	-3.10404	0.00378541	0.999989	-2.562
1561200_PM_at	VWA3B	0.290174	1.83807	3.10352	0.00379062	0.999989	-2.5627
237362_PM_at	ZFP41	-0.232883	2.10745	-3.09561	0.00387049	0.999989	-2.57336
243219_PM_x_at	MRPL50	0.329957	2.82294	3.09485	0.00387823	0.999989	-2.57438
220448_PM_at	KCNK12	0.181746	1.74648	3.08935	0.00393485	0.999989	-2.58179
219296_PM_at	ZDHHC13	-0.241664	6.96444	-3.08871	0.00394147	0.999989	-2.58265
229882_PM_at	RPS15A	-0.317536	2.77303	-3.08828	0.00394589	0.999989	-2.58322
231529_PM_at	MEG3	0.346639	2.93628	3.0852	0.00397797	0.999989	-2.58736
224219_PM_s_at	TRPC4	0.676577	2.26017	3.08494	0.00398067	0.999989	-2.58771
1559303_PM_at	LOC100505835	-0.235875	1.79904	-3.08373	0.00399336	0.999989	-2.58934
1563119_PM_at	HP09025	-0.280858	1.20593	-3.08273	0.00400394	0.999989	-2.59069
209637_PM_s_at	RGS12	-0.393827	1.71417	-3.08118	0.00402029	0.999989	-2.59277
1566419_PM_at	---	0.183459	1.65221	3.08047	0.00402777	0.999989	-2.59372
229529_PM_at	TCF21	0.374777	1.3674	3.07932	0.00403995	0.999989	-2.59527
221880_PM_s_at	FAM174B	-0.833497	6.60334	-3.07591	0.00407627	0.999989	-2.59984
1558606_PM_s_at	CTD-2292M16.8 /// OTTHUMG00000178843	0.353743	2.31194	3.07536	0.00408223	0.999989	-2.60059
231369_PM_at	ZNF333	0.431921	4.09769	3.07313	0.00410614	0.999989	-2.60358
231156_PM_at	---	-0.30791	2.09827	-3.07304	0.00410712	0.999989	-2.6037
210432_PM_s_at	SCN3A	1.9004	2.91516	3.07249	0.00411309	0.999989	-2.60444
235156_PM_at	BRWD3	-0.478418	3.78227	-3.06845	0.00415692	0.999989	-2.60986
223246_PM_s_at	STRBP	-0.345234	3.37296	-3.06831	0.00415848	0.999989	-2.61006
220702_PM_at	---	0.357703	2.47752	3.06696	0.00417326	0.999989	-2.61187
229839_PM_at	SCARA5	0.912619	1.57966	3.06637	0.00417968	0.999989	-2.61266
1557100_PM_s_at	HECTD1	0.267111	4.56447	3.06609	0.00418278	0.999989	-2.61304
210692_PM_s_at	SLC43A3	-0.609293	3.31522	-3.06502	0.00419451	0.999989	-2.61447
220518_PM_at	ABI3BP	0.43263	1.66529	3.0647	0.00419809	0.999989	-2.6149
1561141_PM_at	OTTHUMG00000175951 /// RP11-417E7.2	-1.74257	4.66298	-3.062	0.00422791	0.999989	-2.61852
1564905_PM_at	GRIN3B	0.211897	1.34938	3.05904	0.00426074	0.999989	-2.62248
205853_PM_at	ZBTB7B	-0.232129	2.95	-3.05855	0.00426626	0.999989	-2.62314
227855_PM_at	ARHGEF40	0.224952	4.84437	3.05752	0.00427777	0.999989	-2.62452
214939_PM_x_at	MLLT4	0.222	2.84876	3.05145	0.00434634	0.999989	-2.63266
1560405_PM_at	---	0.23934	1.85892	3.05137	0.00434725	0.999989	-2.63276
234855_PM_at	ORF1	0.187699	2.35585	3.05068	0.00435509	0.999989	-2.63368
233205_PM_at	---	0.175601	2.58563	3.05035	0.00435886	0.999989	-2.63413
215758_PM_x_at	ZNF93	-0.389996	4.98113	-3.04902	0.00437411	0.999989	-2.63591
1554616_PM_at	SERPINB8	-0.391017	1.15769	-3.0453	0.00441681	0.999989	-2.64088
233608_PM_at	---	-0.399902	1.55975	-3.04379	0.00443434	0.999989	-2.64291
1553286_PM_at	ZNF555	0.395331	4.21905	3.04152	0.00446065	0.999989	-2.64594
224027_PM_at	CCL28	-0.918006	3.80427	-3.04106	0.00446609	0.999989	-2.64656
1566101_PM_at	TTLL5	-0.260908	1.73028	-3.03979	0.00448091	0.999989	-2.64826
239738_PM_at	DACH2	0.600909	1.79413	3.03892	0.00449107	0.999989	-2.64942
203001_PM_s_at	STMN2	-2.02771	7.884	-3.03721	0.00451119	0.999989	-2.6517
218856_PM_at	TNFRSF21	-0.913174	7.55055	-3.03701	0.00451358	0.999989	-2.65197
244231_PM_at	BPI	0.590269	2.83236	3.03634	0.00452143	0.999989	-2.65286
228964_PM_at	PRDM1	-0.522422	6.62537	-3.03574	0.0045286	0.999989	-2.65367
202731_PM_at	MIR4680 /// PDCD4	0.44504	5.99515	3.03507	0.00453654	0.999989	-2.65457
219221_PM_at	ZBTB38	0.283377	6.74247	3.03309	0.00456004	0.999989	-2.65721
1569737_PM_a_at	CASKIN1	-0.222271	3.09179	-3.03289	0.00456238	0.999989	-2.65748
219904_PM_at	ZSCAN5A	-0.379366	2.8007	-3.02958	0.00460203	0.999989	-2.66191
220522_PM_at	CRB1	0.173606	1.92879	3.02853	0.00461462	0.999989	-2.6633
235171_PM_at	LOC100505501	0.658453	4.31764	3.02781	0.00462333	0.999989	-2.66427
1557765_PM_at	LOC643401	0.311358	1.33151	3.02742	0.00462797	0.999989	-2.66478
1553822_PM_at	RTP1	0.286287	1.11536	3.02645	0.00463969	0.999989	-2.66608
202555_PM_s_at	MYLK	-0.600457	9.19053	-3.02576	0.00464809	0.999989	-2.667
205259_PM_at	NR3C2	-0.70736	6.11352	-3.02421	0.00466696	0.999989	-2.66907
231961_PM_at	RBPMS	0.304265	1.73852	3.02083	0.00470823	0.999989	-2.67358
64440_PM_at	IL17RC	0.16479	3.07217	3.02001	0.00471829	0.999989	-2.67467
225160_PM_x_at	MDM2	0.275498	6.45846	3.01972	0.00472186	0.999989	-2.67506
230986_PM_at	KLF8	-0.570885	3.4994	-3.01821	0.0047404	0.999989	-2.67707
211212_PM_s_at	ORC5	0.311506	3.91616	3.01612	0.00476636	0.999989	-2.67986
234198_PM_at	KCNIP3	-0.179392	1.71588	-3.01372	0.00479615	0.999989	-2.68305
243152_PM_at	COPS8	0.274542	1.79785	3.00977	0.00484583	0.999989	-2.68833
223296_PM_at	SLC25A33	-0.294087	6.73573	-3.00881	0.00485792	0.999989	-2.6896
216029_PM_at	---	0.200956	1.89957	3.00818	0.00486586	0.999989	-2.69044
213669_PM_at	FCHO1	-0.224941	3.40481	-3.00816	0.00486615	0.999989	-2.69047
233350_PM_s_at	TEX264	0.260876	4.33918	3.00792	0.00486917	0.999989	-2.69079
237871_PM_x_at	LOC100996902	0.267249	2.23803	3.00578	0.00489637	0.999989	-2.69364
216414_PM_at	HMGB3P19 /// HMGB3P19	0.142833	0.942412	3.00329	0.00492816	0.999989	-2.69695
202022_PM_at	ALDOC	-0.546193	6.16473	-3.00253	0.00493791	0.999989	-2.69796
231030_PM_at	ZRANB2-AS1	-0.15629	1.75241	-3.00108	0.00495655	0.999989	-2.69989
211865_PM_s_at	FZR1	0.284462	2.5663	2.99859	0.00498869	0.999989	-2.7032
1555176_PM_at	---	0.175098	1.27282	2.99829	0.0049926	0.999989	-2.7036
235311_PM_at	FKBP14	0.319289	6.42691	2.99169	0.00507879	0.999989	-2.71237
241451_PM_s_at	---	0.31332	2.93597	2.99128	0.0050843	0.999989	-2.71292
205663_PM_at	PCBP3	-0.421289	3.32698	-2.99113	0.0050863	0.999989	-2.71312
226789_PM_at	EMB	-0.981832	7.26483	-2.98981	0.00510369	0.999989	-2.71487
219213_PM_at	JAM2	-1.14014	6.5612	-2.98974	0.00510459	0.999989	-2.71496
209877_PM_at	SNCG	-0.323142	4.73056	-2.98574	0.00515782	0.999989	-2.72027
228256_PM_s_at	EPB41L4A	-0.782477	3.52235	-2.98175	0.0052114	0.999989	-2.72556
229892_PM_at	EP400NL	-0.507522	4.54041	-2.98162	0.00521319	0.999989	-2.72574
205548_PM_s_at	BTG3	-0.285478	6.87804	-2.98158	0.00521377	0.999989	-2.7258
244564_PM_at	---	-0.181516	1.55899	-2.97854	0.00525497	0.999989	-2.72983
240255_PM_at	LOC100507395	0.228774	2.03644	2.97799	0.00526253	0.999989	-2.73056
230319_PM_at	---	-0.870091	5.33171	-2.97797	0.00526269	0.999989	-2.73058
211180_PM_x_at	LOC100506403 /// RUNX1	-0.272583	4.34317	-2.97521	0.00530054	0.999989	-2.73425
205834_PM_s_at	PART1	-0.174911	1.62903	-2.97402	0.0053168	0.999989	-2.73582
206396_PM_at	SLC1A1	0.6196	3.19826	2.97062	0.00536383	0.999989	-2.74033
211884_PM_s_at	CIITA	-0.173126	0.990136	-2.97053	0.00536507	0.999989	-2.74045
242310_PM_at	---	0.382991	1.91115	2.97021	0.00536946	0.999989	-2.74087
203826_PM_s_at	PITPNM1	-0.17518	3.13131	-2.9687	0.00539055	0.999989	-2.74287
209598_PM_at	PNMA2	1.12955	6.79987	2.96725	0.0054107	0.999989	-2.74479
214153_PM_at	ELOVL5	0.202673	2.04864	2.96643	0.00542228	0.999989	-2.74588
207961_PM_x_at	MYH11	-1.47352	5.051	-2.966	0.0054283	0.999989	-2.74645
217916_PM_s_at	FAM49B	-0.238592	6.96065	-2.96416	0.00545415	0.999989	-2.74888
1565741_PM_at	---	0.162917	1.26816	2.96333	0.00546592	0.999989	-2.74999
204775_PM_at	CHAF1B	-0.33735	5.22253	-2.9629	0.00547188	0.999989	-2.75055
208081_PM_s_at	ZNF442	0.344408	3.37401	2.96269	0.00547489	0.999989	-2.75083
1559667_PM_at	OTTHUMG00000175806 /// RP11-83N9.5	0.245582	4.07986	2.96242	0.0054788	0.999989	-2.75119
217464_PM_at	---	-0.341995	3.92488	-2.96227	0.00548085	0.999989	-2.75138
231331_PM_at	---	1.89007	3.50854	2.96114	0.00549689	0.999989	-2.75288
200938_PM_s_at	RERE	-0.171328	1.2246	-2.96021	0.00551014	0.999989	-2.75411
206348_PM_s_at	PDK3	-0.551229	4.31122	-2.96011	0.00551151	0.999989	-2.75424
205130_PM_at	MOK	0.718832	6.04536	2.95777	0.0055449	0.999989	-2.75734
216869_PM_at	PDE1C	0.292595	2.89585	2.95764	0.00554672	0.999989	-2.7575
228978_PM_at	LOC101060406	0.309808	2.46645	2.95583	0.00557269	0.999989	-2.7599
227885_PM_at	FOXN3-AS1	0.365517	2.24673	2.95543	0.00557845	0.999989	-2.76043
216379_PM_x_at	CD24	-1.67495	7.35727	-2.95335	0.00560851	0.999989	-2.76318
204569_PM_at	ICK	-0.179379	7.89217	-2.95323	0.00561028	0.999989	-2.76334
228797_PM_at	NLN	-0.303548	5.70062	-2.95199	0.00562821	0.999989	-2.76498
204679_PM_at	KCNK1	-1.20653	5.47714	-2.95122	0.00563945	0.999989	-2.766
225941_PM_at	EIF4E3	-0.496343	6.44858	-2.94723	0.00569774	0.999989	-2.77127
204922_PM_at	C11orf80	-0.297007	3.05954	-2.94613	0.00571397	0.999989	-2.77272
232415_PM_at	PCDHB13	0.484287	3.6999	2.94607	0.00571476	0.999989	-2.77279
209645_PM_s_at	ALDH1B1	-0.546465	4.81153	-2.9455	0.00572329	0.999989	-2.77356
206103_PM_at	RAC3	-0.164125	1.48496	-2.94234	0.00577003	0.999989	-2.77772
213091_PM_at	CRTC1	0.188645	1.37212	2.9376	0.00584081	0.999989	-2.78397
244210_PM_at	CTC-436K13.5 /// OTTHUMG00000163534	0.122591	1.28562	2.9347	0.00588458	0.999989	-2.7878
1553136_PM_at	KCTD18	0.237384	2.5228	2.9335	0.00590285	0.999989	-2.78938
221114_PM_at	AMBN	0.172615	1.28038	2.92822	0.00598353	0.999989	-2.79634
225940_PM_at	EIF4E3	-0.45716	6.22509	-2.92404	0.00604813	0.999989	-2.80184
234854_PM_at	MDN1	-0.179761	1.36093	-2.92283	0.00606694	0.999989	-2.80344
1553654_PM_at	SYT14	0.875238	2.8045	2.92232	0.00607481	0.999989	-2.8041
1565680_PM_at	---	0.165927	1.6117	2.92164	0.0060855	0.999989	-2.805
228165_PM_at	PIANP	0.474125	3.58148	2.92132	0.00609043	0.999989	-2.80542
235337_PM_at	SERTAD4	0.658151	6.2683	2.92058	0.00610199	0.999989	-2.80639
239410_PM_at	---	0.344522	2.2235	2.91977	0.00611479	0.999989	-2.80746
205276_PM_s_at	GTPBP1	-0.17742	3.29574	-2.91769	0.00614746	0.999989	-2.81019
209292_PM_at	ID4	-0.388426	8.79719	-2.91477	0.00619377	0.999989	-2.81404
226669_PM_at	USP42	0.270317	6.67231	2.91402	0.00620572	0.999989	-2.81503
242683_PM_at	LINC00668	-0.151096	1.27236	-2.91388	0.0062078	0.999989	-2.8152
234877_PM_x_at	---	-0.221794	1.39807	-2.91368	0.00621107	0.999989	-2.81547
1556222_PM_at	SEPT7P9	0.227837	3.07691	2.91268	0.00622696	0.999989	-2.81678
1562408_PM_at	CTD-2008P7.1 /// OTTHUMG00000175995	0.409946	2.48676	2.91023	0.00626628	0.999989	-2.82
225513_PM_at	SCRN2	-0.283573	2.87126	-2.91001	0.00626971	0.999989	-2.82028
220624_PM_s_at	ELF5	0.232955	2.1878	2.90878	0.00628957	0.999989	-2.8219
243752_PM_s_at	CYTH3	-0.242117	2.15364	-2.90855	0.00629332	0.999989	-2.82221
219090_PM_at	SLC24A3	-1.63355	5.61257	-2.90844	0.00629506	0.999989	-2.82235
221225_PM_at	DCAKD	0.225322	1.35723	2.90827	0.00629783	0.999989	-2.82258
1561723_PM_at	OTTHUMG00000158714 /// RP11-6F2.5	-0.184341	0.93492	-2.90781	0.00630522	0.999989	-2.82318
209616_PM_s_at	CES1 /// LOC100653057	-1.51187	5.04841	-2.90516	0.00634816	0.999989	-2.82666
205579_PM_at	HRH1	0.637613	6.93522	2.90424	0.00636313	0.999989	-2.82786
241842_PM_x_at	C19orf45	-0.243553	2.69187	-2.90276	0.00638737	0.999989	-2.82981
236887_PM_at	KIN	0.370651	4.66384	2.90235	0.00639403	0.999989	-2.83035
1570420_PM_at	STXBP2	-0.183803	2.83305	-2.90208	0.00639848	0.999989	-2.8307
243027_PM_at	IGSF5	-0.30973	1.6662	-2.90048	0.00642462	0.999989	-2.83279
223379_PM_s_at	LATS2	-0.316787	2.36704	-2.89849	0.00645753	0.999989	-2.83541
240326_PM_at	---	-0.423682	2.45019	-2.89659	0.00648899	0.999989	-2.8379
241992_PM_at	---	0.400301	4.39064	2.89603	0.00649822	0.999989	-2.83863
223917_PM_s_at	SLC39A3	0.297193	2.64414	2.8957	0.00650378	0.999989	-2.83907
205372_PM_at	PLAG1	0.691442	4.98289	2.89532	0.00651003	0.999989	-2.83956
202229_PM_s_at	CHERP	-0.198084	1.30087	-2.8938	0.0065354	0.999989	-2.84156
239843_PM_at	RIT1	0.245302	7.30083	2.89227	0.00656095	0.999989	-2.84356
213884_PM_s_at	TRIM3	-0.261895	2.29543	-2.89227	0.00656097	0.999989	-2.84356
229794_PM_at	ZNF585A	0.438142	4.04135	2.89206	0.00656455	0.999989	-2.84384
217531_PM_at	---	0.204284	1.47256	2.89162	0.00657185	0.999989	-2.84441
1560327_PM_at	---	0.256264	2.00628	2.88988	0.00660122	0.999989	-2.84669
241298_PM_x_at	---	0.317027	2.71243	2.88898	0.0066164	0.999989	-2.84787
206233_PM_at	B4GALT6	-0.646054	3.50704	-2.88582	0.00666992	0.999989	-2.852
226775_PM_at	ENY2	-0.206855	6.40867	-2.88395	0.00670193	0.999989	-2.85445
1561247_PM_at	CTD-2643K12.3 /// OTTHUMG00000172625	0.150754	1.08694	2.8839	0.0067027	0.999989	-2.85451
226884_PM_at	LRRN1	-1.26594	2.35559	-2.88343	0.00671075	0.999989	-2.85513
227890_PM_at	TMEM198	0.232506	2.68007	2.88272	0.00672293	0.999989	-2.85606
234515_PM_at	PCGEM1	0.296682	1.24319	2.88199	0.00673549	0.999989	-2.85701
1552979_PM_at	LINC00471	-0.452906	3.26571	-2.8815	0.00674388	0.999989	-2.85765
241598_PM_at	NUDT10	-0.337132	1.6525	-2.87984	0.00677265	0.999989	-2.85983
1558052_PM_at	TMED4	0.135262	0.88844	2.87954	0.00677776	0.999989	-2.86022
211379_PM_x_at	B3GALNT1	-0.343694	4.4575	-2.87855	0.00679483	0.999989	-2.86151
1553007_PM_a_at	TENM1	0.168484	1.63588	2.87844	0.00679674	0.999989	-2.86165
1557446_PM_x_at	TREML3P	-0.335133	1.69621	-2.87756	0.00681199	0.999989	-2.8628
1553048_PM_a_at	PIP4K2B	0.256544	3.23306	2.87577	0.00684324	0.999989	-2.86515
243119_PM_at	---	-0.275928	2.89924	-2.875	0.00685668	0.999989	-2.86615
217373_PM_x_at	MDM2	0.356796	3.55099	2.87491	0.00685815	0.999989	-2.86626
223426_PM_s_at	EPB41L4B	0.553752	2.07563	2.87218	0.00690603	0.999989	-2.86983
1558814_PM_s_at	TMED5	-0.23669	1.77576	-2.87206	0.00690817	0.999989	-2.86999
1558914_PM_at	DESI2	-0.251774	2.69756	-2.87113	0.00692458	0.999989	-2.87121
1552686_PM_at	CNBD2	-0.204132	1.07473	-2.8711	0.00692506	0.999989	-2.87124
241508_PM_at	---	0.503609	3.30908	2.86812	0.0069779	0.999989	-2.87514
239351_PM_at	---	-0.300648	1.72304	-2.86678	0.00700173	0.999989	-2.87689
220401_PM_at	FLJ21369	0.228198	2.20667	2.86648	0.00700712	0.999989	-2.87728
207032_PM_s_at	CRISP1	0.113898	1.07694	2.86467	0.00703949	0.999989	-2.87964
1552804_PM_a_at	TIRAP	-0.182354	3.70579	-2.86384	0.00705424	0.999989	-2.88072
236980_PM_at	STRN	0.265069	2.44924	2.86253	0.00707792	0.999989	-2.88244
1562600_PM_at	---	0.191575	1.21089	2.86211	0.00708535	0.999989	-2.88297
1569791_PM_at	STK4	-0.399432	3.36065	-2.85997	0.00712405	0.999989	-2.88577
241006_PM_at	---	-0.230673	1.45193	-2.85751	0.0071688	0.999989	-2.88898
204272_PM_at	LGALS4	0.160139	1.15491	2.85389	0.00723508	0.999989	-2.89369
236341_PM_at	CTLA4	-0.270532	1.06246	-2.85331	0.00724577	0.999989	-2.89445
207179_PM_at	TLX1	-0.182812	1.7679	-2.85312	0.00724919	0.999989	-2.89469
223146_PM_at	SFT2D3 /// WDR33	-0.233378	4.07946	-2.85224	0.00726543	0.999989	-2.89584
216552_PM_x_at	1060P11.3 /// KIR2DL1 /// KIR2DL2 /// KIR2DL3 /// KIR2DL4 /// KIR2DL5A /// KIR2DL5B /// KIR2DS1 /// KIR2DS2 /// KIR2DS3 /// KIR2DS4 /// KIR2DS5 /// KIR3DL1 /// KIR3DL2 /// KIR3DL3 /// KIR3DS1 /// LOC100653050 /// LOC100653052 /// LOC100653067 /// LOC100653068 /// LOC100996743 /// LOC101060228 /// LOC727787	0.16763	1.17262	2.85221	0.007266	0.999989	-2.89588
236344_PM_at	PDE1C	0.727045	4.19125	2.85014	0.00730418	0.999989	-2.89857
231486_PM_x_at	---	0.295761	3.08325	2.84929	0.0073201	0.999989	-2.89968
220668_PM_s_at	DNMT3B	-0.361354	3.59253	-2.84867	0.00733149	0.999989	-2.90048
210771_PM_at	PPARA	-0.258518	2.43406	-2.84813	0.00734155	0.999989	-2.90118
230646_PM_at	FNDC5	-0.146402	1.40588	-2.84615	0.00737855	0.999989	-2.90376
240406_PM_at	---	0.166339	1.32697	2.8456	0.00738899	0.999989	-2.90449
227850_PM_x_at	CDC42EP5	0.709363	4.42084	2.84292	0.00743921	0.999989	-2.90796
218436_PM_at	SIL1	0.183382	5.87105	2.84266	0.00744412	0.999989	-2.9083
238209_PM_at	---	0.199007	1.6158	2.84125	0.00747082	0.999989	-2.91013
235707_PM_at	SMIM13	0.371947	4.31475	2.83781	0.00753623	0.999989	-2.9146
1553534_PM_at	NLRP10	0.258998	1.20786	2.837	0.0075518	0.999989	-2.91566
229127_PM_at	JAM2	-1.15594	6.09816	-2.83694	0.00755292	0.999989	-2.91574
227995_PM_at	LOC100509635	-0.617174	2.46938	-2.83586	0.00757359	0.999989	-2.91714
218618_PM_s_at	FNDC3B	0.286391	6.43869	2.83579	0.00757495	0.999989	-2.91723
1570496_PM_at	---	0.235806	2.32025	2.8334	0.00762088	0.999989	-2.92033
235490_PM_at	TMEM107	-0.562729	3.89295	-2.83322	0.00762445	0.999989	-2.92057
220870_PM_at	---	0.209982	1.60467	2.83221	0.00764383	0.999989	-2.92187
244303_PM_at	---	0.221757	2.14103	2.83153	0.00765704	0.999989	-2.92276
244742_PM_at	PAH	0.160593	1.47228	2.83117	0.00766395	0.999989	-2.92322
1561543_PM_at	---	0.174661	1.17346	2.82925	0.00770144	0.999989	-2.92572
236581_PM_at	---	0.320575	1.61378	2.82858	0.00771452	0.999989	-2.92659
228740_PM_at	OTTHUMG00000172945 /// RP11-999E24.3	-0.429129	6.61237	-2.82811	0.00772358	0.999989	-2.92719
209523_PM_at	TAF2	-0.127392	9.20376	-2.82621	0.00776072	0.999989	-2.92965
203942_PM_s_at	MARK2	-0.179468	3.2146	-2.82416	0.00780113	0.999989	-2.93232
213134_PM_x_at	BTG3	-0.265057	7.0519	-2.82306	0.00782293	0.999989	-2.93375
1555488_PM_at	---	0.181616	1.53271	2.8225	0.00783384	0.999989	-2.93446
1569743_PM_at	---	-0.27826	1.64586	-2.82238	0.00783626	0.999989	-2.93462
215173_PM_at	DNAAF1	-0.166117	1.18345	-2.82114	0.00786098	0.999989	-2.93624
235704_PM_at	---	0.330738	2.68244	2.82095	0.00786465	0.999989	-2.93648
213654_PM_at	TAF5L	-0.163727	7.42052	-2.81995	0.0078846	0.999989	-2.93777
1569503_PM_at	HEATR5B	0.252426	2.0798	2.81898	0.00790384	0.999989	-2.93902
214105_PM_at	SOCS3	-0.215872	3.11589	-2.81867	0.00791012	0.999989	-2.93943
235034_PM_at	VTI1A	0.197152	5.52735	2.81478	0.00798816	0.999989	-2.94447
241608_PM_at	---	-0.342158	2.94674	-2.81388	0.00800625	0.999989	-2.94563
201038_PM_s_at	ANP32A	-0.179114	8.78379	-2.81222	0.00803997	0.999989	-2.94778
244693_PM_at	---	-0.427348	2.7241	-2.8104	0.00807694	0.999989	-2.95013
226930_PM_at	FNDC1	-0.577547	9.21	-2.80984	0.00808827	0.999989	-2.95085
206176_PM_at	BMP6	0.758742	3.71241	2.80815	0.00812286	0.999989	-2.95304
226945_PM_at	RHBDD1	0.30253	5.81894	2.80519	0.00818382	0.999989	-2.95687
1568745_PM_at	LOC646268	0.169027	2.55601	2.80432	0.00820177	0.999989	-2.958
240309_PM_at	---	-0.245497	1.74979	-2.80087	0.00827334	0.999989	-2.96245
223235_PM_s_at	SMOC2	-1.7902	3.81981	-2.79874	0.00831767	0.999989	-2.96519
237142_PM_at	PPARA	-0.20813	1.79115	-2.79725	0.00834895	0.999989	-2.96712
242711_PM_x_at	FANCM	0.287895	2.5775	2.79707	0.00835271	0.999989	-2.96735
230181_PM_at	PQLC1	0.181511	3.37069	2.79694	0.00835551	0.999989	-2.96752
203903_PM_s_at	HEPH	-0.445796	8.16432	-2.79662	0.00836221	0.999989	-2.96793
219381_PM_at	C5orf42	0.319571	4.2796	2.79614	0.00837236	0.999989	-2.96855
202724_PM_s_at	FOXO1	-0.657121	7.07401	-2.79335	0.0084314	0.999989	-2.97216
237873_PM_s_at	---	0.138412	1.45964	2.79174	0.00846561	0.999989	-2.97423
234220_PM_at	CADPS	-0.170023	1.15514	-2.79089	0.00848359	0.999989	-2.97532
230832_PM_at	RTF1	-0.290623	6.76288	-2.79032	0.00849574	0.999989	-2.97606
225238_PM_at	MSI2	-0.766007	2.13278	-2.78995	0.00850369	0.999989	-2.97654
1557782_PM_s_at	C21orf49	-0.272162	2.0825	-2.78991	0.00850456	0.999989	-2.97659
223445_PM_at	DTNBP1	-0.295761	6.67194	-2.78757	0.00855474	0.999989	-2.9796
59631_PM_at	TXNRD3 /// TXNRD3NB	0.323216	5.32881	2.78606	0.00858712	0.999989	-2.98154
238730_PM_at	ARHGEF11	0.205564	1.31001	2.78531	0.00860351	0.999989	-2.98252
229873_PM_at	KCTD21	0.316051	4.85275	2.78476	0.00861525	0.999989	-2.98322
222881_PM_at	HPSE	0.394453	2.75296	2.78327	0.0086475	0.999989	-2.98514
227750_PM_at	KALRN	-0.795613	5.24349	-2.78321	0.00864881	0.999989	-2.98521
205320_PM_at	APC2	0.158445	2.64526	2.7827	0.00865999	0.999989	-2.98588
229796_PM_at	SIX4	0.445436	5.77038	2.78261	0.00866187	0.999989	-2.98599
231672_PM_at	LOC100653086	-1.20641	3.5546	-2.7825	0.00866437	0.999989	-2.98613
1554401_PM_a_at	TCTE3	0.213948	1.70008	2.78209	0.00867335	0.999989	-2.98667
210833_PM_at	PTGER3	-0.371307	3.22338	-2.78154	0.00868521	0.999989	-2.98737
207693_PM_at	CACNB4	0.762045	2.39096	2.78109	0.00869498	0.999989	-2.98794
203788_PM_s_at	SEMA3C	0.564538	7.51881	2.77939	0.00873215	0.999989	-2.99013
1560713_PM_a_at	ELFN2	-0.204852	2.0993	-2.77901	0.00874045	0.999989	-2.99062
232127_PM_at	CLCN5	0.343734	4.90754	2.77703	0.00878409	0.999989	-2.99317
218777_PM_at	REEP4	-0.271144	5.43721	-2.77436	0.00884302	0.999989	-2.9966
230213_PM_at	C19orf43	-0.350111	3.16385	-2.77409	0.0088491	0.999989	-2.99695
201283_PM_s_at	TRAK1	0.204729	2.27271	2.77207	0.00889402	0.999989	-2.99955
206802_PM_at	PAX5	-0.255535	2.90818	-2.77191	0.00889747	0.999989	-2.99975
228885_PM_at	MAMDC2	1.11723	7.83342	2.77155	0.00890547	0.999989	-3.00021
244508_PM_at	2018-09-07	-0.54135	2.69164	-2.77033	0.00893285	0.999989	-3.00178
231688_PM_at	MMP8	-0.426126	3.11807	-2.77	0.0089402	0.999989	-3.0022
207518_PM_at	DGKE	0.312404	1.86356	2.76992	0.00894197	0.999989	-3.00231
234965_PM_at	---	-0.206167	1.64672	-2.76821	0.00898039	0.999989	-3.0045
231645_PM_s_at	---	0.150867	0.988051	2.76816	0.00898146	0.999989	-3.00457
228959_PM_at	PDK3	-0.857704	6.00088	-2.76597	0.00903091	0.999989	-3.00738
232564_PM_at	SLC9A5	0.412582	2.69799	2.76365	0.00908338	0.999989	-3.01035
1552401_PM_a_at	BACH1 /// GRIK1-AS2	0.231573	1.72887	2.76287	0.00910128	0.999989	-3.01136
232543_PM_x_at	ARHGAP9	0.300064	2.30981	2.76267	0.00910565	0.999989	-3.01161
210158_PM_at	ERCC4	0.25847	1.47929	2.76242	0.00911151	0.999989	-3.01194
202149_PM_at	NEDD9	-0.381511	8.00275	-2.76072	0.00915036	0.999989	-3.01412
1553156_PM_at	LHX4	0.196245	2.26944	2.75986	0.00916988	0.999989	-3.01521
208252_PM_s_at	CHST3	0.201314	1.49313	2.75884	0.0091934	0.999989	-3.01653
228815_PM_s_at	REPIN1	-0.205606	3.84496	-2.75692	0.00923752	0.999989	-3.01898
1553436_PM_at	MUC19	0.154973	1.09442	2.7563	0.00925195	0.999989	-3.01978
220161_PM_s_at	EPB41L4B	1.05322	5.09309	2.75621	0.00925412	0.999989	-3.0199
243295_PM_at	RBM27	0.238134	4.8922	2.75621	0.00925412	0.999989	-3.0199
231922_PM_at	ZNF276	0.227694	3.03081	2.75452	0.0092933	0.999989	-3.02207
223162_PM_s_at	KIAA1147	-0.343516	5.7937	-2.75402	0.00930485	0.999989	-3.02271
202633_PM_at	TOPBP1	-0.270073	6.65287	-2.75365	0.00931348	0.999989	-3.02318
1554506_PM_x_at	NAALAD2	-0.167044	1.85896	-2.75334	0.00932061	0.999989	-3.02357
205347_PM_s_at	LOC101060235 /// TMSB15A /// TMSB15B	-1.14492	5.30722	-2.75257	0.00933855	0.999989	-3.02456
244410_PM_at	PKHD1	0.116925	1.12413	2.75241	0.00934228	0.999989	-3.02476
209695_PM_at	PTP4A3	-0.509519	2.80141	-2.7513	0.00936833	0.999989	-3.02619
224377_PM_s_at	RAB18	-0.163583	8.05781	-2.75125	0.00936952	0.999989	-3.02626
1553338_PM_at	SDE2	-0.41596	2.55644	-2.75047	0.00938757	0.999989	-3.02724
1552749_PM_a_at	KLC3	-0.222331	1.00595	-2.75012	0.00939596	0.999989	-3.0277
244329_PM_at	---	0.232941	1.04103	2.74856	0.00943252	0.999989	-3.02969
228684_PM_at	ZNF503	-0.225597	3.13846	-2.74844	0.00943542	0.999989	-3.02985
239688_PM_at	SMC1A	-0.516707	2.91263	-2.74843	0.00943571	0.999989	-3.02987
241568_PM_at	LOC100506319	-0.187634	1.56029	-2.74779	0.00945079	0.999989	-3.03069
223262_PM_s_at	FGFR1OP2	-0.237288	5.5438	-2.74717	0.00946533	0.999989	-3.03147
1552750_PM_at	CIB3	0.130498	0.940699	2.74689	0.00947182	0.999989	-3.03183
215468_PM_at	LOC647070	0.241145	1.44262	2.74336	0.00955572	0.999989	-3.03635
243492_PM_at	THEM4	0.282841	2.329	2.74323	0.00955886	0.999989	-3.03652
1555952_PM_at	SLC19A1	0.237175	2.63888	2.74286	0.0095675	0.999989	-3.03698
244833_PM_at	CCDC63	-0.163104	1.493	-2.74285	0.00956791	0.999989	-3.037
219513_PM_s_at	SH2D3A	-0.163857	1.12937	-2.74251	0.00957591	0.999989	-3.03743
232321_PM_at	MUC17	0.184471	1.8785	2.73783	0.00968824	0.999989	-3.04341
214283_PM_at	TMEM97	0.264398	7.98599	2.73525	0.00975075	0.999989	-3.04671
212847_PM_at	---	-0.302432	6.46911	-2.73446	0.00977002	0.999989	-3.04772
228863_PM_at	PCDH17	-0.617123	1.87182	-2.73357	0.00979157	0.999989	-3.04885
203856_PM_at	VRK1	-0.38922	5.91567	-2.73263	0.00981464	0.999989	-3.05006
223245_PM_at	STRBP	-0.475552	5.18576	-2.73092	0.00985628	0.999989	-3.05223
1554115_PM_at	C5orf58	0.162505	2.37679	2.72952	0.00989073	0.999989	-3.05402
242359_PM_at	---	-0.178515	0.8519	-2.72915	0.00989998	0.999989	-3.0545
216470_PM_x_at	PRSS2	0.647102	4.70733	2.72802	0.00992787	0.999989	-3.05594
224856_PM_at	FKBP5	-0.456858	6.46073	-2.72632	0.00996971	0.999989	-3.05809
226869_PM_at	MEGF6	-0.955264	7.02031	-2.72545	0.00999135	0.999989	-3.05921
1569446_PM_x_at	LOC100287576 /// LOC100506454	-0.159386	0.881108	-2.72415	0.0100236	0.999989	-3.06086
224498_PM_x_at	AXIN2	0.138211	1.03551	2.72225	0.0100713	0.999989	-3.06329
266_PM_s_at	CD24	-1.54878	6.22364	-2.72179	0.0100826	0.999989	-3.06387
220812_PM_s_at	HHLA2	-0.168176	0.990661	-2.72144	0.0100914	0.999989	-3.06431
223285_PM_s_at	ST6GALNAC4	0.181255	3.30369	2.71902	0.0101523	0.999989	-3.0674
1552978_PM_a_at	SCAMP1	0.297758	5.57883	2.71724	0.0101973	0.999989	-3.06967
216844_PM_at	ZC3H7B	0.191524	1.46813	2.71715	0.0101996	0.999989	-3.06978
1560163_PM_at	OTTHUMG00000177715 /// RP11-75C10.6	0.167068	0.965366	2.7161	0.0102261	0.999989	-3.07112
213334_PM_x_at	HAUS7	-0.296576	5.02431	-2.71588	0.0102316	0.999989	-3.07139
237266_PM_at	KCNIP2-AS1	0.181224	1.52047	2.71451	0.0102665	0.999989	-3.07314
224061_PM_at	INMT	-1.14358	6.33088	-2.71161	0.0103406	0.999989	-3.07682
209982_PM_s_at	NRXN2	-0.142103	0.682419	-2.71108	0.0103543	0.999989	-3.0775
241703_PM_at	RUNDC3B	-1.12819	2.94122	-2.71012	0.0103788	0.999989	-3.07871
231026_PM_at	EFHC1	0.309533	3.35414	2.70844	0.0104222	0.999989	-3.08085
1553335_PM_x_at	LOC285696	0.216715	2.06322	2.7081	0.0104309	0.999989	-3.08128
232280_PM_at	SLC25A29	-0.197846	1.36228	-2.70784	0.0104376	0.999989	-3.08161
235906_PM_at	TAF10	-0.185732	1.34155	-2.70743	0.0104483	0.999989	-3.08214
243970_PM_at	LOC100130642	-0.138209	0.91107	-2.70713	0.010456	0.999989	-3.08251
227051_PM_at	---	-0.603563	6.50226	-2.70704	0.0104586	0.999989	-3.08264
242748_PM_at	SREBF2	-0.237102	2.20261	-2.70646	0.0104735	0.999989	-3.08337
229471_PM_s_at	SRSF8	-0.201788	1.85291	-2.70494	0.0105131	0.999989	-3.08531
91952_PM_at	DCAF15	-0.228279	3.39868	-2.70382	0.0105423	0.999989	-3.08673
213349_PM_at	TMCC1	-0.229692	7.1274	-2.70336	0.0105541	0.999989	-3.0873
237887_PM_at	---	0.205814	1.787	2.70123	0.0106101	0.999989	-3.09001
226890_PM_at	WDR35	-0.415408	2.85535	-2.70064	0.0106255	0.999989	-3.09076
1568748_PM_at	---	0.396082	3.25993	2.69919	0.0106636	0.999989	-3.09259
208132_PM_x_at	PRRC2A	-0.24438	5.46592	-2.69836	0.0106856	0.999989	-3.09365
209550_PM_at	NDN	-0.38215	9.49794	-2.69697	0.0107223	0.999989	-3.09541
214993_PM_at	ASPHD1	-0.345469	2.86448	-2.69682	0.0107264	0.999989	-3.0956
215059_PM_at	---	-0.791635	4.64132	-2.6952	0.0107695	0.999989	-3.09766
220147_PM_s_at	FAM60A	-0.441987	6.96381	-2.69499	0.0107751	0.999989	-3.09793
237088_PM_at	LINC00244	-0.161986	1.28498	-2.6931	0.0108255	0.999989	-3.10032
220290_PM_at	AIM1L	-0.137919	1.50525	-2.69299	0.0108285	0.999989	-3.10046
205975_PM_s_at	HOXD1	0.336069	1.86231	2.69057	0.0108934	0.999989	-3.10352
205580_PM_s_at	HRH1	0.714692	3.29202	2.68922	0.0109299	0.999989	-3.10524
235562_PM_at	C3orf70	-0.554773	2.65167	-2.68916	0.0109314	0.999989	-3.10531
216722_PM_at	VENTXP1	0.171176	1.87586	2.68906	0.010934	0.999989	-3.10543
215052_PM_at	FRMPD4	0.47268	2.38143	2.68866	0.0109449	0.999989	-3.10594
221551_PM_x_at	ST6GALNAC4	0.226902	1.89104	2.68666	0.0109991	0.999989	-3.10848
234980_PM_at	TMEM56	-0.59624	2.69437	-2.68582	0.0110218	0.999989	-3.10953
230417_PM_at	GALNT16	0.320263	3.07808	2.6858	0.0110225	0.999989	-3.10956
225679_PM_at	NAA30	0.1636	7.87167	2.68576	0.0110235	0.999989	-3.10961
205465_PM_x_at	HS3ST1	0.184174	3.37026	2.68569	0.0110254	0.999989	-3.1097
230664_PM_at	H2BFXP	-0.461118	4.5007	-2.68491	0.0110467	0.999989	-3.11069
225605_PM_at	TP53I13	0.145764	3.95955	2.68484	0.0110485	0.999989	-3.11077
221924_PM_at	ZMIZ2	-0.240267	2.47979	-2.68474	0.0110512	0.999989	-3.1109
244875_PM_at	ASMTL-AS1	0.211385	1.7783	2.68351	0.0110849	0.999989	-3.11246
242266_PM_x_at	---	0.138275	2.33253	2.683	0.0110988	0.999989	-3.1131
1556361_PM_s_at	ANKRD13C	-0.494689	4.73894	-2.68277	0.0111051	0.999989	-3.11339
1569672_PM_at	---	0.157046	1.29959	2.68274	0.0111059	0.999989	-3.11343
229648_PM_at	ARHGAP32	-0.357767	7.19037	-2.68234	0.011117	0.999989	-3.11394
203997_PM_at	PTPN3	-0.780474	3.51607	-2.68225	0.0111195	0.999989	-3.11405
237719_PM_x_at	RGS7BP	-0.531411	2.01366	-2.68208	0.0111242	0.999989	-3.11427
243984_PM_at	---	0.611665	1.92985	2.68039	0.0111705	0.999989	-3.1164
244668_PM_at	LOC100505902	-0.246955	1.59144	-2.68027	0.0111738	0.999989	-3.11655
231915_PM_at	ZSWIM4	-0.232551	1.10282	-2.67992	0.0111835	0.999989	-3.117
231728_PM_at	CAPS	-0.223058	2.63543	-2.67984	0.0111856	0.999989	-3.11709
232309_PM_at	LOC202181	0.195085	1.84236	2.67881	0.0112142	0.999989	-3.1184
237080_PM_at	---	-0.184127	2.50351	-2.6786	0.01122	0.999989	-3.11867
233067_PM_at	PRDM11	0.239135	2.15242	2.67805	0.0112352	0.999989	-3.11936
210449_PM_x_at	MAPK14	-0.333046	4.29641	-2.67721	0.0112585	0.999989	-3.12042
225431_PM_x_at	PM20D2	-0.202042	5.30624	-2.67516	0.0113155	0.999989	-3.12301
222912_PM_at	ARRB1	0.882055	2.90451	2.67516	0.0113155	0.999989	-3.12301
219250_PM_s_at	FLRT3	-0.368726	2.69334	-2.67387	0.0113515	0.999989	-3.12464
226601_PM_at	SLC30A7	0.185581	8.24758	2.67362	0.0113583	0.999989	-3.12495
212951_PM_at	GPR116	-0.754739	1.79884	-2.67338	0.0113652	0.999989	-3.12526
235038_PM_at	KRR1	0.286996	3.45623	2.67231	0.0113952	0.999989	-3.12661
37170_PM_at	BMP2K	-0.382522	4.17949	-2.67131	0.0114232	0.999989	-3.12787
226424_PM_at	CAPS	-0.513534	4.07221	-2.66902	0.0114879	0.999989	-3.13076
231721_PM_at	JAM3	0.422887	3.00833	2.6683	0.0115081	0.999989	-3.13166
1570289_PM_at	LOC646736	0.14747	1.76346	2.66757	0.0115288	0.999989	-3.13258
1568698_PM_at	TMEM232	0.307278	2.75688	2.66749	0.011531	0.999989	-3.13268
1560373_PM_a_at	---	0.176483	1.87084	2.66692	0.0115474	0.999989	-3.13341
1562752_PM_at	---	-0.202264	1.24961	-2.66635	0.0115634	0.999989	-3.13412
1555106_PM_a_at	CTDSPL2	-0.320508	2.06875	-2.66554	0.0115866	0.999989	-3.13515
244683_PM_at	---	0.224174	2.37972	2.66543	0.0115896	0.999989	-3.13528
242447_PM_at	C3orf70	-1.19258	6.59012	-2.66362	0.0116413	0.999989	-3.13756
243738_PM_at	NMNAT3	-0.277124	3.33355	-2.66307	0.0116572	0.999989	-3.13826
226420_PM_at	MECOM	1.21594	5.10594	2.66275	0.0116663	0.999989	-3.13866
231155_PM_at	DEFB119	0.169571	1.46029	2.66268	0.0116682	0.999989	-3.13874
217689_PM_at	PTPN1	0.426575	2.9043	2.66158	0.0116998	0.999989	-3.14013
203303_PM_at	DYNLT3	-0.229025	9.72511	-2.66114	0.0117127	0.999989	-3.1407
244124_PM_at	RAB37	0.255695	2.60778	2.66104	0.0117153	0.999989	-3.14081
243579_PM_at	MSI2	-0.546684	3.75128	-2.65883	0.0117791	0.999989	-3.14359
239096_PM_at	---	-0.301735	3.72602	-2.65803	0.0118025	0.999989	-3.14461
229535_PM_at	PTPMT1	0.309558	4.16011	2.65696	0.0118334	0.999989	-3.14595
227747_PM_at	MPZL3	-1.04717	5.13745	-2.65672	0.0118403	0.999989	-3.14625
216026_PM_s_at	POLE	-0.247633	3.0471	-2.6562	0.0118554	0.999989	-3.1469
36564_PM_at	RNF19B	0.357867	4.46689	2.65579	0.0118673	0.999989	-3.14742
233903_PM_s_at	ARHGEF26	-0.395008	3.29109	-2.65446	0.0119062	0.999989	-3.1491
229673_PM_at	GPATCH2L	-0.282065	4.63544	-2.65346	0.0119356	0.999989	-3.15036
1567341_PM_at	---	0.135467	3.59318	2.65059	0.0120197	0.999989	-3.15396
240835_PM_at	---	-0.279874	1.73585	-2.64985	0.0120415	0.999989	-3.15489
228051_PM_at	KIAA1244	-0.833043	2.88472	-2.64934	0.0120566	0.999989	-3.15553
213116_PM_at	NEK3	-0.353995	4.84888	-2.6479	0.0120994	0.999989	-3.15735
239072_PM_at	EMB	-0.323213	3.67513	-2.64655	0.0121395	0.999989	-3.15904
204811_PM_s_at	CACNA2D2	0.188169	3.39087	2.64627	0.0121478	0.999989	-3.15939
237628_PM_at	---	0.173871	0.962862	2.6456	0.0121677	0.999989	-3.16023
221668_PM_s_at	DNAI2	-0.17066	1.13744	-2.64463	0.0121966	0.999989	-3.16144
206611_PM_at	C2orf27A	0.516767	2.16231	2.64274	0.0122534	0.999989	-3.16383
242786_PM_at	SBF2-AS1	0.939575	5.39907	2.64185	0.01228	0.999989	-3.16494
222745_PM_s_at	KATNBL1	-0.203827	8.20382	-2.6405	0.0123206	0.999989	-3.16663
221796_PM_at	NTRK2	-1.78604	5.70083	-2.63971	0.0123446	0.999989	-3.16763
210341_PM_at	MYT1	-0.13714	1.80835	-2.63932	0.0123564	0.999989	-3.16811
237365_PM_at	ELOVL2-AS1	0.200237	1.24606	2.63774	0.0124042	0.999989	-3.17009
233835_PM_at	LOC90246	0.296709	2.10302	2.63662	0.0124381	0.999989	-3.17149
238915_PM_at	LOC100129361	0.3732	3.91895	2.63493	0.0124898	0.999989	-3.17362
209644_PM_x_at	CDKN2A	0.637393	4.90618	2.63337	0.0125375	0.999989	-3.17557
221530_PM_s_at	BHLHE41	-0.571699	5.39256	-2.63149	0.0125952	0.999989	-3.17793
213014_PM_at	LOC101060620 /// MAPK8IP1	0.208473	1.72902	2.63086	0.0126145	0.999989	-3.17871
201497_PM_x_at	MYH11	-1.32274	5.12229	-2.63037	0.0126297	0.999989	-3.17932
233081_PM_at	CTC-487M23.6 /// OTTHUMG00000184105	0.323543	2.16231	2.62995	0.0126426	0.999989	-3.17985
220818_PM_s_at	TRPC4	0.685517	3.57631	2.6295	0.0126566	0.999989	-3.18041
1562455_PM_at	OTTHUMG00000172165 /// RP11-379K22.2	-0.225766	1.36392	-2.62802	0.0127023	0.999989	-3.18226
231831_PM_at	COX19	0.352325	4.94182	2.62789	0.0127063	0.999989	-3.18242
234048_PM_s_at	EPG5	0.192844	1.73731	2.62756	0.0127165	0.999989	-3.18284
214867_PM_at	ZSWIM8-AS1	-0.200527	1.00767	-2.62597	0.0127662	0.999989	-3.18483
236708_PM_at	---	-0.213074	2.5353	-2.62591	0.0127679	0.999989	-3.1849
1570316_PM_at	OTTHUMG00000179042 /// RP11-749H17.2	0.167889	1.95013	2.62525	0.0127887	0.999989	-3.18574
223545_PM_at	FANCD2	-0.554599	3.37017	-2.62402	0.012827	0.999989	-3.18727
221404_PM_at	IL36A	-0.151216	1.77451	-2.62341	0.012846	0.999989	-3.18803
242160_PM_at	---	0.164514	0.870518	2.62311	0.0128557	0.999989	-3.18841
233830_PM_at	LOC90246	-0.161871	1.2721	-2.62215	0.0128857	0.999989	-3.18961
220404_PM_at	GPR97	0.210798	1.97003	2.6219	0.0128936	0.999989	-3.18992
224871_PM_at	TPRG1L	0.223267	8.03934	2.62014	0.0129491	0.999989	-3.19212
244570_PM_at	OTTHUMG00000153136 /// RP1-151F17.1	0.325423	1.58894	2.61771	0.0130258	0.999989	-3.19515
205432_PM_at	OVGP1	0.239321	1.91006	2.61749	0.0130329	0.999989	-3.19543
208650_PM_s_at	CD24	-1.18141	4.10613	-2.61739	0.013036	0.999989	-3.19555
1568879_PM_a_at	LAMA3	0.200832	1.61078	2.61539	0.0130998	0.999989	-3.19805
219927_PM_at	FCF1	-0.262959	1.14369	-2.61387	0.0131484	0.999989	-3.19995
232494_PM_at	CYP8B1	0.129683	0.961065	2.61256	0.0131903	0.999989	-3.20158
237263_PM_at	---	-0.170559	1.03495	-2.61229	0.0131991	0.999989	-3.20192
240119_PM_at	TEPP	-0.157564	1.17791	-2.61092	0.0132433	0.999989	-3.20363
224259_PM_at	WNT8A	0.116991	1.43925	2.61084	0.0132459	0.999989	-3.20373
205386_PM_s_at	MDM2	0.226579	2.93495	2.61	0.0132727	0.999989	-3.20477
206530_PM_at	RAB30	0.28499	3.83442	2.6096	0.0132859	0.999989	-3.20528
220257_PM_x_at	NXF2 /// NXF2B /// TCP11X1 /// TCP11X2	0.171709	1.48	2.60913	0.0133009	0.999989	-3.20586
240425_PM_x_at	ROBO2	-0.585018	4.16913	-2.60845	0.013323	0.999989	-3.2067
209199_PM_s_at	MEF2C	-0.430636	7.98259	-2.60742	0.0133564	0.999989	-3.20799
219478_PM_at	WFDC1	-1.33064	6.03241	-2.6066	0.0133833	0.999989	-3.20902
212393_PM_at	SBF1	0.168868	4.09326	2.60559	0.0134162	0.999989	-3.21028
221336_PM_at	ATOH1	-0.127883	1.71195	-2.60523	0.0134279	0.999989	-3.21072
214661_PM_s_at	NOP14	-0.18259	7.17407	-2.60453	0.0134508	0.999989	-3.21159
1562921_PM_at	---	-0.409704	5.03102	-2.60434	0.0134569	0.999989	-3.21183
221399_PM_at	EDA2R	0.142925	1.99567	2.60416	0.0134629	0.999989	-3.21206
1557759_PM_at	ATP5SL	-0.304646	2.58802	-2.60325	0.0134926	0.999989	-3.21319
223116_PM_at	BCAR1	-0.161769	3.97914	-2.60139	0.0135538	0.999989	-3.2155
238276_PM_at	---	0.263865	1.48037	2.60114	0.0135621	0.999989	-3.21582
225639_PM_at	SKAP2	0.283492	7.61024	2.59766	0.0136769	0.999989	-3.22014
1556316_PM_s_at	LOC284889	-0.248897	8.68354	-2.59763	0.0136781	0.999989	-3.22018
206066_PM_s_at	RAD51C	-0.255995	5.42684	-2.59748	0.0136831	0.999989	-3.22037
237715_PM_at	---	-0.208741	1.51344	-2.59656	0.0137138	0.999989	-3.22151
225288_PM_at	COL27A1	-0.822113	5.47261	-2.5965	0.0137157	0.999989	-3.22159
1569499_PM_at	---	-0.303355	3.22979	-2.5962	0.0137256	0.999989	-3.22195
1560507_PM_at	AWAT1	0.14558	1.50183	2.59521	0.0137588	0.999989	-3.22319
1557862_PM_at	LOC654841	0.189204	1.60405	2.59305	0.0138309	0.999989	-3.22587
239468_PM_at	MKX	-0.765851	6.48371	-2.59276	0.0138406	0.999989	-3.22623
231306_PM_at	LYZL4	-0.160161	2.53845	-2.59269	0.0138431	0.999989	-3.22632
238339_PM_x_at	LRIG1	-0.168938	1.90656	-2.59226	0.0138576	0.999989	-3.22686
1570579_PM_at	---	0.175017	1.00975	2.5919	0.0138698	0.999989	-3.22731
227114_PM_at	RNF214	-0.199101	5.84582	-2.59167	0.0138775	0.999989	-3.22759
216864_PM_at	---	-0.184152	1.10049	-2.59064	0.0139121	0.999989	-3.22887
239498_PM_at	OTTHUMG00000183933 /// RP11-498E2.7	0.365318	2.32299	2.59042	0.0139193	0.999989	-3.22913
206412_PM_at	FER	-0.223158	4.98512	-2.59038	0.0139208	0.999989	-3.22919
1569496_PM_s_at	LOC100130872	0.1744	2.09543	2.59026	0.013925	0.999989	-3.22934
236074_PM_at	AC012146.7 /// OTTHUMG00000132913	0.208534	1.93713	2.59007	0.0139313	0.999989	-3.22957
215182_PM_x_at	---	-0.25505	6.49493	-2.5894	0.0139541	0.999989	-3.23041
208031_PM_s_at	RFX2	0.128952	1.85204	2.58657	0.01405	0.999989	-3.23392
1555216_PM_a_at	LOC101060406	0.645035	2.80083	2.58656	0.0140503	0.999989	-3.23393
216401_PM_x_at	IGKV1-37 /// IGKV1-37 /// IGKV1D-37 /// IGKV1D-37	0.162027	1.76339	2.58611	0.0140656	0.999989	-3.23449
216837_PM_at	EPHA5	0.456368	1.96115	2.58558	0.0140838	0.999989	-3.23515
211640_PM_x_at	IGHG1 /// IGHM	-0.127899	0.994374	-2.5848	0.0141104	0.999989	-3.23611
205498_PM_at	GHR	-0.399496	6.87338	-2.58471	0.0141134	0.999989	-3.23622
206360_PM_s_at	SOCS3	-0.164445	1.66278	-2.58446	0.014122	0.999989	-3.23654
207670_PM_at	KRT85	0.205848	1.63793	2.58431	0.014127	0.999989	-3.23672
235079_PM_at	ZNF704	-0.694596	3.23947	-2.58405	0.0141358	0.999989	-3.23704
202718_PM_at	IGFBP2	-1.08946	5.52183	-2.58393	0.0141401	0.999989	-3.23719
228427_PM_at	FBXO16	-0.713834	1.94034	-2.58014	0.0142703	0.999989	-3.24189
223374_PM_s_at	B3GALNT1	-0.266331	6.39428	-2.57982	0.0142815	0.999989	-3.24229
216705_PM_s_at	ADA	0.464889	4.285	2.57888	0.0143142	0.999989	-3.24346
211314_PM_at	CACNA1G	0.136598	1.13743	2.57812	0.0143405	0.999989	-3.2444
223679_PM_at	CTNNB1	-0.35054	5.30957	-2.57797	0.0143455	0.999989	-3.24458
226933_PM_s_at	ID4	-0.391594	9.04336	-2.57786	0.0143494	0.999989	-3.24472
230392_PM_at	---	0.225213	2.13567	2.57755	0.0143601	0.999989	-3.2451
231463_PM_at	CNTD1	0.170729	1.12634	2.57714	0.0143743	0.999989	-3.2456
239725_PM_at	PGAP1	0.397201	4.77374	2.57584	0.0144196	0.999989	-3.24722
240286_PM_at	---	-0.334491	1.24095	-2.5746	0.0144631	0.999989	-3.24876
205914_PM_s_at	GRIN1	-0.164155	0.90673	-2.57458	0.0144638	0.999989	-3.24878
207524_PM_at	ST7 /// ST7-OT3	0.314665	4.89009	2.57404	0.0144827	0.999989	-3.24945
206084_PM_at	PTPRR	-0.339854	2.41784	-2.57311	0.0145152	0.999989	-3.2506
239218_PM_at	PDE1C	0.854808	6.00004	2.57276	0.0145273	0.999989	-3.25103
240281_PM_at	---	-0.302469	2.28439	-2.57261	0.0145328	0.999989	-3.25122
1553392_PM_at	EFCAB3	-0.208708	2.63982	-2.57218	0.0145478	0.999989	-3.25175
231132_PM_at	CT60	0.162474	1.26454	2.57205	0.0145522	0.999989	-3.2519
1562723_PM_at	---	0.234709	2.38375	2.57192	0.0145569	0.999989	-3.25207
218058_PM_at	CXXC1	-0.259382	3.93346	-2.57131	0.0145785	0.999989	-3.25283
233983_PM_at	TGM6	0.120476	1.4237	2.57038	0.0146113	0.999989	-3.25398
218380_PM_at	LOC728392	0.657921	5.84221	2.56867	0.0146715	0.999989	-3.25608
237445_PM_at	---	0.245888	1.8467	2.56811	0.0146914	0.999989	-3.25678
204239_PM_s_at	NNAT	-0.222251	2.10611	-2.56777	0.0147036	0.999989	-3.2572
210224_PM_at	MR1	0.222577	6.32961	2.56618	0.01476	0.999989	-3.25916
225710_PM_at	GNB4	-0.153499	9.00502	-2.56618	0.0147601	0.999989	-3.25916
227470_PM_at	ZNF48	0.33597	4.42163	2.56574	0.0147757	0.999989	-3.25971
223995_PM_at	SLC12A9	0.427828	4.58306	2.56572	0.0147765	0.999989	-3.25973
211736_PM_at	SP2	0.337158	2.09254	2.56545	0.0147863	0.999989	-3.26007
232911_PM_at	ZFP14	0.367223	1.94839	2.56536	0.0147894	0.999989	-3.26018
219846_PM_at	GON4L	0.243878	2.91711	2.56438	0.0148243	0.999989	-3.26139
1560348_PM_at	ARHGEF28	0.322442	2.21569	2.5643	0.0148271	0.999989	-3.26148
217154_PM_s_at	EDN3	-0.166915	1.00053	-2.5639	0.0148416	0.999989	-3.26198
237420_PM_at	ODF2L	0.181427	1.49785	2.56345	0.0148577	0.999989	-3.26254
1557105_PM_a_at	ZSCAN30	0.347944	2.63465	2.56268	0.0148853	0.999989	-3.26349
222655_PM_s_at	IMPAD1	-0.254544	1.78502	-2.56234	0.0148975	0.999989	-3.26391
207064_PM_s_at	AOC2	0.178604	1.45366	2.56172	0.0149196	0.999989	-3.26467
204159_PM_at	CDKN2C	-0.286774	5.36818	-2.56125	0.0149368	0.999989	-3.26526
206765_PM_at	KCNJ2	1.10437	5.98678	2.56119	0.0149387	0.999989	-3.26532
213985_PM_s_at	TMEM259	0.167419	4.44437	2.56116	0.0149399	0.999989	-3.26536
220172_PM_at	DCAF17	0.340644	5.43324	2.56109	0.0149425	0.999989	-3.26545
221163_PM_s_at	MLXIPL	-0.221456	2.85806	-2.56009	0.0149785	0.999989	-3.26669
1565838_PM_at	---	-0.260821	1.26471	-2.55854	0.0150345	0.999989	-3.26859
216276_PM_s_at	ADAM3A	0.223916	1.8056	2.55822	0.0150462	0.999989	-3.26899
244846_PM_at	---	-0.224877	1.27147	-2.55808	0.0150511	0.999989	-3.26916
232458_PM_at	COL3A1	0.623518	4.82818	2.55775	0.0150634	0.999989	-3.26958
233252_PM_s_at	STRBP	-0.355537	3.18251	-2.55741	0.0150756	0.999989	-3.26999
1566646_PM_at	LOC149086	-0.152669	1.7619	-2.55714	0.0150853	0.999989	-3.27032
1560172_PM_at	INTS10	0.326287	3.55532	2.55387	0.0152048	0.999989	-3.27436
219670_PM_at	BEND5	-0.350991	2.41708	-2.55357	0.0152157	0.999989	-3.27473
204539_PM_s_at	CELSR1	-0.191613	2.9731	-2.553	0.0152364	0.999989	-3.27542
242350_PM_s_at	ST8SIA6-AS1	1.50006	3.49879	2.55298	0.0152374	0.999989	-3.27546
204475_PM_at	MMP1	-0.61346	10.2641	-2.55216	0.0152673	0.999989	-3.27646
210622_PM_x_at	CDK10	0.297037	2.1971	2.55162	0.0152871	0.999989	-3.27712
219908_PM_at	DKK2	-0.920862	6.07296	-2.55154	0.0152901	0.999989	-3.27722
1565825_PM_at	---	-0.168852	1.60834	-2.55093	0.0153126	0.999989	-3.27798
214640_PM_at	UNC93A	0.190181	1.13695	2.55076	0.015319	0.999989	-3.27819
1555935_PM_s_at	HUNK	-0.983219	4.89013	-2.55027	0.015337	0.999989	-3.27879
226814_PM_at	ADAMTS9	-0.587635	5.53675	-2.54836	0.0154076	0.999989	-3.28114
202363_PM_at	SPOCK1	0.235566	9.41094	2.54791	0.0154241	0.999989	-3.28169
216303_PM_s_at	MTMR1	0.249531	1.83836	2.54751	0.0154389	0.999989	-3.28218
1561169_PM_at	---	0.164891	0.983869	2.54698	0.0154589	0.999989	-3.28284
234561_PM_at	SLC2A13	-0.278453	1.54132	-2.54637	0.0154815	0.999989	-3.28359
1553780_PM_at	LINC00638	0.157071	1.8135	2.54608	0.0154923	0.999989	-3.28395
220572_PM_at	LOC100506282	0.270766	3.13946	2.54353	0.0155877	0.999989	-3.28709
207572_PM_at	EFCAB2	0.273349	2.09049	2.54351	0.0155883	0.999989	-3.28711
212391_PM_x_at	RPS3A /// SNORD73A	0.0852091	11.3116	2.54328	0.0155968	0.999989	-3.28739
202409_PM_at	IGF2	-1.55674	4.7733	-2.54281	0.0156145	0.999989	-3.28797
229848_PM_at	ZNF10	-0.46275	3.42379	-2.54202	0.0156443	0.999989	-3.28895
209242_PM_at	PEG3	-0.806835	3.72183	-2.54175	0.0156542	0.999989	-3.28927
241541_PM_at	MIB2	0.301424	3.31086	2.54154	0.0156622	0.999989	-3.28953
227425_PM_at	REPS2	-0.808205	4.69797	-2.54093	0.0156852	0.999989	-3.29028
209203_PM_s_at	BICD2	-0.249548	5.64715	-2.54075	0.0156918	0.999989	-3.2905
1567282_PM_at	OR1J4	-0.241247	1.79728	-2.54075	0.015692	0.999989	-3.2905
36829_PM_at	PER1	-0.233919	4.69194	-2.53992	0.0157234	0.999989	-3.29152
228471_PM_at	ANKRD44	0.314951	3.69665	2.53983	0.0157268	0.999989	-3.29164
1555626_PM_a_at	SLAMF1	0.138056	0.723876	2.53922	0.0157497	0.999989	-3.29238
220471_PM_s_at	MYCT1	0.46187	2.35612	2.53916	0.0157521	0.999989	-3.29246
243971_PM_x_at	LINC00202-2	0.198272	3.48012	2.53902	0.0157571	0.999989	-3.29262
232535_PM_at	---	-0.275261	2.40283	-2.53864	0.0157715	0.999989	-3.29309
230396_PM_at	SAMM50	0.15963	2.42304	2.53833	0.0157833	0.999989	-3.29347
234049_PM_at	FAM86B3P	-0.241475	1.39636	-2.53819	0.0157887	0.999989	-3.29365
215763_PM_at	---	0.152495	1.29606	2.53816	0.0157899	0.999989	-3.29368
228223_PM_at	ZSWIM3	0.274293	2.86755	2.53743	0.0158175	0.999989	-3.29458
231490_PM_at	---	0.190288	1.10671	2.5371	0.0158302	0.999989	-3.29499
201988_PM_s_at	CREBL2	0.192606	6.22356	2.53694	0.0158361	0.999989	-3.29518
213283_PM_s_at	SALL2	-0.653158	4.63544	-2.53626	0.015862	0.999989	-3.29602
201313_PM_at	ENO2	-0.484173	6.61793	-2.53537	0.0158959	0.999989	-3.29711
219310_PM_at	SYNDIG1	-0.798414	7.67234	-2.53472	0.0159206	0.999989	-3.2979
1558830_PM_at	OTTHUMG00000022014 /// RP3-341D10.4	-0.277548	3.2748	-2.53275	0.0159961	0.999989	-3.30032
1555415_PM_at	---	0.133487	1.31934	2.53267	0.015999	0.999989	-3.30042
1569592_PM_a_at	F11	-0.203529	1.54388	-2.53204	0.0160232	0.999989	-3.30119
213076_PM_at	ITPKC	0.212388	3.37349	2.5314	0.0160478	0.999989	-3.30198
220640_PM_at	CSNK1G1	-0.195058	2.35547	-2.53045	0.0160846	0.999989	-3.30315
1557459_PM_at	---	-0.411292	3.63456	-2.52988	0.0161066	0.999989	-3.30385
238514_PM_at	TMEM25	-0.233037	1.82915	-2.52931	0.0161286	0.999989	-3.30454
211422_PM_at	TRPM3	-0.205667	1.3559	-2.52909	0.0161371	0.999989	-3.30481
239916_PM_at	WDR16	0.205399	1.97566	2.52811	0.0161748	0.999989	-3.30601
206978_PM_at	CCR2	0.167038	1.23487	2.52797	0.0161802	0.999989	-3.30618
239961_PM_at	---	-0.126962	2.49856	-2.52716	0.0162117	0.999989	-3.30717
205022_PM_s_at	FOXN3	0.195471	9.6074	2.52617	0.0162505	0.999989	-3.3084
221015_PM_s_at	CDADC1	0.290448	4.08001	2.52519	0.0162886	0.999989	-3.3096
232273_PM_at	---	0.324597	3.91324	2.52328	0.016363	0.999989	-3.31193
244752_PM_at	ZNF438	0.202467	1.29961	2.52216	0.0164071	0.999989	-3.3133
227182_PM_at	SUSD3	-0.324668	2.94694	-2.52172	0.0164244	0.999989	-3.31384
212974_PM_at	DENND3	0.133353	1.2051	2.52137	0.0164379	0.999989	-3.31426
223735_PM_at	ARL6	-0.290409	4.19667	-2.52124	0.0164432	0.999989	-3.31443
212849_PM_at	AXIN1	0.196641	2.37266	2.51935	0.0165179	0.999989	-3.31674
206846_PM_s_at	HDAC6	-0.194596	5.5693	-2.51802	0.0165703	0.999989	-3.31837
1556670_PM_at	LOC100505624	0.235129	3.66675	2.51706	0.0166082	0.999989	-3.31953
1558890_PM_at	LOC100507054	0.305473	3.91065	2.51694	0.016613	0.999989	-3.31968
230555_PM_s_at	MED30	-0.223046	3.99542	-2.51629	0.0166391	0.999989	-3.32049
218069_PM_at	DCTPP1	-0.185224	6.45451	-2.51592	0.0166537	0.999989	-3.32094
210445_PM_at	FABP6	-0.137406	1.64444	-2.5157	0.0166625	0.999989	-3.3212
206350_PM_at	APCS	0.182246	1.76219	2.51562	0.0166658	0.999989	-3.32131
204631_PM_at	MYH2	-0.654165	2.4095	-2.51525	0.0166802	0.999989	-3.32175
244723_PM_at	ACSM2A	-0.139069	1.06905	-2.51426	0.0167199	0.999989	-3.32296
209377_PM_s_at	HMGN3	-0.163774	9.36581	-2.51347	0.0167514	0.999989	-3.32393
1569194_PM_at	ZNF789	0.374114	2.75101	2.51327	0.0167594	0.999989	-3.32417
231123_PM_at	TRIM36	-0.1862	1.14072	-2.51238	0.0167952	0.999989	-3.32526
205375_PM_at	MDFI	-0.266114	3.85988	-2.51235	0.0167961	0.999989	-3.32529
231962_PM_at	AP4B1	0.330735	2.71485	2.51206	0.0168078	0.999989	-3.32564
203149_PM_at	PVRL2	-0.187069	5.32543	-2.51197	0.0168117	0.999989	-3.32576
1567591_PM_at	---	0.239047	1.28817	2.51185	0.0168163	0.999989	-3.3259
240895_PM_at	---	-0.15082	1.10758	-2.51058	0.0168672	0.999989	-3.32745
1554233_PM_at	C1QTNF9	0.140681	0.99669	2.51046	0.0168723	0.999989	-3.32761
231539_PM_at	---	0.161932	1.41043	2.5104	0.0168746	0.999989	-3.32767
1554663_PM_a_at	NUMA1	0.600574	1.69542	2.51005	0.016889	0.999989	-3.32811
1561384_PM_a_at	LOC284661	-0.184954	2.83215	-2.50976	0.0169004	0.999989	-3.32846
231282_PM_at	---	0.235944	1.26121	2.50944	0.0169134	0.999989	-3.32885
234742_PM_at	SIRPG	0.162231	1.38343	2.50915	0.0169251	0.999989	-3.3292
240439_PM_at	OTTHUMG00000182869 /// RP11-420K14.2	0.170639	2.74377	2.50866	0.0169449	0.999989	-3.3298
226299_PM_at	PKN3	-0.212336	2.34841	-2.50846	0.0169531	0.999989	-3.33005
242778_PM_at	LPXN	0.363938	3.49642	2.50779	0.01698	0.999989	-3.33086
225854_PM_x_at	IRF2BP2	-0.198237	3.76764	-2.50768	0.0169847	0.999989	-3.331
241399_PM_at	FAM19A2	-0.702462	4.39581	-2.50764	0.0169861	0.999989	-3.33104
1559478_PM_at	---	0.230053	2.27411	2.50699	0.0170127	0.999989	-3.33184
223161_PM_at	KIAA1147	-0.285188	3.46155	-2.50663	0.0170272	0.999989	-3.33228
1554607_PM_at	CNKSR2	0.150676	1.06185	2.50636	0.0170381	0.999989	-3.3326
231397_PM_at	LPPR5	0.15697	1.63232	2.50635	0.0170384	0.999989	-3.33261
229719_PM_s_at	DERL3	-0.259265	2.09441	-2.50309	0.0171716	0.999989	-3.3366
205852_PM_at	CDK5R2	-0.188801	2.85551	-2.50267	0.0171886	0.999989	-3.3371
1561329_PM_s_at	RPUSD3	-0.170707	1.4328	-2.50196	0.0172178	0.999989	-3.33797
234319_PM_at	STOX2	0.181968	3.38063	2.50003	0.017297	0.999989	-3.34032
210945_PM_at	COL4A6	-0.180276	0.948372	-2.49923	0.01733	0.999989	-3.34129
201036_PM_s_at	HADH	-0.191059	8.24498	-2.49918	0.0173322	0.999989	-3.34136
205648_PM_at	WNT2	0.687755	2.19297	2.49913	0.0173342	0.999989	-3.34141
232385_PM_x_at	---	0.215659	3.39691	2.49875	0.0173501	0.999989	-3.34188
234149_PM_at	---	-0.154839	2.17805	-2.49744	0.0174041	0.999989	-3.34347
1555691_PM_a_at	KLRC4-KLRK1 /// KLRK1	0.166877	2.27483	2.49587	0.0174694	0.999989	-3.34539
1555490_PM_s_at	PDZD3	0.15253	2.38263	2.49582	0.0174714	0.999989	-3.34545
231513_PM_at	---	0.92888	5.15057	2.49541	0.0174884	0.999989	-3.34594
227526_PM_at	CDON	-0.771406	6.22634	-2.49534	0.0174914	0.999989	-3.34603
235082_PM_at	PCNX	-0.250523	5.0956	-2.49507	0.0175027	0.999989	-3.34636
206526_PM_at	RIBC2	-0.345016	1.85531	-2.4935	0.017568	0.999989	-3.34826
210147_PM_at	ART3	-0.1907	1.84738	-2.49189	0.0176354	0.999989	-3.35022
215985_PM_at	ZNRD1-AS1	0.451705	3.68452	2.48989	0.0177194	0.999989	-3.35265
204939_PM_s_at	PLN	-0.938726	4.26591	-2.48937	0.0177416	0.999989	-3.35329
218723_PM_s_at	RGCC	-1.30111	4.01825	-2.48928	0.0177453	0.999989	-3.3534
204820_PM_s_at	BTN3A2 /// BTN3A3	0.296186	7.84047	2.48837	0.0177835	0.999989	-3.3545
244394_PM_at	---	-0.117927	1.13381	-2.48793	0.0178025	0.999989	-3.35504
226561_PM_at	AGFG1	0.217905	6.26425	2.48742	0.017824	0.999989	-3.35566
1566126_PM_at	CTB-127C13.1 /// OTTHUMG00000163565	0.143829	1.51937	2.48527	0.0179151	0.999989	-3.35827
1552481_PM_s_at	MAN1A2	0.156618	7.14512	2.48436	0.0179537	0.999989	-3.35937
207457_PM_s_at	LY6G6D	-0.180679	2.35333	-2.48371	0.0179818	0.999989	-3.36017
214226_PM_at	PRSS53	-0.161402	2.88205	-2.48309	0.018008	0.999989	-3.36091
232751_PM_at	RBBP9	0.191595	2.47009	2.48296	0.0180135	0.999989	-3.36107
1570035_PM_at	TBC1D10A	0.204054	1.44481	2.48127	0.018086	0.999989	-3.36312
218843_PM_at	FNDC4	0.267033	4.22854	2.481	0.0180977	0.999989	-3.36345
1569009_PM_s_at	LOC100132249	0.186146	2.92397	2.48044	0.0181217	0.999989	-3.36413
1557576_PM_at	PAQR3	-0.340026	4.5944	-2.4802	0.0181322	0.999989	-3.36442
225120_PM_at	PURB	-0.134887	9.732	-2.47938	0.0181674	0.999989	-3.36541
243301_PM_at	COL22A1	0.249571	1.01355	2.47743	0.0182516	0.999989	-3.36778
216766_PM_at	---	-0.162974	0.840419	-2.47559	0.0183312	0.999989	-3.37
237512_PM_at	NAV2-AS2 /// NAV2-AS2	0.242846	1.44676	2.47527	0.0183452	0.999989	-3.37039
225314_PM_at	OCIAD2	-0.473805	6.36717	-2.47519	0.0183487	0.999989	-3.37049
206692_PM_at	KCNJ10	-0.169265	1.10055	-2.47476	0.0183675	0.999989	-3.37101
210454_PM_s_at	KCNJ6	0.900581	1.97818	2.47468	0.0183708	0.999989	-3.3711
202421_PM_at	IGSF3	-0.761698	4.26571	-2.47391	0.0184044	0.999989	-3.37204
1554740_PM_a_at	IPP	0.295364	4.24871	2.47369	0.0184141	0.999989	-3.37231
227813_PM_at	THAP6	0.282011	4.93793	2.47327	0.0184325	0.999989	-3.37282
1557314_PM_at	DPY19L2P3	0.246157	1.46978	2.47178	0.0184974	0.999989	-3.37461
225434_PM_at	DEDD2	0.215499	4.93486	2.4716	0.0185055	0.999989	-3.37484
241846_PM_at	HCG18	0.213033	1.55536	2.47108	0.0185284	0.999989	-3.37547
201048_PM_x_at	RAB6A	0.191417	5.00626	2.47082	0.0185396	0.999989	-3.37578
216174_PM_at	HCRP1	0.227187	1.35464	2.47079	0.0185411	0.999989	-3.37582
232317_PM_at	PLXNA4	-0.296815	6.88206	-2.47035	0.0185603	0.999989	-3.37635
224628_PM_at	ERLEC1	0.117658	9.71137	2.46897	0.0186212	0.999989	-3.37802
1553890_PM_s_at	NTN5	0.196782	2.89147	2.46739	0.0186906	0.999989	-3.37992
243382_PM_at	CCDC85A	-0.160479	2.51076	-2.46656	0.0187274	0.999989	-3.38093
236531_PM_at	AC000123.2 /// OTTHUMG00000066284	0.236406	4.18339	2.46631	0.0187386	0.999989	-3.38124
217573_PM_at	GRIN2C	0.187355	3.20261	2.46615	0.0187455	0.999989	-3.38142
239230_PM_at	HES5	0.13524	1.26699	2.46604	0.0187506	0.999989	-3.38156
233319_PM_x_at	---	0.124922	3.81678	2.4659	0.0187568	0.999989	-3.38173
206624_PM_at	USP9Y	0.764936	2.02018	2.46457	0.018816	0.999989	-3.38334
203765_PM_at	GCA	-0.48744	4.73511	-2.46372	0.0188538	0.999989	-3.38437
203100_PM_s_at	CDYL	0.266066	7.91629	2.46363	0.0188578	0.999989	-3.38447
215669_PM_at	HLA-DRB4	0.125843	1.09184	2.46349	0.018864	0.999989	-3.38464
1557137_PM_at	TMEM17	0.266874	5.84388	2.46225	0.0189192	0.999989	-3.38614
1569024_PM_at	FAM13A	0.356519	2.46039	2.46216	0.0189233	0.999989	-3.38625
234183_PM_at	---	0.28006	1.99599	2.46185	0.0189374	0.999989	-3.38663
1562409_PM_s_at	CTD-2008P7.1 /// OTTHUMG00000175995	0.643198	1.8556	2.46145	0.0189549	0.999989	-3.3871
230012_PM_at	LINC00324	0.223512	1.80971	2.46053	0.0189964	0.999989	-3.38821
1556538_PM_at	MFI2	-0.181708	1.58589	-2.46004	0.0190184	0.999989	-3.38881
240195_PM_at	---	-0.139696	1.00081	-2.45928	0.0190525	0.999989	-3.38972
201051_PM_at	ANP32A	-0.155985	9.68079	-2.45908	0.0190617	0.999989	-3.38997
1561998_PM_at	---	0.215885	2.25365	2.45906	0.0190625	0.999989	-3.38999
243607_PM_at	---	0.185076	1.82479	2.45878	0.019075	0.999989	-3.39032
231268_PM_at	MYBL1	-0.286021	3.99737	-2.45875	0.0190765	0.999989	-3.39036
215122_PM_at	TBX6	0.291974	2.47902	2.45807	0.019107	0.999989	-3.39118
231601_PM_at	LOC100507224	0.146074	1.24515	2.45743	0.019136	0.999989	-3.39196
243338_PM_at	CTB-89H12.4 /// OTTHUMG00000163462	-0.270157	4.7977	-2.45715	0.0191485	0.999989	-3.39229
1569099_PM_at	AC145110.1 /// OTTHUMG00000163801	-0.264643	2.76733	-2.45684	0.0191627	0.999989	-3.39267
205937_PM_at	CGREF1	0.398353	2.2958	2.45579	0.0192105	0.999989	-3.39394
237737_PM_at	ANKRD20A12P	0.297082	1.77079	2.45477	0.0192566	0.999989	-3.39516
1554495_PM_s_at	MTHFSD	-0.160567	1.96788	-2.45462	0.0192633	0.999989	-3.39534
1561092_PM_at	---	0.237962	2.16876	2.45456	0.0192662	0.999989	-3.39542
241252_PM_at	ESCO2	-0.303478	2.18782	-2.45435	0.0192754	0.999989	-3.39566
1563243_PM_at	---	-0.153918	2.03243	-2.45401	0.0192909	0.999989	-3.39607
226701_PM_at	GJA5 /// LOC101060613	-0.704703	2.79903	-2.45305	0.0193349	0.999989	-3.39724
239419_PM_at	PTPRA	-0.151853	3.01683	-2.45285	0.0193441	0.999989	-3.39748
211550_PM_at	EGFR	0.164875	1.07753	2.45249	0.0193606	0.999989	-3.39792
242360_PM_at	LDB2	0.333342	2.78515	2.45244	0.0193626	0.999989	-3.39797
235168_PM_at	PIGM	0.215658	4.38324	2.45244	0.0193626	0.999989	-3.39797
204580_PM_at	MMP12	-1.14794	3.22694	-2.45244	0.0193628	0.999989	-3.39797
225177_PM_at	RAB11FIP1	-0.79339	5.45229	-2.45242	0.0193638	0.999989	-3.398
237154_PM_at	OTTHUMG00000036478 /// RP1-28O10.1	0.385109	1.43137	2.45078	0.0194385	0.999989	-3.39997
237147_PM_at	---	0.422645	2.9387	2.45048	0.0194524	0.999989	-3.40033
215490_PM_at	IBA57	-0.309751	3.93258	-2.44752	0.0195885	0.999989	-3.40389
228826_PM_at	BZRAP1-AS1	-0.726181	3.11863	-2.4466	0.0196312	0.999989	-3.405
239676_PM_x_at	FBRSL1 /// LOC100653034	-0.15173	3.38583	-2.44575	0.0196703	0.999989	-3.40602
210353_PM_s_at	SLC6A2	-0.146132	1.533	-2.44511	0.0196999	0.999989	-3.40679
230301_PM_at	AC006026.13 /// OTTHUMG00000152691	-0.196182	1.60414	-2.44478	0.0197155	0.999989	-3.40719
233696_PM_at	---	0.161488	1.67655	2.44452	0.0197274	0.999989	-3.4075
211509_PM_s_at	RTN4	0.0840025	10.7248	2.44263	0.0198157	0.999989	-3.40978
1555487_PM_a_at	ACTR3B	-0.446327	3.72609	-2.44233	0.0198297	0.999989	-3.41014
226732_PM_at	RBM33	-0.178782	7.04906	-2.44166	0.0198608	0.999989	-3.41094
239123_PM_at	TSC22D1	0.226634	2.57704	2.44128	0.0198786	0.999989	-3.4114
238039_PM_at	LOC728769	-0.367166	3.68773	-2.43962	0.0199564	0.999989	-3.41339
234536_PM_at	SARDH	-0.252416	3.29405	-2.43934	0.0199696	0.999989	-3.41373
1561238_PM_at	PEX2	-0.198953	1.3191	-2.43889	0.0199908	0.999989	-3.41427
238388_PM_x_at	---	-0.180077	3.98133	-2.4388	0.0199951	0.999989	-3.41438
1558881_PM_at	LINC00924	0.302602	1.49516	2.4385	0.020009	0.999989	-3.41474
209479_PM_at	CCDC28A	-0.210456	6.14696	-2.43825	0.0200209	0.999989	-3.41504
206636_PM_at	RASA2	-0.369684	2.79254	-2.438	0.0200328	0.999989	-3.41534
222580_PM_at	LOC100996620 /// ZNF644	-0.121565	8.14541	-2.43795	0.020035	0.999989	-3.4154
234497_PM_s_at	---	0.287905	3.01999	2.43744	0.0200588	0.999989	-3.41601
234273_PM_at	---	-0.208747	1.17288	-2.43734	0.0200635	0.999989	-3.41613
228884_PM_at	LRRC27	-0.163622	3.22103	-2.4373	0.0200658	0.999989	-3.41618
232020_PM_at	SMURF2	0.354206	6.73258	2.43722	0.0200694	0.999989	-3.41628
208160_PM_at	---	-0.153154	1.83372	-2.43701	0.0200793	0.999989	-3.41653
226628_PM_at	THOC2	-0.213607	6.45692	-2.4364	0.0201081	0.999989	-3.41726
237111_PM_at	LOC388942	0.118826	0.923135	2.43625	0.0201152	0.999989	-3.41744
221260_PM_s_at	CSRNP2	0.162019	7.12947	2.43541	0.0201547	0.999989	-3.41844
206744_PM_s_at	ZMYM5	-0.263033	2.68042	-2.43524	0.0201632	0.999989	-3.41866
238750_PM_at	CCL28	-0.635779	4.7672	-2.43495	0.0201769	0.999989	-3.419
222617_PM_s_at	FAM204A	-0.141897	6.86293	-2.43451	0.0201975	0.999989	-3.41952
224529_PM_s_at	NT5C1A	-0.134597	1.22982	-2.4345	0.0201979	0.999989	-3.41954
241747_PM_s_at	CUL7	-0.333919	2.37255	-2.43447	0.0201993	0.999989	-3.41957
220885_PM_s_at	CENPJ	-0.34793	4.95649	-2.4342	0.0202121	0.999989	-3.41989
212430_PM_at	RBM38	-0.23022	5.25123	-2.43221	0.0203071	0.999989	-3.42229
1564040_PM_a_at	TMEM235	-0.126248	1.14732	-2.43176	0.0203287	0.999989	-3.42283
1564413_PM_at	FLJ36116	0.166528	3.68239	2.43147	0.0203425	0.999989	-3.42318
201092_PM_at	RBBP7	-0.137996	8.55471	-2.4314	0.0203458	0.999989	-3.42326
1569256_PM_a_at	FAM43B	-0.229237	2.30184	-2.43098	0.0203659	0.999989	-3.42376
230310_PM_at	OTTHUMG00000182569 /// RP11-464F9.20	-0.258996	1.76845	-2.43048	0.0203895	0.999989	-3.42436
206473_PM_at	MBTPS2	0.208095	4.20098	2.43004	0.020411	0.999989	-3.42489
225703_PM_at	FBRSL1	-0.137107	8.97285	-2.4296	0.0204321	0.999989	-3.42542
1570572_PM_at	LOC729291	0.156189	1.50167	2.42932	0.0204454	0.999989	-3.42575
209572_PM_s_at	EED	-0.242546	7.1335	-2.42919	0.0204514	0.999989	-3.4259
64408_PM_s_at	CALML4	-0.403331	2.53	-2.42906	0.0204576	0.999989	-3.42606
224715_PM_at	WDR34	-0.291298	7.14123	-2.42898	0.0204616	0.999989	-3.42615
1569276_PM_at	OTTHUMG00000177028 /// RP11-394B2.3	0.237227	3.19695	2.4288	0.0204703	0.999989	-3.42637
215928_PM_at	---	0.127015	1.29953	2.42723	0.0205457	0.999989	-3.42825
201813_PM_s_at	TBC1D5	0.255832	5.84856	2.42695	0.0205594	0.999989	-3.42859
1562144_PM_at	---	-0.257546	1.79859	-2.42597	0.0206065	0.999989	-3.42976
225310_PM_at	RBMX /// SNORD61	-0.162287	9.6746	-2.42592	0.0206093	0.999989	-3.42983
1566105_PM_at	MFN2	-0.170502	1.16099	-2.42544	0.0206322	0.999989	-3.43039
239776_PM_at	TMEM232	0.277771	2.33997	2.42495	0.0206562	0.999989	-3.43099
227460_PM_at	FAM208A	0.172494	1.42397	2.42406	0.0206991	0.999989	-3.43204
231058_PM_at	FXYD4	-0.15683	1.26072	-2.42361	0.0207211	0.999989	-3.43259
217667_PM_at	SEC14L1P1	0.224866	1.98947	2.42354	0.0207244	0.999989	-3.43267
228120_PM_at	AGO1	0.341685	6.20888	2.42221	0.0207889	0.999989	-3.43426
244824_PM_at	AC087393.1 /// OTTHUMG00000130762	-0.175992	3.28543	-2.42219	0.0207903	0.999989	-3.43429
241560_PM_at	---	-0.687662	3.71636	-2.422	0.0207993	0.999989	-3.43451
227570_PM_at	TMEM86A	-0.30968	3.33019	-2.42199	0.0207997	0.999989	-3.43452
1569052_PM_at	---	0.433655	2.84911	2.42071	0.0208624	0.999989	-3.43606
221655_PM_x_at	EPS8L1	-0.187509	1.0272	-2.41978	0.0209078	0.999989	-3.43717
213533_PM_at	NSG1	-0.405447	3.39233	-2.41969	0.0209123	0.999989	-3.43727
201064_PM_s_at	PABPC4	0.188762	7.42503	2.41904	0.020944	0.999989	-3.43805
1559322_PM_at	LOC727916	0.44107	4.80773	2.41902	0.0209453	0.999989	-3.43808
225898_PM_at	WDR54	-0.253571	7.34339	-2.41888	0.0209522	0.999989	-3.43825
231449_PM_at	---	-0.292123	2.85036	-2.41873	0.0209592	0.999989	-3.43842
203210_PM_s_at	RFC5	-0.291466	4.36795	-2.41833	0.0209792	0.999989	-3.43891
1555022_PM_at	RGS12	-0.327874	4.71232	-2.41741	0.0210242	0.999989	-3.44
203409_PM_at	DDB2	0.342156	6.18897	2.41706	0.0210413	0.999989	-3.44041
1559166_PM_at	---	-0.322213	1.43567	-2.41689	0.0210499	0.999989	-3.44062
243283_PM_at	CROT	0.28365	2.16173	2.41641	0.0210733	0.999989	-3.44119
223873_PM_s_at	VN1R3	0.155865	1.00133	2.41594	0.021097	0.999989	-3.44176
225668_PM_at	FAM173B	0.166673	1.50026	2.41508	0.0211393	0.999989	-3.44278
232997_PM_at	---	-0.258593	2.355	-2.41487	0.0211495	0.999989	-3.44303
1554250_PM_s_at	TRIM73	0.314202	1.7398	2.41485	0.0211505	0.999989	-3.44305
1569138_PM_a_at	SRCAP	0.128502	1.1343	2.41426	0.0211797	0.999989	-3.44376
225271_PM_at	TMEM63B	-0.169604	3.37905	-2.41401	0.0211925	0.999989	-3.44407
217964_PM_at	TTC19	-0.146291	7.50857	-2.41387	0.0211989	0.999989	-3.44422
211881_PM_x_at	IGLJ3	-0.15379	3.45059	-2.41265	0.0212596	0.999989	-3.44568
226003_PM_at	KIF21A	-0.360034	5.30383	-2.41197	0.0212937	0.999989	-3.4465
1553813_PM_s_at	TLE6	0.168675	1.07885	2.41047	0.0213684	0.999989	-3.44828
240791_PM_at	---	0.155332	1.31469	2.40975	0.0214043	0.999989	-3.44914
219841_PM_at	AICDA	0.212218	1.22482	2.40931	0.0214263	0.999989	-3.44966
1557898_PM_at	---	0.122297	1.16843	2.40867	0.0214584	0.999989	-3.45043
224708_PM_at	KIAA2013	-0.123279	8.96354	-2.40806	0.0214893	0.999989	-3.45116
210100_PM_s_at	ABCA2	-0.138999	4.22748	-2.4074	0.0215221	0.999989	-3.45194
241256_PM_at	OTTHUMG00000014787 /// RP11-446F17.3	-0.126452	1.31967	-2.40703	0.0215409	0.999989	-3.45239
232363_PM_at	---	0.182099	3.77326	2.40658	0.0215635	0.999989	-3.45292
238949_PM_at	RNF145	-0.219764	1.88363	-2.40654	0.0215658	0.999989	-3.45297
243337_PM_at	FREM3	-0.601544	2.96529	-2.40632	0.0215765	0.999989	-3.45323
226640_PM_at	DAGLB	0.334444	4.87238	2.40523	0.0216318	0.999989	-3.45453
226641_PM_at	ANKRD44	0.34121	7.17433	2.40463	0.0216619	0.999989	-3.45524
1552771_PM_a_at	LIN9	-0.145937	0.832352	-2.40416	0.0216856	0.999989	-3.4558
227104_PM_x_at	ZNF800	-0.16034	2.19378	-2.40381	0.0217037	0.999989	-3.45623
208628_PM_s_at	YBX1	-0.0991474	10.5053	-2.40341	0.0217238	0.999989	-3.4567
236407_PM_at	KCNE1	-0.238115	2.23928	-2.40325	0.0217318	0.999989	-3.45689
207036_PM_x_at	GRIN2D	-0.141122	1.15283	-2.40289	0.0217499	0.999989	-3.45731
234074_PM_at	---	-0.334342	2.21911	-2.40275	0.0217573	0.999989	-3.45748
205828_PM_at	MMP3	-1.44077	8.52461	-2.40254	0.0217677	0.999989	-3.45773
229875_PM_at	ZDHHC22	-0.145363	0.783171	-2.40237	0.0217766	0.999989	-3.45794
214123_PM_s_at	NOP14-AS1	-0.204654	8.52211	-2.40231	0.0217795	0.999989	-3.458
38241_PM_at	BTN3A3	0.358404	7.08144	2.40227	0.0217817	0.999989	-3.45805
207922_PM_s_at	MAEA	-0.121366	7.48739	-2.40196	0.0217975	0.999989	-3.45843
231726_PM_at	PCDHB14	0.375689	4.71078	2.40195	0.0217981	0.999989	-3.45844
1552375_PM_at	ZNF333	0.402843	3.93685	2.40159	0.0218164	0.999989	-3.45887
207724_PM_s_at	SPAST	0.30278	5.6121	2.40133	0.0218298	0.999989	-3.45918
232756_PM_at	KALRN	-0.321149	1.60319	-2.40104	0.0218444	0.999989	-3.45952
231980_PM_at	DOK6	-0.787165	4.11325	-2.40063	0.0218654	0.999989	-3.46001
238714_PM_at	---	-0.326286	4.67973	-2.4001	0.0218921	0.999989	-3.46063
218002_PM_s_at	CXCL14	-0.804423	3.77451	-2.39963	0.0219161	0.999989	-3.46119
228653_PM_at	SAMD5	-0.926734	5.33563	-2.3992	0.0219381	0.999989	-3.4617
1558816_PM_at	ZNF664	0.259242	3.42577	2.39916	0.0219403	0.999989	-3.46175
242209_PM_at	ANKRD33	0.152321	1.19648	2.3982	0.0219892	0.999989	-3.46289
1560926_PM_at	---	0.420016	5.62642	2.39792	0.022004	0.999989	-3.46323
224240_PM_s_at	CCL28	-0.484165	3.44674	-2.3978	0.02201	0.999989	-3.46337
1559808_PM_at	---	0.207095	1.99447	2.39662	0.0220705	0.999989	-3.46477
225877_PM_at	TYSND1	0.326536	3.32127	2.3966	0.0220716	0.999989	-3.4648
224220_PM_x_at	TRPC4	0.3964	3.97586	2.39619	0.0220928	0.999989	-3.46529
221091_PM_at	INSL5	0.132095	2.09573	2.39561	0.0221227	0.999989	-3.46598
236564_PM_at	---	0.202719	1.51445	2.3956	0.0221234	0.999989	-3.46599
1558449_PM_at	OTTHUMG00000177541 /// RP11-421E14.2	0.199463	2.72702	2.39525	0.022141	0.999989	-3.4664
57588_PM_at	SLC24A3	-1.41904	5.16459	-2.39524	0.022142	0.999989	-3.46642
206828_PM_at	TXK	0.161709	1.47269	2.39493	0.0221576	0.999989	-3.46678
232386_PM_at	VPS13C	0.294515	3.14825	2.39491	0.0221587	0.999989	-3.46681
219033_PM_at	PARP8	-0.919969	4.58779	-2.39317	0.0222486	0.999989	-3.46887
202460_PM_s_at	LPIN2	-0.16894	6.17201	-2.39307	0.0222538	0.999989	-3.46899
1557674_PM_s_at	EFCAB2	0.242029	2.15909	2.39286	0.0222646	0.999989	-3.46924
206980_PM_s_at	FLT3LG	0.267632	3.85384	2.39244	0.0222865	0.999989	-3.46974
213555_PM_at	RWDD2A	0.200161	4.98279	2.39189	0.022315	0.999989	-3.47039
230781_PM_at	LOC100505875	-0.319157	1.65356	-2.39146	0.0223375	0.999989	-3.4709
1552398_PM_a_at	CLEC12A	-0.5309	1.9461	-2.39112	0.0223555	0.999989	-3.47131
223479_PM_s_at	CHCHD5	0.187592	6.13219	2.39075	0.0223744	0.999989	-3.47174
1557812_PM_a_at	---	0.135214	1.12829	2.3907	0.022377	0.999989	-3.4718
204678_PM_s_at	KCNK1	-0.860091	3.70927	-2.39029	0.0223986	0.999989	-3.4723
212953_PM_x_at	CALR	-0.115842	10.2939	-2.38991	0.0224183	0.999989	-3.47274
224293_PM_at	TTTY10	0.234103	1.83266	2.38932	0.0224492	0.999989	-3.47345
1562747_PM_at	---	0.152231	1.18425	2.38921	0.0224547	0.999989	-3.47357
204587_PM_at	SLC25A14	-0.168279	8.41282	-2.38837	0.0224988	0.999989	-3.47457
204133_PM_at	RRP9	-0.157781	5.12801	-2.38736	0.0225518	0.999989	-3.47577
1554069_PM_at	EPHA8	-0.115834	1.87577	-2.38724	0.0225578	0.999989	-3.47591
1561863_PM_a_at	---	-0.121092	1.10642	-2.38608	0.0226191	0.999989	-3.47729
236286_PM_at	PROCA1	0.187347	2.3417	2.38599	0.0226236	0.999989	-3.47739
219683_PM_at	FZD3	-0.409233	2.93545	-2.38513	0.022669	0.999989	-3.47841
219677_PM_at	SPSB1	0.319626	2.17242	2.38471	0.0226912	0.999989	-3.47891
208651_PM_x_at	CD24	-1.12113	5.69171	-2.38465	0.0226946	0.999989	-3.47899
214201_PM_x_at	PRRC2A	-0.151849	5.89251	-2.38464	0.0226946	0.999989	-3.47899
208423_PM_s_at	MSR1	-0.135549	1.21541	-2.38452	0.0227011	0.999989	-3.47913
204821_PM_at	BTN3A3	0.346608	6.77308	2.38441	0.022707	0.999989	-3.47927
221004_PM_s_at	ITM2C	-0.343472	7.47677	-2.38439	0.0227079	0.999989	-3.47929
228401_PM_at	ATAD2	-0.299753	5.98364	-2.38428	0.022714	0.999989	-3.47943
210940_PM_s_at	GRM1	-0.125063	1.43365	-2.38406	0.0227256	0.999989	-3.47968
244727_PM_at	KCNQ1OT1	-0.180877	2.01904	-2.38349	0.0227556	0.999989	-3.48036
243336_PM_at	LOC101059939	0.274781	1.89285	2.38204	0.0228325	0.999989	-3.48208
238505_PM_at	ADPRH	-0.291917	1.68791	-2.38172	0.0228493	0.999989	-3.48245
243104_PM_at	AC005498.3 /// OTTHUMG00000181946	0.282433	2.09369	2.38133	0.02287	0.999989	-3.48291
1554625_PM_at	BCL6B	-0.17687	1.62805	-2.38017	0.0229321	0.999989	-3.48429
203143_PM_s_at	KIAA0040	-0.47069	4.06234	-2.38016	0.0229325	0.999989	-3.4843
206979_PM_at	C8B	0.166557	1.67534	2.38014	0.0229335	0.999989	-3.48433
210715_PM_s_at	SPINT2	-0.612619	5.57351	-2.37935	0.0229754	0.999989	-3.48526
228340_PM_at	TLE3	-0.273381	7.41126	-2.37923	0.022982	0.999989	-3.4854
208008_PM_at	TBC1D29	0.19529	2.70263	2.37906	0.0229908	0.999989	-3.4856
222890_PM_at	CCDC113	-0.477598	5.59412	-2.3786	0.0230158	0.999989	-3.48615
241356_PM_at	---	-0.158117	1.08423	-2.37854	0.0230189	0.999989	-3.48622
1562755_PM_at	---	0.168076	1.86808	2.37853	0.0230196	0.999989	-3.48624
206361_PM_at	PTGDR2	-0.171593	4.76078	-2.37822	0.0230361	0.999989	-3.4866
234387_PM_at	COL4A5	0.193079	1.76921	2.37648	0.0231292	0.999989	-3.48866
227033_PM_at	PDIA3	-0.165594	8.98166	-2.37635	0.0231362	0.999989	-3.48881
231110_PM_at	---	-0.337401	1.46607	-2.37567	0.0231729	0.999989	-3.48962
1557685_PM_at	LOC100507117	-0.260273	2.23264	-2.37524	0.023196	0.999989	-3.49013
215525_PM_at	---	0.208176	1.7301	2.37512	0.023202	0.999989	-3.49026
213594_PM_x_at	LOC100996657 /// SRSF10	-0.235052	7.42366	-2.37507	0.0232051	0.999989	-3.49033
210045_PM_at	IDH2	-0.360863	6.37963	-2.37458	0.0232316	0.999989	-3.49091
1554852_PM_a_at	KIAA1257	0.126988	2.16375	2.37407	0.0232588	0.999989	-3.4915
91580_PM_at	LRTM1	-0.107747	0.682433	-2.37331	0.0232999	0.999989	-3.4924
220662_PM_s_at	HEYL	-0.193921	3.73925	-2.37257	0.0233399	0.999989	-3.49328
225016_PM_at	APCDD1	-1.42265	6.18983	-2.37228	0.0233558	0.999989	-3.49362
217133_PM_x_at	CYP2B6	0.182628	3.07377	2.37166	0.0233894	0.999989	-3.49436
211575_PM_s_at	UBE3A	-0.160716	8.07801	-2.37139	0.0234036	0.999989	-3.49467
239160_PM_at	---	0.240745	2.24746	2.37126	0.0234111	0.999989	-3.49483
228853_PM_at	STYX	0.212337	8.57643	2.37116	0.0234161	0.999989	-3.49494
238569_PM_at	GABBR1	0.284173	4.26588	2.37064	0.0234447	0.999989	-3.49556
225237_PM_s_at	MSI2	-0.344029	4.38235	-2.37049	0.0234528	0.999989	-3.49574
39650_PM_s_at	PCNXL2	0.323024	3.99501	2.36947	0.023508	0.999989	-3.49693
242138_PM_at	DLX1	1.06863	3.89094	2.36933	0.0235158	0.999989	-3.4971
1566136_PM_at	---	-0.197262	2.27759	-2.3692	0.0235227	0.999989	-3.49725
219088_PM_s_at	ZNF576	0.24717	4.25866	2.36908	0.0235296	0.999989	-3.4974
207162_PM_s_at	CACNA1B /// LOC101060829	-0.140834	2.26893	-2.36845	0.0235638	0.999989	-3.49814
1555664_PM_at	---	-0.136709	1.58588	-2.36821	0.0235772	0.999989	-3.49843
204676_PM_at	TMEM186	0.211257	5.606	2.36803	0.0235868	0.999989	-3.49864
212770_PM_at	TLE3	-0.256784	7.00798	-2.36744	0.0236188	0.999989	-3.49933
202035_PM_s_at	SFRP1	-0.407093	2.45972	-2.36735	0.0236239	0.999989	-3.49944
214199_PM_at	SFTPD	-0.197093	1.74238	-2.3672	0.0236323	0.999989	-3.49962
221631_PM_at	CACNA1I	-0.143065	2.06721	-2.36665	0.0236621	0.999989	-3.50026
223898_PM_at	ZNF670	-0.294816	3.94437	-2.36665	0.0236624	0.999989	-3.50027
220463_PM_at	TRPM3	-0.12371	0.978584	-2.36653	0.0236689	0.999989	-3.50041
243790_PM_at	ZNF585A	0.292989	4.06545	2.36645	0.0236731	0.999989	-3.5005
226741_PM_at	SLC12A6	0.242106	7.81857	2.36565	0.0237172	0.999989	-3.50145
202747_PM_s_at	ITM2A	-1.18625	2.63031	-2.36553	0.0237237	0.999989	-3.50159
242078_PM_at	---	0.414608	2.61615	2.36512	0.0237461	0.999989	-3.50207
214306_PM_at	OPA1	-0.184005	7.48322	-2.36498	0.0237542	0.999989	-3.50224
1566805_PM_at	---	-0.200709	1.71122	-2.36456	0.0237769	0.999989	-3.50273
204687_PM_at	PARM1	-0.928932	4.26721	-2.36433	0.0237896	0.999989	-3.503
1567285_PM_at	OR5L2	0.199346	2.37986	2.36369	0.023825	0.999989	-3.50376
1570296_PM_at	---	-0.116511	0.674842	-2.3635	0.0238353	0.999989	-3.50398
1569949_PM_at	GRK5	0.171834	2.19665	2.36316	0.0238545	0.999989	-3.50439
209729_PM_at	GAS2L1	-0.219507	6.669	-2.36304	0.0238611	0.999989	-3.50453
208552_PM_at	GRIK4	-0.132221	2.17742	-2.3629	0.0238688	0.999989	-3.50469
239481_PM_at	FAM133A	-0.3572	1.41631	-2.3626	0.0238853	0.999989	-3.50505
231066_PM_s_at	CLCN4	0.193588	1.37914	2.36259	0.0238857	0.999989	-3.50505
218113_PM_at	TMEM2	-0.264796	8.76324	-2.36206	0.0239148	0.999989	-3.50567
241129_PM_at	---	0.181777	1.71752	2.3619	0.0239239	0.999989	-3.50587
202767_PM_at	ACP2	0.210825	5.53568	2.36169	0.0239353	0.999989	-3.50611
233907_PM_s_at	SERTAD4	0.697618	4.15881	2.36156	0.0239428	0.999989	-3.50627
1553348_PM_a_at	NFX1	0.196194	4.35393	2.36128	0.023958	0.999989	-3.50659
201236_PM_s_at	BTG2	0.463771	6.18014	2.36061	0.0239956	0.999989	-3.50739
1555209_PM_at	LOC439951	0.154733	1.53072	2.36051	0.0240011	0.999989	-3.50751
200653_PM_s_at	CALM1 /// CALM2 /// CALM3	-0.130899	10.2353	-2.36042	0.0240058	0.999989	-3.50761
205570_PM_at	PIP4K2A	-0.24673	3.50036	-2.36003	0.0240278	0.999989	-3.50807
213647_PM_at	DNA2	-0.385981	4.6412	-2.35968	0.024047	0.999989	-3.50848
225581_PM_s_at	MRPL50	-0.120813	9.01007	-2.35953	0.0240556	0.999989	-3.50866
203340_PM_s_at	SLC25A12	0.242893	6.73031	2.35907	0.0240807	0.999989	-3.5092
220222_PM_at	RBM12B-AS1	-0.409754	2.28971	-2.35871	0.0241011	0.999989	-3.50963
232043_PM_at	GNG7	-0.146774	3.33554	-2.35787	0.0241479	0.999989	-3.51061
235525_PM_at	---	-0.169063	1.46228	-2.35706	0.0241934	0.999989	-3.51157
234852_PM_at	TRAV22 /// TRAV22	-0.117619	1.22691	-2.35685	0.024205	0.999989	-3.51182
242926_PM_at	---	-0.169004	2.01193	-2.35672	0.024212	0.999989	-3.51197
1563887_PM_at	INTS4L1	0.150413	1.28194	2.35568	0.0242706	0.999989	-3.51319
239164_PM_at	---	0.181762	1.75002	2.35564	0.0242729	0.999989	-3.51324
217930_PM_s_at	TOLLIP	0.26342	3.64655	2.35553	0.0242787	0.999989	-3.51337
1554549_PM_a_at	WDR20	0.299482	3.3916	2.35541	0.0242858	0.999989	-3.51351
242289_PM_at	---	-0.226734	6.10069	-2.35485	0.0243169	0.999989	-3.51417
229922_PM_at	GPRIN1	-0.169427	1.3288	-2.35465	0.0243282	0.999989	-3.5144
242985_PM_x_at	RNF180	-0.333942	1.90775	-2.35418	0.0243544	0.999989	-3.51495
222076_PM_at	HBEGF	-0.134457	2.62382	-2.35344	0.0243964	0.999989	-3.51583
239956_PM_at	---	0.155487	1.67925	2.35318	0.0244109	0.999989	-3.51613
220985_PM_s_at	RNF170	0.146517	6.39849	2.35291	0.0244265	0.999989	-3.51645
212349_PM_at	POFUT1	0.157354	7.62108	2.35276	0.0244345	0.999989	-3.51662
234773_PM_x_at	OTTHUMG00000161813 /// RP11-717H13.1	0.115546	4.20072	2.35225	0.0244637	0.999989	-3.51723
235630_PM_at	---	0.366374	3.67213	2.35168	0.0244957	0.999989	-3.5179
230051_PM_at	PROSER2	0.817659	4.15551	2.3516	0.0245004	0.999989	-3.51799
227240_PM_at	NGEF	0.188592	2.78633	2.35153	0.0245043	0.999989	-3.51807
1552337_PM_s_at	HOXD4	-0.212132	2.75196	-2.35131	0.0245166	0.999989	-3.51833
235095_PM_at	CCDC64B	-0.213982	1.4548	-2.35082	0.0245445	0.999989	-3.51891
1559760_PM_at	LOC401220	-0.170302	2.23506	-2.3505	0.0245625	0.999989	-3.51928
226293_PM_at	MED19	-0.166883	6.02978	-2.34904	0.0246453	0.999989	-3.521
212954_PM_at	DYRK4	-0.164793	7.6249	-2.34731	0.0247441	0.999989	-3.52303
212151_PM_at	PBX1	-0.435726	8.69927	-2.34679	0.0247733	0.999989	-3.52363
1564263_PM_at	LINC00330	-0.118189	1.12474	-2.34644	0.0247935	0.999989	-3.52405
226653_PM_at	MARK1	-0.468458	3.60454	-2.34568	0.0248369	0.999989	-3.52494
203528_PM_at	SEMA4D	-0.82125	3.51121	-2.34567	0.0248374	0.999989	-3.52495
234501_PM_x_at	---	0.134036	1.95113	2.34567	0.0248374	0.999989	-3.52495
229769_PM_at	TMEM242	-0.219541	1.5406	-2.34517	0.0248662	0.999989	-3.52554
1558393_PM_at	KRT7	-0.573775	5.27878	-2.34482	0.0248866	0.999989	-3.52596
211230_PM_s_at	PIK3CD	-0.193917	1.71575	-2.34478	0.0248884	0.999989	-3.52599
238954_PM_at	---	0.278921	2.014	2.34462	0.0248977	0.999989	-3.52618
242969_PM_at	ZNF780B	0.372833	3.1004	2.34435	0.0249132	0.999989	-3.5265
206912_PM_at	FOXE1	1.04862	2.43446	2.34377	0.0249467	0.999989	-3.52718
213522_PM_s_at	CSNK1D	-0.40637	7.03087	-2.3426	0.0250137	0.999989	-3.52855
1559170_PM_at	ANKRD20A5P	1.04457	3.78035	2.3404	0.0251411	0.999989	-3.53113
239080_PM_at	---	0.253587	3.70133	2.33949	0.0251935	0.999989	-3.5322
207403_PM_at	IRS4	-0.128453	1.33479	-2.33948	0.0251944	0.999989	-3.53221
242878_PM_at	---	0.490442	2.34518	2.33916	0.0252131	0.999989	-3.53259
243701_PM_at	---	-0.130215	1.07101	-2.33885	0.0252307	0.999989	-3.53295
1560533_PM_at	OTTHUMG00000010779 /// RP11-313A24.1	0.156629	1.33123	2.33878	0.0252349	0.999989	-3.53303
212401_PM_s_at	CDK11A /// CDK11B	-0.217472	6.17003	-2.33878	0.0252351	0.999989	-3.53303
201690_PM_s_at	TPD52	-1.05401	3.66238	-2.33839	0.0252574	0.999989	-3.53348
230645_PM_at	FRMD3	-0.842443	5.72721	-2.33839	0.0252578	0.999989	-3.53349
244888_PM_at	---	-0.108292	0.816524	-2.33729	0.0253214	0.999989	-3.53477
211565_PM_at	SH3GL3	-0.114342	1.27435	-2.33718	0.0253278	0.999989	-3.5349
1557052_PM_at	---	0.166358	2.58137	2.33711	0.0253322	0.999989	-3.53499
217211_PM_at	ACTBP9 /// ACTBP9	-0.179541	4.60226	-2.33688	0.0253458	0.999989	-3.53526
1559370_PM_at	DAB2	-0.138499	1.25523	-2.3368	0.0253503	0.999989	-3.53535
219294_PM_at	CENPQ	-0.416419	4.93254	-2.33576	0.0254107	0.999989	-3.53656
217687_PM_at	ADCY2	-0.195345	1.45659	-2.33421	0.025502	0.999989	-3.53839
223530_PM_at	TDRKH	-0.414149	2.23541	-2.33368	0.0255329	0.999989	-3.539
215583_PM_at	TMEM63A	0.226985	3.50082	2.33336	0.0255513	0.999989	-3.53937
215733_PM_x_at	CTAG2	-0.159249	1.0346	-2.33296	0.0255751	0.999989	-3.53985
214036_PM_at	EFNA5	0.923254	5.06202	2.33296	0.0255753	0.999989	-3.53985
213338_PM_at	TMEM158	-0.6431	4.84296	-2.3329	0.0255786	0.999989	-3.53991
213718_PM_at	RBM4	-0.208944	6.99338	-2.33245	0.0256053	0.999989	-3.54045
1569665_PM_at	---	0.202003	1.67993	2.33214	0.0256236	0.999989	-3.54081
236181_PM_at	LOC389831	0.596024	1.49752	2.33212	0.0256247	0.999989	-3.54083
221082_PM_s_at	NDRG3	0.231621	5.07202	2.33134	0.0256703	0.999989	-3.54173
240098_PM_at	RIF1	-0.248428	2.67605	-2.33064	0.0257118	0.999989	-3.54256
235808_PM_at	LOC100506051	0.252073	1.69723	2.33009	0.0257445	0.999989	-3.5432
218829_PM_s_at	CHD7	-0.616822	3.86856	-2.32846	0.025841	0.999989	-3.54511
206136_PM_at	FZD5	-0.247866	2.88666	-2.32833	0.0258488	0.999989	-3.54526
229142_PM_s_at	BBS1	-0.214643	4.22268	-2.32609	0.0259818	0.999989	-3.54787
208476_PM_s_at	FRMD4A	0.222054	4.82955	2.32601	0.0259865	0.999989	-3.54796
240691_PM_at	---	-0.118224	1.05692	-2.32592	0.0259921	0.999989	-3.54807
232548_PM_at	GALNT16	0.171919	1.95144	2.32581	0.0259985	0.999989	-3.5482
1559443_PM_s_at	IL21R-AS1	0.188105	1.09859	2.32517	0.0260367	0.999989	-3.54894
1558813_PM_at	TMED5	-0.098263	0.563835	-2.32479	0.0260597	0.999989	-3.54939
210384_PM_at	PRMT2	0.175291	2.26658	2.32472	0.0260634	0.999989	-3.54947
222387_PM_s_at	VPS35	0.213031	4.7639	2.32383	0.0261169	0.999989	-3.55051
231766_PM_s_at	COL12A1	-0.445761	7.6191	-2.32345	0.0261397	0.999989	-3.55095
241336_PM_at	---	-0.220404	1.83747	-2.32324	0.0261526	0.999989	-3.5512
243032_PM_at	---	0.136819	1.0374	2.32288	0.0261742	0.999989	-3.55162
220963_PM_s_at	RSG1	-0.15566	2.53583	-2.32279	0.0261794	0.999989	-3.55172
240864_PM_at	---	-0.186939	1.85099	-2.32266	0.0261874	0.999989	-3.55188
225706_PM_at	GLCCI1	0.442089	3.23544	2.32216	0.0262169	0.999989	-3.55245
205908_PM_s_at	OMD	0.82483	2.9925	2.32203	0.0262247	0.999989	-3.5526
1557885_PM_at	---	0.120853	0.727009	2.32197	0.0262289	0.999989	-3.55268
1563800_PM_at	LOC283140	-0.151778	2.08355	-2.32122	0.026274	0.999989	-3.55356
212223_PM_at	IDS	0.16935	7.18632	2.32035	0.0263264	0.999989	-3.55457
225343_PM_at	TMED8	-0.12124	8.12284	-2.3201	0.026341	0.999989	-3.55486
203069_PM_at	SV2A	0.387217	4.57196	2.31996	0.0263495	0.999989	-3.55502
1569453_PM_a_at	LOC692247	-0.118874	1.07798	-2.31982	0.0263584	0.999989	-3.55519
223952_PM_x_at	DHRS9	0.748068	2.47259	2.31789	0.0264749	0.999989	-3.55743
219900_PM_s_at	ZNF446	-0.214712	3.07925	-2.31765	0.0264893	0.999989	-3.55771
212950_PM_at	GPR116	-1.09807	4.49837	-2.31763	0.0264908	0.999989	-3.55774
214840_PM_at	TOM1L2	0.237	2.25491	2.3175	0.0264987	0.999989	-3.55789
1563204_PM_at	ZNF627	0.165556	2.14281	2.31737	0.0265068	0.999989	-3.55805
211843_PM_x_at	CYP3A7 /// CYP3A7-CYP3AP1	0.135721	1.18777	2.31692	0.0265338	0.999989	-3.55856
231038_PM_s_at	---	-0.138198	0.825259	-2.31667	0.0265493	0.999989	-3.55886
221099_PM_at	---	-0.170045	2.15537	-2.31614	0.0265813	0.999989	-3.55947
207462_PM_at	GLRA2	0.134424	1.62681	2.31609	0.0265846	0.999989	-3.55954
211871_PM_x_at	GNB5	0.241235	3.07569	2.31568	0.0266092	0.999989	-3.56
1563724_PM_at	---	-0.217626	2.21445	-2.31542	0.0266254	0.999989	-3.56032
235960_PM_at	FXR1	-0.205545	1.3702	-2.31522	0.0266373	0.999989	-3.56054
1565131_PM_x_at	MAP3K2	-0.228068	2.14423	-2.31509	0.0266451	0.999989	-3.56069
1554844_PM_at	EYA3	0.1983	2.97913	2.31498	0.0266522	0.999989	-3.56083
235278_PM_at	MACROD2	-0.561033	3.92693	-2.31409	0.0267063	0.999989	-3.56186
1560359_PM_at	PELO	-0.709687	3.88435	-2.31321	0.02676	0.999989	-3.56288
234440_PM_at	TRDV3	-0.141684	1.13912	-2.31211	0.0268278	0.999989	-3.56417
206970_PM_at	CNTN2	0.189663	1.45698	2.31209	0.026829	0.999989	-3.56419
223413_PM_s_at	LYAR	-0.264578	6.00968	-2.31016	0.0269478	0.999989	-3.56643
204280_PM_at	RGS14	0.185124	1.7006	2.30784	0.0270908	0.999989	-3.56912
224840_PM_at	FKBP5	-0.40337	7.3655	-2.30757	0.0271078	0.999989	-3.56944
221018_PM_s_at	TDRD1	-0.203796	1.38412	-2.30711	0.0271361	0.999989	-3.56997
202037_PM_s_at	SFRP1	-1.04246	7.47666	-2.30664	0.0271656	0.999989	-3.57053
203062_PM_s_at	MDC1	-0.234588	8.77499	-2.30629	0.0271873	0.999989	-3.57093
240017_PM_at	PCBP1-AS1	0.15246	1.23156	2.3053	0.0272484	0.999989	-3.57207
226244_PM_at	CLEC14A	-0.541454	4.77007	-2.30501	0.0272667	0.999989	-3.57241
1556009_PM_at	PEX13	-0.180553	5.43383	-2.3045	0.0272986	0.999989	-3.57301
218599_PM_at	REC8	0.150029	1.26131	2.30368	0.0273498	0.999989	-3.57396
235644_PM_at	CCDC138	-0.363395	3.12189	-2.30317	0.0273817	0.999989	-3.57455
221890_PM_at	ZNF335	-0.177439	3.39156	-2.30273	0.0274091	0.999989	-3.57506
204530_PM_s_at	TOX	0.368363	4.18915	2.30246	0.027426	0.999989	-3.57537
1557501_PM_a_at	---	0.183858	2.59446	2.30219	0.0274431	0.999989	-3.57569
219553_PM_at	NME7	-0.159648	8.48606	-2.30212	0.0274471	0.999989	-3.57577
234866_PM_s_at	ZNRD1-AS1	0.161434	2.01723	2.30148	0.0274874	0.999989	-3.57651
241380_PM_at	ARHGEF37	-0.118787	2.28135	-2.30127	0.0275004	0.999989	-3.57675
229972_PM_at	AC147651.4 /// OTTHUMG00000151414	-0.355928	2.40809	-2.30111	0.0275106	0.999989	-3.57694
241092_PM_at	---	0.336281	1.15833	2.30108	0.0275126	0.999989	-3.57698
203789_PM_s_at	SEMA3C	0.339003	8.49925	2.30077	0.0275318	0.999989	-3.57733
1566974_PM_at	---	0.11053	2.82326	2.30035	0.027558	0.999989	-3.57782
241640_PM_at	BCAP29	-0.148804	1.3056	-2.29986	0.0275894	0.999989	-3.57839
231527_PM_at	FLJ36840	0.202219	2.84067	2.29916	0.027633	0.999989	-3.5792
212282_PM_at	TMEM97	0.238161	9.60543	2.29911	0.0276365	0.999989	-3.57926
244083_PM_at	---	0.16237	1.70673	2.29845	0.0276782	0.999989	-3.58003
206004_PM_at	TGM3	-0.14245	0.927014	-2.29812	0.0276986	0.999989	-3.5804
227520_PM_at	TXLNG	-0.248971	6.42938	-2.29741	0.0277439	0.999989	-3.58123
218223_PM_s_at	PLEKHO1	-0.203327	5.36529	-2.29741	0.027744	0.999989	-3.58123
234364_PM_at	---	0.126789	1.39655	2.29712	0.0277623	0.999989	-3.58157
236991_PM_at	---	0.306997	1.68207	2.29677	0.027784	0.999989	-3.58197
233446_PM_at	ONECUT2	0.116909	0.954231	2.29649	0.027802	0.999989	-3.58229
211592_PM_s_at	CACNA1C	0.268571	4.54741	2.29619	0.0278212	0.999989	-3.58265
222100_PM_at	CYP2E1	-0.165359	1.63946	-2.29541	0.0278707	0.999989	-3.58355
211602_PM_s_at	TRPC1	0.350074	3.80239	2.29447	0.0279304	0.999989	-3.58463
226373_PM_at	SFXN5	-0.260149	4.03517	-2.29397	0.0279624	0.999989	-3.58522
231976_PM_at	LINS	0.267033	3.87447	2.29365	0.0279827	0.999989	-3.58559
1560418_PM_at	CEP57L1	-0.14825	2.34177	-2.29304	0.0280216	0.999989	-3.58629
209291_PM_at	ID4	-0.253388	9.75324	-2.29293	0.0280283	0.999989	-3.58641
205557_PM_at	BPI	0.176532	1.59844	2.29282	0.0280357	0.999989	-3.58655
203095_PM_at	MTIF2	0.216077	6.51821	2.29276	0.0280392	0.999989	-3.58661
230224_PM_at	ZCCHC18	-0.537552	2.90563	-2.29276	0.0280396	0.999989	-3.58662
239290_PM_at	FRMPD4	0.73036	2.55023	2.29171	0.0281065	0.999989	-3.58783
224283_PM_x_at	IL18BP	0.263116	2.9537	2.29133	0.0281307	0.999989	-3.58827
203958_PM_s_at	ZBTB40	0.340143	3.41742	2.2913	0.0281327	0.999989	-3.5883
227955_PM_s_at	EFNA5	0.976515	6.20611	2.29052	0.0281824	0.999989	-3.5892
232097_PM_at	TOX4	-0.297399	4.18973	-2.29025	0.0282001	0.999989	-3.58952
230660_PM_at	SERTAD4	0.498362	7.62187	2.29013	0.028208	0.999989	-3.58966
231085_PM_s_at	AC006077.3 /// OTTHUMG00000163060	-0.223573	1.35811	-2.28988	0.0282239	0.999989	-3.58995
1555194_PM_at	---	0.235264	2.02892	2.28968	0.0282367	0.999989	-3.59017
243680_PM_at	LOC100506476	0.237392	2.5154	2.28957	0.0282437	0.999989	-3.5903
1559877_PM_at	LOC100289094	-0.177149	2.26226	-2.28939	0.0282555	0.999989	-3.59051
233814_PM_at	EFNA5	0.919074	5.19084	2.28916	0.0282701	0.999989	-3.59078
240893_PM_at	---	0.185526	1.76308	2.28835	0.0283223	0.999989	-3.59171
243261_PM_at	LINC00689	-0.161253	1.11934	-2.28835	0.0283224	0.999989	-3.59171
1560453_PM_at	---	0.378533	2.21717	2.28831	0.0283249	0.999989	-3.59176
218634_PM_at	PHLDA3	0.265005	4.64434	2.2878	0.0283577	0.999989	-3.59235
216164_PM_at	LRRN2	0.13258	1.58199	2.28747	0.0283791	0.999989	-3.59273
225919_PM_s_at	C9orf72	-0.311959	5.53738	-2.2869	0.0284156	0.999989	-3.59338
222173_PM_s_at	TBC1D2	0.342844	4.78493	2.28672	0.0284277	0.999989	-3.5936
1556300_PM_s_at	SIM1	0.507858	5.80579	2.28598	0.0284752	0.999989	-3.59445
1553524_PM_at	DGKB	-0.168919	1.64801	-2.28573	0.0284917	0.999989	-3.59474
237876_PM_at	---	0.171604	1.40009	2.28471	0.0285575	0.999989	-3.59591
225963_PM_at	KLHL42	-0.293961	5.26387	-2.2846	0.0285651	0.999989	-3.59605
1562907_PM_at	---	-0.202657	1.10628	-2.28422	0.0285894	0.999989	-3.59648
1562310_PM_at	---	-0.16468	2.32547	-2.28413	0.0285951	0.999989	-3.59658
1554141_PM_s_at	WDR78	0.428123	3.48907	2.28343	0.0286411	0.999989	-3.5974
213038_PM_at	RNF19B	0.328889	5.04546	2.28311	0.0286615	0.999989	-3.59776
227763_PM_at	LYPD6	-1.11854	5.44559	-2.28268	0.0286899	0.999989	-3.59826
1558804_PM_at	OTTHUMG00000173374 /// RP11-467D6.1	-0.145915	0.967466	-2.2825	0.0287019	0.999989	-3.59847
200754_PM_x_at	MIR636 /// SRSF2	-0.118783	10.6883	-2.28183	0.0287455	0.999989	-3.59925
1555388_PM_s_at	SNX25	0.320326	6.90477	2.28181	0.0287468	0.999989	-3.59927
233082_PM_at	ZNF630	-0.410807	3.47099	-2.28173	0.0287515	0.999989	-3.59935
35179_PM_at	B3GAT3	-0.177345	6.00417	-2.28157	0.0287623	0.999989	-3.59954
243741_PM_at	---	-0.159862	1.83035	-2.28143	0.0287713	0.999989	-3.5997
1563654_PM_at	C8orf66	0.156898	1.90359	2.28077	0.0288145	0.999989	-3.60046
228868_PM_x_at	CDT1	-0.557783	3.75754	-2.28059	0.0288265	0.999989	-3.60067
217822_PM_at	WBP11	-0.117874	8.41587	-2.28031	0.0288444	0.999989	-3.60099
239003_PM_at	---	-0.396445	4.28615	-2.28017	0.0288542	0.999989	-3.60116
210782_PM_x_at	GRIN1	-0.155652	4.49523	-2.27989	0.028872	0.999989	-3.60147
241817_PM_at	C3orf62 /// MIR4271	0.302212	3.6399	2.27797	0.0289984	0.999989	-3.60369
210143_PM_at	ANXA10	0.701999	2.69863	2.27726	0.0290451	0.999989	-3.60451
1560517_PM_s_at	---	0.130821	0.932515	2.27634	0.029106	0.999989	-3.60557
1552648_PM_a_at	TNFRSF10A	0.253273	2.84278	2.27621	0.0291142	0.999989	-3.60572
1559092_PM_at	CTC-277H1.7 /// OTTHUMG00000177484	0.24072	2.67038	2.27603	0.0291264	0.999989	-3.60593
217871_PM_s_at	MIF	-0.250995	8.52211	-2.27594	0.0291325	0.999989	-3.60603
235364_PM_at	TSC22D3	0.104404	1.01841	2.27476	0.0292101	0.999989	-3.60738
240692_PM_at	MGC34796	0.123101	1.32392	2.27448	0.0292293	0.999989	-3.60772
219747_PM_at	NDNF	-0.604789	5.65594	-2.27367	0.0292826	0.999989	-3.60864
1561017_PM_at	---	0.332711	1.77241	2.27357	0.029289	0.999989	-3.60875
208441_PM_at	IGF1R	-0.127095	1.80696	-2.27267	0.0293489	0.999989	-3.60979
240523_PM_at	DPH6-AS1	0.449594	1.90383	2.27264	0.0293515	0.999989	-3.60983
220623_PM_s_at	TSGA10	-0.24002	1.44443	-2.27168	0.0294153	0.999989	-3.61094
211115_PM_x_at	GEMIN2	-0.240441	5.396	-2.27154	0.0294244	0.999989	-3.61109
57539_PM_at	ZGPAT	-0.170742	4.3862	-2.2712	0.0294472	0.999989	-3.61149
1553858_PM_at	ZBTB3	0.162116	8.06813	2.27114	0.0294509	0.999989	-3.61155
228090_PM_at	NMNAT3	-0.639884	3.11749	-2.27109	0.0294543	0.999989	-3.61161
222251_PM_s_at	GMEB2	-0.139176	6.62154	-2.27072	0.0294794	0.999989	-3.61204
218019_PM_s_at	PDXK	0.198908	6.48807	2.2705	0.0294939	0.999989	-3.61229
1552825_PM_at	ZNF396	0.166477	2.2519	2.27042	0.0294993	0.999989	-3.61238
213421_PM_x_at	PRSS2 /// PRSS3	0.904364	4.23229	2.27037	0.0295029	0.999989	-3.61245
237923_PM_at	---	0.22872	1.51535	2.27	0.0295273	0.999989	-3.61287
1552730_PM_at	DHH	0.106569	1.36399	2.26988	0.0295354	0.999989	-3.613
233905_PM_at	SUN5	0.15802	3.34542	2.26907	0.0295894	0.999989	-3.61393
227061_PM_at	---	0.276196	9.89869	2.26891	0.0296006	0.999989	-3.61412
1560241_PM_at	OTTHUMG00000175683 /// RP11-178L8.5	0.129236	1.60055	2.26822	0.0296467	0.999989	-3.61491
223695_PM_s_at	ARSD	-0.35701	5.67535	-2.268	0.0296612	0.999989	-3.61516
204890_PM_s_at	LCK	-0.16205	1.2235	-2.26797	0.0296634	0.999989	-3.6152
201112_PM_s_at	CSE1L	-0.161614	8.8091	-2.26754	0.0296924	0.999989	-3.6157
210737_PM_at	TUB	0.114071	1.79512	2.26725	0.0297119	0.999989	-3.61603
244178_PM_at	COMMD7	0.139536	1.19793	2.26715	0.0297189	0.999989	-3.61615
233169_PM_at	ZNF350	0.17827	1.40785	2.2668	0.029742	0.999989	-3.61654
235690_PM_at	ZNF594	0.29773	3.66029	2.26656	0.0297585	0.999989	-3.61682
1556154_PM_a_at	SNAI3-AS1	0.395541	3.60134	2.26605	0.0297928	0.999989	-3.61741
201689_PM_s_at	TPD52	-0.692529	3.63806	-2.26512	0.0298555	0.999989	-3.61847
221733_PM_s_at	GPATCH4	-0.189399	5.76228	-2.26451	0.0298966	0.999989	-3.61917
214882_PM_s_at	MIR636 /// SRSF2	-0.125484	10.6396	-2.26446	0.0298999	0.999989	-3.61923
1557874_PM_at	GRID1-AS1	-0.11746	1.26739	-2.26441	0.0299033	0.999989	-3.61929
236662_PM_at	---	0.227342	1.50024	2.2644	0.0299043	0.999989	-3.6193
AFFX-r2-TagIN-5_at	---	-0.109799	0.949671	-2.26435	0.0299074	0.999989	-3.61936
244788_PM_at	---	-0.362609	3.6505	-2.26434	0.0299085	0.999989	-3.61937
215739_PM_s_at	TUBGCP3	-0.309351	1.85138	-2.26376	0.0299477	0.999989	-3.62004
237423_PM_at	RSPO4	-0.724665	4.88201	-2.26373	0.0299497	0.999989	-3.62007
239425_PM_at	DCUN1D5	0.522416	2.6633	2.26371	0.0299506	0.999989	-3.62009
1556616_PM_a_at	FLJ00104	-0.205427	2.41045	-2.2637	0.0299517	0.999989	-3.62011
211929_PM_at	HNRNPA3	-0.140302	9.20582	-2.26366	0.0299539	0.999989	-3.62015
1563704_PM_at	---	0.108185	1.52546	2.26354	0.0299627	0.999989	-3.62029
229674_PM_at	SERTAD4	0.506231	6.14091	2.26321	0.029985	0.999989	-3.62067
1556690_PM_s_at	---	0.163134	2.28358	2.26282	0.0300112	0.999989	-3.62111
224343_PM_x_at	---	0.155979	1.15558	2.26274	0.030017	0.999989	-3.62121
226378_PM_s_at	C19orf25	0.134664	3.22858	2.26253	0.0300312	0.999989	-3.62145
240471_PM_at	---	-0.114948	1.08002	-2.2625	0.0300331	0.999989	-3.62148
209344_PM_at	TPM4	-0.0927992	10.3945	-2.26225	0.0300499	0.999989	-3.62177
210345_PM_s_at	DNAH9	0.159227	2.05543	2.26187	0.0300756	0.999989	-3.6222
222851_PM_at	ZNF654	-0.167445	5.9217	-2.26179	0.0300816	0.999989	-3.6223
237380_PM_at	---	0.293073	2.8396	2.26176	0.0300836	0.999989	-3.62234
211607_PM_x_at	EGFR	0.494656	2.82656	2.26155	0.0300973	0.999989	-3.62257
235020_PM_at	TAF4B	-0.403413	5.08485	-2.26131	0.0301138	0.999989	-3.62284
233984_PM_at	---	0.195043	2.3357	2.26128	0.0301161	0.999989	-3.62288
1560818_PM_at	LINC00944	-0.194883	1.35719	-2.26103	0.030133	0.999989	-3.62317
204051_PM_s_at	SFRP4	-0.856741	4.72513	-2.26021	0.0301887	0.999989	-3.6241
222974_PM_at	IL22	0.162639	2.01167	2.25969	0.0302246	0.999989	-3.62471
214898_PM_x_at	MUC3B	-0.185904	2.88869	-2.25923	0.0302557	0.999989	-3.62523
1556763_PM_at	---	-0.153252	2.93187	-2.2592	0.0302579	0.999989	-3.62527
222874_PM_s_at	CLN8	0.275897	5.23773	2.25906	0.0302674	0.999989	-3.62543
209755_PM_at	NMNAT2	0.859742	3.46149	2.25904	0.0302687	0.999989	-3.62545
225776_PM_at	RBMS2	0.214582	7.959	2.25872	0.0302908	0.999989	-3.62582
236706_PM_at	LYG1	0.50454	2.22488	2.25853	0.0303039	0.999989	-3.62604
1562789_PM_at	ZNF229	0.174999	1.60296	2.25851	0.0303051	0.999989	-3.62606
1561113_PM_at	CTD-2302E22.4 /// OTTHUMG00000172963	-0.182612	1.45142	-2.25768	0.0303619	0.999989	-3.62701
223230_PM_at	PRPF38A	-0.180589	6.97171	-2.25753	0.0303726	0.999989	-3.62719
1558960_PM_a_at	---	0.335828	3.7892	2.25738	0.0303827	0.999989	-3.62736
201747_PM_s_at	SAFB	-0.151897	3.36978	-2.25714	0.0303989	0.999989	-3.62762
230108_PM_at	ERCC6	0.36645	7.01793	2.25677	0.0304245	0.999989	-3.62805
214790_PM_at	SENP6	0.2532	4.37348	2.25638	0.0304512	0.999989	-3.6285
227623_PM_at	CACNA2D1	0.175123	8.88454	2.25632	0.0304553	0.999989	-3.62857
243020_PM_at	FAM13A-AS1	0.274582	2.26274	2.25593	0.0304821	0.999989	-3.62901
236744_PM_at	PHPT1	-0.196343	3.31226	-2.2559	0.0304844	0.999989	-3.62905
230230_PM_at	PTPN4	0.28822	4.75302	2.25588	0.0304858	0.999989	-3.62907
218782_PM_s_at	ATAD2	-0.422005	3.93636	-2.25532	0.0305244	0.999989	-3.62971
233090_PM_at	---	0.224891	1.71402	2.25528	0.030527	0.999989	-3.62976
209766_PM_at	PRDX3	0.204566	1.29984	2.25496	0.0305494	0.999989	-3.63013
1560510_PM_at	---	0.129914	1.58408	2.25453	0.0305787	0.999989	-3.63062
212805_PM_at	PRUNE2	0.563719	6.5792	2.2545	0.030581	0.999989	-3.63065
223495_PM_at	CCDC8	-0.484898	6.33733	-2.25426	0.0305973	0.999989	-3.63092
1563044_PM_at	---	-0.133089	0.954679	-2.25409	0.0306092	0.999989	-3.63112
202270_PM_at	GBP1	-0.321228	6.30225	-2.25324	0.0306678	0.999989	-3.63209
213372_PM_at	PAQR3	-0.195586	7.69484	-2.25255	0.0307159	0.999989	-3.63289
236554_PM_x_at	TMC8	-0.175136	3.34007	-2.2521	0.030747	0.999989	-3.6334
239323_PM_at	LOC100216546	-0.132824	1.58328	-2.25202	0.0307528	0.999989	-3.63349
218552_PM_at	ECHDC2	0.464423	4.60883	2.25193	0.030759	0.999989	-3.6336
219799_PM_s_at	DHRS9	0.603114	1.36625	2.25148	0.0307901	0.999989	-3.63411
205673_PM_s_at	ASB9	-0.49763	2.74955	-2.25136	0.0307982	0.999989	-3.63424
1565346_PM_a_at	ATP1A4	-0.113473	1.23264	-2.25075	0.030841	0.999989	-3.63495
214460_PM_at	LSAMP	0.514459	4.60192	2.25054	0.0308551	0.999989	-3.63518
218372_PM_at	MED9	0.235228	5.47795	2.25054	0.0308554	0.999989	-3.63518
229889_PM_at	FAM211A	0.261772	1.51179	2.24966	0.0309168	0.999989	-3.63619
215484_PM_at	---	0.199964	1.42225	2.24951	0.0309269	0.999989	-3.63636
1568870_PM_at	SLC24A4	0.177663	1.35287	2.24945	0.0309312	0.999989	-3.63643
205368_PM_at	FAM131B	0.442328	6.10788	2.24818	0.0310202	0.999989	-3.63788
206248_PM_at	PRKCE	0.154015	1.58295	2.24817	0.0310205	0.999989	-3.63789
200665_PM_s_at	SPARC	0.0897997	11.1724	2.24763	0.0310588	0.999989	-3.63852
219608_PM_s_at	FBXO38	0.236377	5.50879	2.2469	0.0311099	0.999989	-3.63935
237980_PM_at	LINC00347	0.13625	1.1599	2.24656	0.0311336	0.999989	-3.63973
228554_PM_at	PGR	-0.490973	2.37525	-2.24644	0.031142	0.999989	-3.63987
205402_PM_x_at	PRSS2	0.466916	2.36269	2.24631	0.0311507	0.999989	-3.64001
1557714_PM_at	CTBP1	-0.180238	1.71758	-2.24587	0.031182	0.999989	-3.64052
204856_PM_at	B3GNT3	-0.107323	0.548498	-2.24571	0.0311934	0.999989	-3.64071
230281_PM_at	C16orf46	-0.37666	5.53086	-2.24549	0.0312089	0.999989	-3.64096
1566295_PM_at	---	0.170897	2.34471	2.24526	0.0312248	0.999989	-3.64122
216840_PM_s_at	LAMA2	0.465057	7.4576	2.24506	0.0312388	0.999989	-3.64144
239326_PM_at	CTD-2033C11.1 /// OTTHUMG00000184016	0.221438	1.44189	2.24488	0.0312515	0.999989	-3.64165
1563679_PM_at	LOC150577	0.155936	1.04481	2.24479	0.0312578	0.999989	-3.64175
1555116_PM_s_at	SLC11A1	-0.131932	0.804383	-2.24444	0.0312827	0.999989	-3.64216
214998_PM_at	AAK1	0.380589	1.75487	2.24405	0.0313103	0.999989	-3.6426
229823_PM_at	RIMS2	-0.522621	2.10467	-2.24337	0.0313584	0.999989	-3.64338
242204_PM_at	WFDC5	-0.148422	1.67706	-2.24303	0.0313823	0.999989	-3.64377
1560306_PM_at	OTTHUMG00000179736 /// RP11-68I3.11	0.143918	1.08927	2.24261	0.0314117	0.999989	-3.64424
222341_PM_x_at	---	-0.142735	3.59832	-2.24243	0.0314247	0.999989	-3.64445
238718_PM_at	---	0.467362	3.51	2.24221	0.0314397	0.999989	-3.64469
233051_PM_at	SLITRK2	0.115637	1.17342	2.24213	0.0314455	0.999989	-3.64479
227687_PM_at	HYLS1	-0.308701	7.55243	-2.24204	0.0314521	0.999989	-3.64489
219585_PM_at	CCDC28B	-0.152548	1.33191	-2.24184	0.0314664	0.999989	-3.64512
207671_PM_s_at	BEST1	-0.254892	3.02177	-2.24176	0.0314719	0.999989	-3.64521
1558306_PM_at	THADA	-0.101193	1.16182	-2.24166	0.0314792	0.999989	-3.64533
1568853_PM_at	OTTHUMG00000013060 /// RP11-98D18.9	-0.79437	3.47742	-2.24151	0.03149	0.999989	-3.6455
1553750_PM_a_at	FAM76B	-0.307679	2.46618	-2.24133	0.0315027	0.999989	-3.64571
237093_PM_at	---	-0.204149	0.981933	-2.24058	0.0315556	0.999989	-3.64656
238483_PM_at	SSBP2	0.214086	3.65154	2.24044	0.0315658	0.999989	-3.64672
239224_PM_at	FBXL20	0.227616	1.63795	2.24021	0.0315821	0.999989	-3.64698
210624_PM_s_at	ILVBL	0.192798	4.79042	2.23948	0.0316337	0.999989	-3.64781
219393_PM_s_at	AKT3	0.401343	3.43715	2.23944	0.0316365	0.999989	-3.64786
244802_PM_at	---	-0.490436	2.04142	-2.23936	0.0316425	0.999989	-3.64795
1554606_PM_at	CEP120	-0.269277	2.40288	-2.23879	0.0316831	0.999989	-3.6486
213826_PM_s_at	H3F3A	-0.125055	8.75654	-2.23786	0.0317493	0.999989	-3.64966
229717_PM_at	AMIGO3 /// GMPPB	0.179217	3.14551	2.23784	0.031751	0.999989	-3.64969
240134_PM_at	---	0.263789	1.84606	2.23782	0.0317522	0.999989	-3.64971
206328_PM_at	CDH15	-0.173801	4.069	-2.23753	0.0317731	0.999989	-3.65004
1554140_PM_at	WDR78	0.449721	4.34495	2.23736	0.0317849	0.999989	-3.65023
201137_PM_s_at	HLA-DPB1	-0.586483	5.53921	-2.23675	0.0318286	0.999989	-3.65092
240434_PM_at	---	0.205134	2.22821	2.23614	0.0318723	0.999989	-3.65162
243563_PM_at	---	0.172839	2.24861	2.23464	0.0319799	0.999989	-3.65333
218602_PM_s_at	HAUS6	-0.183098	6.69794	-2.23464	0.03198	0.999989	-3.65333
1552716_PM_at	SPEF2	-0.358659	2.9524	-2.23462	0.0319816	0.999989	-3.65335
227586_PM_at	TMEM170A	0.174164	7.51061	2.23448	0.0319917	0.999989	-3.65351
238180_PM_at	---	-0.225591	5.03099	-2.23427	0.0320062	0.999989	-3.65374
209527_PM_at	EXOSC2	-0.221792	5.31906	-2.23417	0.0320136	0.999989	-3.65386
206216_PM_at	SRPK3	-0.211076	2.21572	-2.23402	0.0320246	0.999989	-3.65403
228193_PM_s_at	RGCC	-0.944489	4.06142	-2.2337	0.0320474	0.999989	-3.65439
231564_PM_at	OTTHUMG00000037488 /// RP11-109P14.9	0.296495	2.33328	2.23324	0.0320805	0.999989	-3.65492
236003_PM_x_at	OR2I1P /// OR2I1P	-0.173667	1.22822	-2.23311	0.0320902	0.999989	-3.65507
226038_PM_at	LONRF1	-0.213178	5.79548	-2.23309	0.0320913	0.999989	-3.65509
232999_PM_at	OTTHUMG00000181823 /// RP11-1072C15.4	0.304392	2.20973	2.23236	0.0321439	0.999989	-3.65592
1569664_PM_at	---	0.192954	1.4508	2.23185	0.0321808	0.999989	-3.6565
234940_PM_s_at	OTTHUMG00000158749 /// RP11-550I24.2	0.558922	4.96945	2.23182	0.0321835	0.999989	-3.65654
230786_PM_at	ZCCHC8	0.305136	2.99402	2.23157	0.0322013	0.999989	-3.65682
216326_PM_s_at	HDAC3	-0.138715	6.6354	-2.23106	0.0322378	0.999989	-3.6574
210092_PM_at	MAGOH	-0.144164	8.08152	-2.23106	0.0322385	0.999989	-3.65741
224419_PM_x_at	PMCHL1	-0.18014	2.24131	-2.23101	0.032242	0.999989	-3.65746
206071_PM_s_at	EPHA3	-0.352132	1.55183	-2.23091	0.0322493	0.999989	-3.65758
234479_PM_at	PCDHB18	0.10066	0.892927	2.23079	0.0322574	0.999989	-3.6577
201496_PM_x_at	MYH11	-0.510329	4.41502	-2.23079	0.0322577	0.999989	-3.65771
1556227_PM_at	VCPIP1	-0.166815	4.17976	-2.23046	0.0322813	0.999989	-3.65808
222781_PM_s_at	C9orf40	-0.341458	5.26753	-2.23019	0.0323012	0.999989	-3.65839
221900_PM_at	COL8A2	-0.595226	6.10839	-2.22991	0.0323215	0.999989	-3.65871
244136_PM_at	LOC100507261	0.115502	0.663452	2.22953	0.0323492	0.999989	-3.65914
233030_PM_at	PNPLA3	-0.504501	2.67729	-2.22933	0.0323633	0.999989	-3.65936
231808_PM_at	OIP5-AS1	-0.271756	6.28366	-2.22926	0.0323685	0.999989	-3.65944
239536_PM_at	---	0.384311	3.85016	2.22861	0.0324159	0.999989	-3.66019
1553857_PM_at	IGSF22	-0.20845	3.47279	-2.22842	0.0324297	0.999989	-3.6604
244523_PM_at	MMD	-0.335967	1.90785	-2.22791	0.032467	0.999989	-3.66098
231802_PM_at	CLEC3A	-0.169695	1.11945	-2.22692	0.0325391	0.999989	-3.66211
211925_PM_s_at	PLCB1	0.432069	2.65808	2.22641	0.0325762	0.999989	-3.66269
206007_PM_at	PRG4	0.295085	2.33721	2.22607	0.0326014	0.999989	-3.66308
234609_PM_at	---	-0.21544	1.97857	-2.22554	0.0326398	0.999989	-3.66367
237014_PM_at	MYBL1	-0.202917	1.37021	-2.22533	0.0326554	0.999989	-3.66391
1553636_PM_at	TMCO5A	0.243976	1.61749	2.22522	0.0326631	0.999989	-3.66403
228350_PM_at	UNC13D	-0.175487	2.28919	-2.22491	0.0326859	0.999989	-3.66439
239891_PM_x_at	RAB12	0.101291	9.41235	2.22488	0.0326881	0.999989	-3.66442
210764_PM_s_at	CYR61	-0.209652	9.45217	-2.2248	0.0326939	0.999989	-3.66451
228319_PM_at	---	-0.174988	3.86413	-2.22433	0.0327284	0.999989	-3.66504
224243_PM_at	APOA5	0.179324	2.38278	2.22356	0.0327851	0.999989	-3.66592
225333_PM_at	ZNF496	-0.113406	1.7818	-2.22199	0.0329004	0.999989	-3.6677
227297_PM_at	ITGA9	-0.826368	5.95971	-2.22191	0.0329066	0.999989	-3.66779
209855_PM_s_at	KLK2	-0.12	2.80691	-2.22187	0.0329094	0.999989	-3.66784
52651_PM_at	COL8A2	-0.587204	6.01452	-2.22184	0.0329121	0.999989	-3.66788
211829_PM_s_at	GPER	0.154536	2.43234	2.22118	0.0329602	0.999989	-3.66862
221111_PM_at	IL26	0.997582	2.36928	2.22045	0.0330146	0.999989	-3.66945
1563003_PM_at	ITGAX	0.171991	2.66394	2.2201	0.0330404	0.999989	-3.66985
236299_PM_at	---	0.156512	1.40496	2.21988	0.0330564	0.999989	-3.67009
240918_PM_at	AC006277.2 /// OTTHUMG00000164508	0.154601	0.871014	2.21952	0.033083	0.999989	-3.6705
213270_PM_at	MPP2	-0.228327	2.11932	-2.21939	0.0330928	0.999989	-3.67065
221954_PM_at	OSER1	0.193416	7.40376	2.2186	0.0331511	0.999989	-3.67154
231379_PM_at	LOC100507560	0.163611	1.62328	2.21838	0.0331675	0.999989	-3.67179
205440_PM_s_at	NPY1R	-0.969972	4.33658	-2.21816	0.0331839	0.999989	-3.67204
225996_PM_at	LONRF2	-0.252024	2.72776	-2.21815	0.0331845	0.999989	-3.67205
243189_PM_at	NRF1	0.239163	1.2846	2.21812	0.0331874	0.999989	-3.6721
230445_PM_at	BTBD17	0.150902	1.96203	2.21792	0.0332021	0.999989	-3.67232
202794_PM_at	INPP1	0.177	7.01822	2.2171	0.0332628	0.999989	-3.67325
235012_PM_at	LRCH1	-0.24253	5.34361	-2.21686	0.0332808	0.999989	-3.67352
203626_PM_s_at	SKP2	0.306093	3.24803	2.21668	0.0332944	0.999989	-3.67373
217451_PM_at	---	0.098843	0.640635	2.21575	0.0333632	0.999989	-3.67477
231774_PM_at	KCNIP3	-0.174431	2.74181	-2.2156	0.0333747	0.999989	-3.67495
1558831_PM_x_at	---	-0.234703	2.73619	-2.21512	0.0334105	0.999989	-3.67549
215430_PM_at	GK2	-0.132061	1.29381	-2.21498	0.0334212	0.999989	-3.67565
235040_PM_at	RUNDC1	0.177635	1.16413	2.21477	0.0334367	0.999989	-3.67589
1554966_PM_a_at	FILIP1L	-0.404165	6.48567	-2.21441	0.0334636	0.999989	-3.67629
224051_PM_at	---	0.154861	0.958845	2.21431	0.033471	0.999989	-3.6764
218346_PM_s_at	SESN1	0.253031	5.36276	2.21408	0.0334883	0.999989	-3.67667
236546_PM_at	POLA2	-0.29653	4.40585	-2.21402	0.0334929	0.999989	-3.67673
227455_PM_at	C6orf136	0.209366	3.44291	2.21345	0.0335356	0.999989	-3.67738
202765_PM_s_at	FBN1	0.310442	8.50391	2.21312	0.0335607	0.999989	-3.67776
243710_PM_at	LOC100506175	0.125614	1.87482	2.21228	0.0336234	0.999989	-3.6787
234189_PM_at	OTTHUMG00000175701 /// RP11-669C19.1	0.152578	1.84708	2.21146	0.0336853	0.999989	-3.67963
224392_PM_s_at	OPN3	-0.311578	7.2492	-2.21118	0.0337063	0.999989	-3.67995
233147_PM_at	---	-0.140719	1.01	-2.20952	0.0338313	0.999989	-3.68182
228987_PM_at	FAM49B	-0.251928	4.11276	-2.20926	0.0338509	0.999989	-3.68212
214716_PM_at	BMP2K	-0.326584	5.16688	-2.20903	0.0338683	0.999989	-3.68238
1560353_PM_at	---	0.167306	2.37705	2.20898	0.0338726	0.999989	-3.68244
228855_PM_at	NUDT7	-0.380241	4.35592	-2.20894	0.0338751	0.999989	-3.68248
211039_PM_at	CHRNA1	0.145372	1.45418	2.20867	0.0338958	0.999989	-3.68279
239120_PM_at	TMEM51-AS1	-0.133204	1.97918	-2.20824	0.033928	0.999989	-3.68327
223824_PM_at	RNLS	0.222763	5.44216	2.20809	0.0339398	0.999989	-3.68344
1556967_PM_at	ZDHHC14	0.129696	1.13192	2.20783	0.0339592	0.999989	-3.68373
238104_PM_at	LINC00106 /// LINC00106	-0.18977	3.77615	-2.20763	0.0339746	0.999989	-3.68396
204052_PM_s_at	SFRP4	-0.827788	3.38478	-2.20704	0.0340194	0.999989	-3.68463
203452_PM_at	B3GAT3	-0.191759	5.02126	-2.20676	0.0340404	0.999989	-3.68494
1554274_PM_a_at	SSH1	-0.242254	3.94058	-2.20645	0.0340644	0.999989	-3.6853
1569807_PM_at	OTTHUMG00000040863 /// RP11-63B19.1	-0.136901	1.32256	-2.20634	0.0340723	0.999989	-3.68541
232041_PM_at	INADL	-0.109677	0.943232	-2.20623	0.0340806	0.999989	-3.68554
220427_PM_at	OBSCN	-0.146309	2.62565	-2.20596	0.0341015	0.999989	-3.68585
1568616_PM_a_at	---	-0.413118	4.96423	-2.2053	0.0341517	0.999989	-3.68659
202201_PM_at	BLVRB	0.191483	6.61245	2.20518	0.0341611	0.999989	-3.68673
237229_PM_at	CTD-3203P2.1 /// OTTHUMG00000177038	0.359062	2.04539	2.20483	0.0341872	0.999989	-3.68712
1560963_PM_a_at	LOC100506379	-0.199122	1.97958	-2.20441	0.0342198	0.999989	-3.6876
228218_PM_at	LSAMP	0.651249	5.37587	2.20376	0.0342696	0.999989	-3.68833
209410_PM_s_at	GRB10	0.302289	4.23087	2.20301	0.0343267	0.999989	-3.68918
212272_PM_at	LPIN1	0.151682	1.06592	2.20294	0.0343323	0.999989	-3.68926
232743_PM_at	---	0.146758	2.10872	2.2026	0.0343583	0.999989	-3.68964
209030_PM_s_at	CADM1	-1.09305	4.15276	-2.20245	0.0343691	0.999989	-3.6898
216022_PM_at	---	-0.335628	3.90626	-2.20219	0.0343895	0.999989	-3.6901
212348_PM_s_at	KDM1A	-0.129413	8.00523	-2.20182	0.0344179	0.999989	-3.69052
211226_PM_at	GALR2	-0.143252	1.45684	-2.20135	0.0344536	0.999989	-3.69104
207255_PM_at	LEPR	0.338708	1.29216	2.20116	0.0344685	0.999989	-3.69126
241596_PM_at	NUDT10	-0.404934	3.7599	-2.20111	0.0344727	0.999989	-3.69132
214272_PM_at	CYLD	-0.215438	4.0523	-2.20095	0.0344843	0.999989	-3.69149
217424_PM_at	---	0.0971356	1.01107	2.20094	0.0344853	0.999989	-3.69151
231179_PM_at	IP6K3	-0.409286	2.78282	-2.20044	0.0345242	0.999989	-3.69208
236415_PM_at	DENND5B	0.13208	1.10547	2.199	0.0346351	0.999989	-3.6937
229058_PM_at	ANKRD16	-0.21903	1.96281	-2.19895	0.0346386	0.999989	-3.69375
218283_PM_at	SS18L2	-0.147463	7.40589	-2.19894	0.0346391	0.999989	-3.69376
239217_PM_x_at	ABCC3	-0.363382	3.82545	-2.19845	0.0346769	0.999989	-3.69431
1552450_PM_a_at	DNAJC5G	-0.155695	1.50977	-2.19835	0.0346847	0.999989	-3.69442
206971_PM_at	GPR161	-0.133363	2.42844	-2.19821	0.0346961	0.999989	-3.69459
227027_PM_at	GFPT1	0.169937	9.0189	2.19813	0.0347022	0.999989	-3.69468
240872_PM_at	---	0.141587	2.61747	2.19733	0.0347643	0.999989	-3.69558
215278_PM_at	---	-0.349154	1.38034	-2.19689	0.0347983	0.999989	-3.69608
227733_PM_at	TMEM63C	-0.150799	1.51224	-2.19583	0.0348799	0.999989	-3.69726
229782_PM_at	RMST	-0.143847	0.977097	-2.19496	0.0349476	0.999989	-3.69824
205909_PM_at	POLE2	-0.448467	6.37423	-2.19491	0.0349521	0.999989	-3.69831
228230_PM_at	HELZ2	-0.189652	2.30697	-2.19447	0.0349858	0.999989	-3.6988
1564803_PM_at	KRTAP11-1	-0.111487	1.14279	-2.19426	0.0350023	0.999989	-3.69903
214699_PM_x_at	WIPI2	0.24223	5.83636	2.194	0.0350226	0.999989	-3.69933
239502_PM_at	LA16c-360H6.1 /// OTTHUMG00000177556	0.225075	1.54834	2.19385	0.0350346	0.999989	-3.6995
1567853_PM_at	ZNF28	0.193161	3.32364	2.19376	0.0350415	0.999989	-3.6996
201189_PM_s_at	ITPR3	0.308588	4.67811	2.19372	0.0350442	0.999989	-3.69964
243793_PM_at	AHDC1	-0.122439	1.74616	-2.19356	0.0350565	0.999989	-3.69982
229914_PM_at	FLJ38717	-0.235439	2.44622	-2.19343	0.0350672	0.999989	-3.69997
1561256_PM_at	OTTHUMG00000163612 /// RP5-991O23.1	-0.120814	1.08416	-2.19331	0.0350766	0.999989	-3.70011
232837_PM_at	KIF13A	-0.22265	4.69237	-2.19305	0.0350969	0.999989	-3.7004
211043_PM_s_at	CLTB	0.208724	6.52193	2.1928	0.0351164	0.999989	-3.70068
219425_PM_at	SULT4A1	-0.148662	3.64816	-2.19261	0.0351307	0.999989	-3.70089
238961_PM_s_at	FNDC3A	-0.276359	3.42081	-2.1925	0.0351398	0.999989	-3.70102
242620_PM_at	---	0.173263	1.55143	2.19235	0.0351512	0.999989	-3.70118
1553159_PM_at	DNAH11	-0.162104	2.38671	-2.19207	0.0351732	0.999989	-3.7015
212383_PM_at	ATP6V0A1	0.198361	5.43923	2.19195	0.0351825	0.999989	-3.70163
223228_PM_at	LDOC1L	-0.113494	9.87176	-2.19186	0.0351893	0.999989	-3.70173
201209_PM_at	HDAC1	-0.173266	8.046	-2.19174	0.0351991	0.999989	-3.70187
203036_PM_s_at	MTSS1	0.218436	1.96509	2.19056	0.0352919	0.999989	-3.7032
205846_PM_at	PTPRB	-0.347093	3.47379	-2.1903	0.0353118	0.999989	-3.70348
229999_PM_at	RBMX /// SNORD61	0.439296	4.11789	2.1902	0.0353197	0.999989	-3.7036
230924_PM_at	TTLL6	0.105311	0.940285	2.18992	0.0353416	0.999989	-3.70391
1565000_PM_a_at	TCP11L2	-0.133505	0.757541	-2.18959	0.0353676	0.999989	-3.70428
208439_PM_s_at	FCN2	-0.197323	1.88253	-2.18841	0.0354609	0.999989	-3.70561
221547_PM_at	PRPF18	-0.130811	6.93576	-2.18812	0.0354837	0.999989	-3.70594
1562777_PM_at	ERV3-1	-0.46345	2.53191	-2.18782	0.0355075	0.999989	-3.70628
1558331_PM_at	SIRT2	-0.129913	0.93703	-2.18759	0.0355252	0.999989	-3.70653
212115_PM_at	HN1L	-0.197003	8.74272	-2.18742	0.0355388	0.999989	-3.70672
212634_PM_at	UFL1	-0.218341	4.7657	-2.18739	0.0355412	0.999989	-3.70676
1555439_PM_at	GTF3C3	0.29993	2.15811	2.18733	0.0355456	0.999989	-3.70682
240329_PM_at	PTP4A1	0.207648	1.31373	2.18731	0.0355476	0.999989	-3.70685
220144_PM_s_at	ANKEF1	-0.283989	2.19102	-2.187	0.035572	0.999989	-3.7072
216503_PM_s_at	MLLT10	0.401381	1.9792	2.18697	0.0355744	0.999989	-3.70723
216805_PM_at	---	-0.162955	1.58134	-2.18653	0.0356088	0.999989	-3.70772
1569525_PM_s_at	LINC00516 /// LOC101101776	-0.146019	2.87726	-2.18587	0.0356612	0.999989	-3.70846
229762_PM_at	---	0.284723	3.24348	2.18572	0.0356736	0.999989	-3.70864
226375_PM_at	LMTK2	-0.140016	6.56923	-2.18561	0.0356817	0.999989	-3.70875
231025_PM_at	SYT7	0.205775	2.45253	2.18544	0.0356951	0.999989	-3.70894
233796_PM_at	---	0.134735	0.823301	2.18515	0.0357185	0.999989	-3.70927
231165_PM_at	---	0.165603	1.24565	2.18448	0.0357715	0.999989	-3.71002
236131_PM_at	---	0.441958	2.38408	2.18423	0.0357911	0.999989	-3.7103
224989_PM_at	---	0.239702	6.9797	2.1842	0.0357942	0.999989	-3.71034
203066_PM_at	CHST15	-0.731971	6.58012	-2.184	0.0358098	0.999989	-3.71056
209763_PM_at	CHRDL1	0.914265	5.10415	2.18399	0.0358109	0.999989	-3.71058
1556770_PM_a_at	FBXL13	0.467842	2.41166	2.18386	0.0358212	0.999989	-3.71072
223172_PM_s_at	MTFP1	-0.293565	4.24392	-2.18352	0.0358477	0.999989	-3.7111
227692_PM_at	GNAI1	0.337969	6.77314	2.18331	0.0358642	0.999989	-3.71133
1554213_PM_at	ARHGEF10	0.272875	2.79131	2.18329	0.0358659	0.999989	-3.71135
244050_PM_at	PTPLAD2	-0.216236	8.06632	-2.18191	0.0359764	0.999989	-3.71291
210205_PM_at	B3GALT4	-0.306714	4.50909	-2.18173	0.0359904	0.999989	-3.7131
242188_PM_at	---	-0.376926	2.97952	-2.18143	0.0360149	0.999989	-3.71345
243346_PM_at	LMOD3	-0.17536	0.971318	-2.1813	0.0360248	0.999989	-3.71359
1568777_PM_at	EML5	0.253614	4.55269	2.18121	0.0360319	0.999989	-3.71369
207902_PM_at	IL5RA	0.120549	1.14639	2.18117	0.036035	0.999989	-3.71373
1559147_PM_at	---	-0.126104	1.24067	-2.18024	0.0361101	0.999989	-3.71478
229780_PM_at	---	0.228581	1.9129	2.18021	0.0361125	0.999989	-3.71482
1559049_PM_a_at	OTTHUMG00000177952 /// RP11-1055B8.6	-0.275183	2.35349	-2.18016	0.0361158	0.999989	-3.71486
1556283_PM_s_at	FGFR1OP2	-0.221363	7.12337	-2.17992	0.0361352	0.999989	-3.71513
232605_PM_s_at	SPG20OS	0.260368	1.89513	2.17991	0.0361362	0.999989	-3.71515
223392_PM_s_at	TSHZ3	0.204522	6.96695	2.17896	0.0362121	0.999989	-3.71621
206247_PM_at	MICB	0.261523	7.12111	2.17864	0.0362382	0.999989	-3.71657
214400_PM_at	INSL3	-0.209346	2.23805	-2.17808	0.0362834	0.999989	-3.7172
1562367_PM_at	C15orf54	-0.849547	4.42147	-2.17776	0.0363087	0.999989	-3.71755
202976_PM_s_at	RHOBTB3	0.348173	7.81716	2.17753	0.0363272	0.999989	-3.71781
215378_PM_at	---	0.230659	4.00497	2.17706	0.036365	0.999989	-3.71834
225576_PM_at	GINM1	0.13326	7.52982	2.1769	0.0363783	0.999989	-3.71852
233783_PM_at	---	-0.229845	2.41176	-2.17668	0.0363958	0.999989	-3.71876
230130_PM_at	SLIT2	-0.273813	9.3532	-2.17627	0.0364286	0.999989	-3.71922
1554405_PM_a_at	LINC00161	0.127422	0.882271	2.17609	0.0364431	0.999989	-3.71942
1558476_PM_at	BEND5	0.117059	1.44831	2.17591	0.0364584	0.999989	-3.71963
220913_PM_at	---	0.157496	0.978898	2.17561	0.0364821	0.999989	-3.71996
1552798_PM_a_at	TLR4	0.402436	4.43744	2.17558	0.0364845	0.999989	-3.71999
243890_PM_at	---	0.158054	0.981871	2.17549	0.0364916	0.999989	-3.72009
1560698_PM_a_at	TRHDE-AS1	0.587196	3.02071	2.17536	0.0365027	0.999989	-3.72024
213519_PM_s_at	LAMA2	0.459782	6.49558	2.17492	0.0365383	0.999989	-3.72074
237841_PM_at	---	0.372996	2.64764	2.17466	0.0365594	0.999989	-3.72103
242880_PM_at	NALCN	0.456132	2.71523	2.17455	0.0365682	0.999989	-3.72115
219327_PM_s_at	GPRC5C	-0.190407	1.31929	-2.17452	0.0365702	0.999989	-3.72118
218253_PM_s_at	EIF2D	0.17886	7.70578	2.17406	0.0366078	0.999989	-3.7217
234070_PM_at	---	0.156592	1.662	2.17401	0.0366118	0.999989	-3.72175
202690_PM_s_at	SNRPD1	-0.172943	9.479	-2.17372	0.0366356	0.999989	-3.72208
204768_PM_s_at	FEN1	-0.451964	4.58788	-2.17357	0.0366475	0.999989	-3.72224
230211_PM_at	TRIP11	0.25031	4.38538	2.17351	0.0366526	0.999989	-3.72231
207083_PM_s_at	CC2D1A	-0.184752	2.74116	-2.17343	0.0366586	0.999989	-3.7224
243813_PM_at	LINC00968	0.786984	4.76158	2.17336	0.0366647	0.999989	-3.72248
211821_PM_x_at	GYPA	-0.123945	1.14497	-2.17249	0.0367352	0.999989	-3.72345
211380_PM_s_at	PRKG1	0.325346	2.73871	2.1718	0.0367911	0.999989	-3.72422
1561942_PM_x_at	ERVK13-1 /// LOC100996788	-0.145926	1.45913	-2.17168	0.0368014	0.999989	-3.72436
222453_PM_at	CYBRD1	0.224114	9.59487	2.17073	0.0368782	0.999989	-3.72541
212418_PM_at	ELF1	0.170091	7.22357	2.17051	0.0368966	0.999989	-3.72567
231916_PM_at	NOS1	-0.11108	1.47512	-2.17028	0.036915	0.999989	-3.72592
57715_PM_at	CALHM2	0.238675	6.04868	2.17006	0.0369332	0.999989	-3.72616
215862_PM_at	---	0.154108	1.71758	2.1695	0.0369789	0.999989	-3.72679
211471_PM_s_at	RAB36	-0.398932	6.11252	-2.1694	0.0369876	0.999989	-3.72691
221609_PM_s_at	WNT6	0.126107	1.7572	2.16917	0.0370063	0.999989	-3.72716
1560024_PM_at	---	0.132668	1.32874	2.16906	0.0370146	0.999989	-3.72728
201711_PM_x_at	RANBP2	0.177018	6.54253	2.16856	0.0370562	0.999989	-3.72784
233234_PM_at	KCTD16	0.704867	2.86334	2.16832	0.0370758	0.999989	-3.72811
244206_PM_at	ZFAND4	0.200307	1.74598	2.16781	0.0371172	0.999989	-3.72867
233563_PM_s_at	CPSF3L	0.17781	2.5592	2.16718	0.0371696	0.999989	-3.72939
232876_PM_at	---	0.311631	2.85177	2.16715	0.0371715	0.999989	-3.72941
238865_PM_at	PABPC4L	-0.416964	6.91116	-2.1671	0.0371757	0.999989	-3.72947
212667_PM_at	SPARC	0.192502	9.95925	2.16693	0.0371894	0.999989	-3.72966
244063_PM_at	BTN2A1	0.244279	1.34272	2.16672	0.0372074	0.999989	-3.7299
240932_PM_at	UBN2	-0.133069	1.79042	-2.16555	0.0373033	0.999989	-3.7312
234598_PM_at	---	0.121012	0.937347	2.16551	0.0373067	0.999989	-3.73125
203946_PM_s_at	ARG2	-0.283116	7.317	-2.16495	0.0373526	0.999989	-3.73187
227405_PM_s_at	FZD8	0.400007	5.05497	2.16488	0.037359	0.999989	-3.73195
231683_PM_at	GLYAT	-0.12157	1.00635	-2.16458	0.0373831	0.999989	-3.73228
222335_PM_at	---	-0.223597	4.74552	-2.16398	0.0374328	0.999989	-3.73295
240610_PM_at	CTC-340A15.2 /// OTTHUMG00000162877	0.512561	1.58463	2.1632	0.0374974	0.999989	-3.73382
34260_PM_at	TELO2	-0.197897	4.65902	-2.16312	0.0375039	0.999989	-3.73391
1569935_PM_at	OTTHUMG00000184040 /// RP11-214K3.24	0.358306	4.76392	2.16252	0.0375537	0.999989	-3.73458
204662_PM_at	CCP110	-0.187028	7.39391	-2.16174	0.0376186	0.999989	-3.73545
206622_PM_at	TRH	-0.950758	2.68551	-2.16163	0.037628	0.999989	-3.73557
233444_PM_at	OTTHUMG00000171155 /// RP11-547D23.1	0.238964	1.1263	2.16131	0.0376544	0.999989	-3.73593
202856_PM_s_at	SLC16A3	-0.333367	8.08213	-2.16128	0.0376569	0.999989	-3.73596
1569021_PM_at	PIK3C2A	0.244558	2.4022	2.16111	0.0376707	0.999989	-3.73615
206591_PM_at	RAG1	-0.279992	3.77604	-2.16106	0.037675	0.999989	-3.7362
221644_PM_s_at	SLC45A2	0.114331	0.700343	2.16096	0.0376837	0.999989	-3.73632
1559863_PM_a_at	AFG3L1P	0.227404	2.32144	2.16052	0.0377205	0.999989	-3.73681
226224_PM_at	FOXK2	0.144521	7.09368	2.15983	0.0377775	0.999989	-3.73757
202150_PM_s_at	NEDD9	-0.326246	6.50279	-2.15947	0.0378074	0.999989	-3.73797
204135_PM_at	FILIP1L	-0.346857	7.35577	-2.15932	0.0378198	0.999989	-3.73814
228665_PM_at	CYYR1	-0.705206	3.45386	-2.15922	0.0378282	0.999989	-3.73825
241007_PM_at	---	-0.108306	0.807172	-2.15909	0.0378396	0.999989	-3.7384
214922_PM_at	ZNF484	0.160982	2.12192	2.1586	0.03788	0.999989	-3.73894
207620_PM_s_at	CASK	-0.254179	5.32767	-2.15849	0.0378893	0.999989	-3.73907
220953_PM_s_at	MTMR12	-0.27871	2.1324	-2.15838	0.0378986	0.999989	-3.73919
212281_PM_s_at	TMEM97	0.24246	9.63217	2.15808	0.0379236	0.999989	-3.73952
206827_PM_s_at	TRPV6	0.13867	3.83154	2.15662	0.0380457	0.999989	-3.74114
1556883_PM_a_at	LOC440896	-0.127781	0.93279	-2.15645	0.0380605	0.999989	-3.74134
243800_PM_at	NR1H4	-0.160366	1.14332	-2.15642	0.0380628	0.999989	-3.74137
1553696_PM_s_at	ZNF569	0.167425	5.25677	2.15631	0.0380725	0.999989	-3.7415
226886_PM_at	GFPT1	0.226573	7.39629	2.15577	0.0381177	0.999989	-3.7421
205748_PM_s_at	RNF126	-0.219765	2.9977	-2.15549	0.0381413	0.999989	-3.74241
243930_PM_x_at	---	0.18603	2.08627	2.15537	0.0381514	0.999989	-3.74254
221340_PM_at	CDX4	-0.142392	2.74618	-2.15473	0.0382051	0.999989	-3.74325
214708_PM_at	SNTB1	0.369925	4.39948	2.15446	0.0382274	0.999989	-3.74355
230536_PM_at	PBX4	-0.111002	3.65884	-2.15401	0.0382654	0.999989	-3.74405
224973_PM_at	FAM46A	0.189983	9.21635	2.15388	0.0382768	0.999989	-3.7442
204375_PM_at	CLSTN3	0.14409	2.63676	2.1528	0.0383674	0.999989	-3.74539
238931_PM_at	METTL16	-0.357902	4.65113	-2.15263	0.0383821	0.999989	-3.74559
219475_PM_at	OSGIN1	0.187667	4.87592	2.1526	0.0383846	0.999989	-3.74562
243061_PM_at	C14orf23	-0.136703	1.2327	-2.1524	0.0384019	0.999989	-3.74584
1553823_PM_a_at	RTP1	0.158128	2.73505	2.15231	0.0384094	0.999989	-3.74594
235628_PM_x_at	FLJ33630	0.316949	4.5936	2.15217	0.0384208	0.999989	-3.74609
233784_PM_at	AC099342.1 /// OTTHUMG00000152502	-0.181625	1.34089	-2.15198	0.0384368	0.999989	-3.7463
221320_PM_at	BCL2L10	-0.108195	2.99698	-2.15157	0.0384717	0.999989	-3.74676
225408_PM_at	MBP	0.624058	2.71236	2.15133	0.0384921	0.999989	-3.74703
43511_PM_s_at	ARRB1	0.658315	3.52034	2.15113	0.0385094	0.999989	-3.74725
211297_PM_s_at	CDK7	-0.165378	9.02854	-2.15055	0.0385581	0.999989	-3.74789
226063_PM_at	VAV2	-0.150771	4.99148	-2.15049	0.0385632	0.999989	-3.74796
235776_PM_x_at	LINC00475	0.186555	3.27092	2.14978	0.038624	0.999989	-3.74875
236948_PM_x_at	SRSF11	0.245452	3.97344	2.1493	0.0386644	0.999989	-3.74928
232164_PM_s_at	EPPK1	-0.731648	5.6744	-2.14837	0.0387436	0.999989	-3.75031
215853_PM_at	---	0.339085	2.93274	2.14819	0.0387595	0.999989	-3.75052
1562453_PM_at	---	0.346282	4.30574	2.14801	0.0387742	0.999989	-3.75071
222198_PM_at	OTTHUMG00000164085 /// RP11-930P14.2	-0.19649	1.63196	-2.14784	0.0387893	0.999989	-3.75091
242008_PM_at	---	0.239823	1.89938	2.14777	0.0387954	0.999989	-3.75099
215325_PM_x_at	C19orf26	-0.153633	2.39179	-2.14708	0.0388536	0.999989	-3.75174
236526_PM_x_at	TRAPPC13	-0.337112	3.30645	-2.14687	0.0388718	0.999989	-3.75198
220555_PM_s_at	PDZD7	-0.111459	1.60237	-2.14685	0.0388737	0.999989	-3.752
219115_PM_s_at	IL20RA	0.335897	2.00015	2.14657	0.0388977	0.999989	-3.75231
209131_PM_s_at	SNAP23	-0.254066	5.16343	-2.14591	0.038954	0.999989	-3.75304
207416_PM_s_at	NFATC3	0.134554	5.08088	2.14556	0.038984	0.999989	-3.75343
218031_PM_s_at	FOXN3	0.231696	7.9955	2.14524	0.0390111	0.999989	-3.75378
203986_PM_at	FAM47E /// FAM47E-STBD1 /// STBD1	-0.282242	5.61205	-2.14511	0.0390223	0.999989	-3.75393
218868_PM_at	ACTR3B	-0.238471	5.94938	-2.14495	0.0390361	0.999989	-3.75411
237935_PM_at	---	-0.140097	1.4925	-2.14449	0.0390754	0.999989	-3.75461
224499_PM_s_at	AICDA	0.135462	1.67222	2.14424	0.039097	0.999989	-3.75489
228237_PM_at	PAPPA2	0.752671	3.63934	2.14419	0.0391015	0.999989	-3.75495
239756_PM_at	---	-0.206434	1.56045	-2.14406	0.0391124	0.999989	-3.75509
231826_PM_at	RALGAPA2	0.179291	1.65804	2.14406	0.0391127	0.999989	-3.75509
224008_PM_s_at	KCNK7	-0.116017	1.42499	-2.14405	0.0391135	0.999989	-3.7551
225108_PM_at	AGPS	0.16049	7.63668	2.14399	0.0391184	0.999989	-3.75517
212741_PM_at	MAOA	-0.834674	4.9394	-2.14352	0.0391595	0.999989	-3.7557
1556739_PM_at	GOLGA8I	0.134796	2.91212	2.1435	0.0391607	0.999989	-3.75571
211319_PM_at	RAE1	-0.261889	1.60268	-2.14186	0.0393022	0.999989	-3.75753
225379_PM_at	MAPT	0.220327	2.4381	2.14179	0.0393087	0.999989	-3.75761
215664_PM_s_at	EPHA5	0.755888	2.14756	2.1413	0.0393507	0.999989	-3.75815
239943_PM_x_at	PIGL	-0.150467	1.60761	-2.14109	0.0393688	0.999989	-3.75838
215766_PM_at	GSTA1	0.395468	5.30048	2.14058	0.0394128	0.999989	-3.75895
221955_PM_at	---	0.187811	2.67402	2.14042	0.0394271	0.999989	-3.75913
236720_PM_at	---	0.131393	1.34841	2.14033	0.0394347	0.999989	-3.75923
211679_PM_x_at	GABBR2	0.393546	2.91523	2.14017	0.0394483	0.999989	-3.7594
236983_PM_at	TMC5	-0.102094	0.73794	-2.14008	0.0394563	0.999989	-3.7595
236237_PM_at	---	0.353859	2.97116	2.14001	0.0394622	0.999989	-3.75958
1560282_PM_at	OTTHUMG00000160795 /// RP11-806K15.1	-0.0799326	0.886929	-2.13995	0.0394672	0.999989	-3.75964
205410_PM_s_at	ATP2B4	0.310141	4.22741	2.13951	0.0395058	0.999989	-3.76014
235259_PM_at	PACRGL	-0.425112	3.92266	-2.1394	0.0395148	0.999989	-3.76025
210312_PM_s_at	IFT20	0.161795	8.1175	2.13917	0.0395353	0.999989	-3.76051
1566249_PM_at	---	0.155924	1.24409	2.13877	0.0395697	0.999989	-3.76095
210017_PM_at	MALT1	-0.232099	6.76689	-2.13821	0.0396189	0.999989	-3.76158
239028_PM_at	LYPD6	-0.538316	2.62356	-2.13796	0.0396406	0.999989	-3.76185
214835_PM_s_at	SUCLG2	-0.130899	5.72174	-2.13699	0.0397251	0.999989	-3.76293
220533_PM_at	---	0.225231	2.16091	2.13679	0.0397424	0.999989	-3.76314
202309_PM_at	MTHFD1	-0.202233	7.41581	-2.13652	0.0397659	0.999989	-3.76344
222437_PM_s_at	CHMP3 /// RNF103-CHMP3	0.195836	7.40526	2.1362	0.0397938	0.999989	-3.7638
202459_PM_s_at	LPIN2	-0.215097	7.22548	-2.13612	0.0398008	0.999989	-3.76388
206794_PM_at	ERBB4	0.314823	2.15269	2.13578	0.0398307	0.999989	-3.76426
206425_PM_s_at	TRPC3	-0.248221	1.44777	-2.13544	0.0398604	0.999989	-3.76464
220542_PM_s_at	BPIFA1	-0.11574	0.894948	-2.13499	0.0398998	0.999989	-3.76514
237119_PM_at	---	0.203944	2.98622	2.13493	0.0399044	0.999989	-3.76519
1555015_PM_a_at	ZNF398	0.222852	2.47323	2.13453	0.0399396	0.999989	-3.76564
204428_PM_s_at	LCAT	-0.173499	3.26966	-2.13415	0.0399731	0.999989	-3.76606
201750_PM_s_at	ECE1	-0.230465	4.13663	-2.13374	0.0400094	0.999989	-3.76652
201009_PM_s_at	LOC101060503 /// TXNIP	0.577914	7.68414	2.13342	0.0400374	0.999989	-3.76687
208559_PM_at	PDX1	-0.128885	1.37309	-2.13337	0.0400414	0.999989	-3.76692
1568925_PM_at	MYLK3	-0.158123	1.26126	-2.13322	0.040055	0.999989	-3.76709
243210_PM_at	---	-0.180882	3.58049	-2.1332	0.0400564	0.999989	-3.76711
241513_PM_at	---	-0.149426	1.0395	-2.13227	0.0401384	0.999989	-3.76814
1556248_PM_at	EIF1B-AS1	-0.327893	1.62441	-2.13084	0.0402637	0.999989	-3.76971
226523_PM_at	TAGLN	-0.326764	7.02479	-2.1308	0.0402677	0.999989	-3.76976
227423_PM_at	LRRC28	0.220564	5.98009	2.13054	0.040291	0.999989	-3.77005
206130_PM_s_at	ASGR2	-0.106951	2.10965	-2.13008	0.0403315	0.999989	-3.77056
244345_PM_at	CADM1	-0.367656	1.23898	-2.1299	0.0403474	0.999989	-3.77076
220993_PM_s_at	GPR63	-0.591471	4.19183	-2.12971	0.0403639	0.999989	-3.77096
206242_PM_at	TM4SF5	-0.169514	1.86862	-2.12963	0.0403707	0.999989	-3.77105
214480_PM_at	ETV3	-0.114333	1.59966	-2.12962	0.0403722	0.999989	-3.77107
227969_PM_at	PCBP1-AS1	0.306781	3.6617	2.1293	0.0404001	0.999989	-3.77141
204480_PM_s_at	C9orf16	0.316887	2.78575	2.12927	0.0404028	0.999989	-3.77145
238250_PM_at	---	-0.188701	2.63017	-2.12922	0.040407	0.999989	-3.7715
208591_PM_s_at	PDE3B	-0.168381	1.34998	-2.12898	0.0404283	0.999989	-3.77177
1563031_PM_at	---	0.107518	1.02849	2.12897	0.0404293	0.999989	-3.77178
219678_PM_x_at	DCLRE1C	-0.138172	6.15132	-2.12897	0.0404293	0.999989	-3.77178
1552395_PM_at	TSSK3	-0.178822	1.52906	-2.12847	0.0404735	0.999989	-3.77233
201035_PM_s_at	HADH	-0.210404	6.1621	-2.12844	0.0404762	0.999989	-3.77236
219758_PM_at	TTC26	-0.206239	4.26493	-2.12838	0.040482	0.999989	-3.77243
213293_PM_s_at	TRIM22	0.19736	8.59065	2.12819	0.0404984	0.999989	-3.77264
238707_PM_at	---	-0.349624	1.94549	-2.12766	0.0405457	0.999989	-3.77323
223733_PM_s_at	PPP4R1L /// PPP4R1L	-0.205229	3.23539	-2.12735	0.0405732	0.999989	-3.77357
224325_PM_at	FZD8	0.474485	4.14495	2.12733	0.0405744	0.999989	-3.77358
241569_PM_at	---	-0.213765	1.58266	-2.12727	0.0405797	0.999989	-3.77365
241540_PM_at	---	-0.162286	1.72085	-2.12722	0.0405848	0.999989	-3.77371
1552535_PM_at	CLDN19	0.149947	2.22372	2.12703	0.0406016	0.999989	-3.77392
210073_PM_at	ST8SIA1	0.658661	1.68538	2.12701	0.0406035	0.999989	-3.77394
202505_PM_at	SNRPB2	-0.107229	9.29837	-2.12681	0.0406212	0.999989	-3.77416
233308_PM_at	COPB1	0.307975	1.65251	2.12666	0.0406343	0.999989	-3.77433
206319_PM_s_at	EPPIN /// EPPIN-WFDC6	-0.150149	1.57296	-2.1266	0.0406399	0.999989	-3.77439
217688_PM_at	---	-0.30421	1.95499	-2.12643	0.040655	0.999989	-3.77458
238440_PM_at	CLYBL	-0.38068	2.84719	-2.12641	0.0406564	0.999989	-3.7746
228262_PM_at	MAP7D2	-0.562319	4.19629	-2.12623	0.0406729	0.999989	-3.7748
244184_PM_at	---	0.109343	0.889975	2.12609	0.0406849	0.999989	-3.77495
236111_PM_at	OTTHUMG00000176311 /// RP11-341N2.1	-0.142587	1.32746	-2.12591	0.0407009	0.999989	-3.77515
206070_PM_s_at	EPHA3	-0.838461	7.37815	-2.1257	0.0407198	0.999989	-3.77538
238374_PM_at	H1FNT	-0.130847	1.01349	-2.12497	0.0407853	0.999989	-3.77619
1566825_PM_at	---	0.153549	1.16057	2.12496	0.0407855	0.999989	-3.7762
235332_PM_at	NUTM2A /// NUTM2D	-0.276971	3.6738	-2.12469	0.0408097	0.999989	-3.77649
225868_PM_at	TRIM47	0.583419	2.61957	2.12468	0.0408111	0.999989	-3.77651
219814_PM_at	MBNL3	-0.275332	2.74836	-2.12446	0.0408304	0.999989	-3.77675
242601_PM_at	HEPACAM2	0.164243	1.75592	2.12422	0.0408522	0.999989	-3.77702
219885_PM_at	SLFN12	-0.290132	5.32851	-2.12414	0.0408587	0.999989	-3.7771
242674_PM_at	EIF4E	-0.27181	1.76238	-2.12403	0.040869	0.999989	-3.77723
218749_PM_s_at	SLC24A6	0.268331	4.7529	2.124	0.0408711	0.999989	-3.77725
1555862_PM_s_at	MICALL2	0.296078	3.22137	2.12305	0.0409562	0.999989	-3.7783
200680_PM_x_at	HMGB1	-0.108224	10.3465	-2.123	0.0409606	0.999989	-3.77835
214594_PM_x_at	ATP8B1	-0.16004	5.02553	-2.12297	0.0409634	0.999989	-3.77839
203098_PM_at	CDYL	0.214079	7.49063	2.12297	0.0409637	0.999989	-3.77839
237580_PM_at	---	0.147149	2.19336	2.12246	0.0410095	0.999989	-3.77895
226925_PM_at	ACPL2	-0.501863	6.49913	-2.1223	0.041024	0.999989	-3.77913
205535_PM_s_at	PCDH7	-0.584533	3.13899	-2.12113	0.0411292	0.999989	-3.78042
216516_PM_at	OTTHUMG00000015542 /// RP1-6P5.2	0.102702	0.893367	2.12057	0.0411792	0.999989	-3.78103
1556872_PM_s_at	IQSEC3 /// LOC100996825	-0.167836	1.79113	-2.12041	0.0411933	0.999989	-3.78121
214613_PM_at	GPR3	-0.323271	3.52682	-2.12036	0.0411978	0.999989	-3.78126
204362_PM_at	SKAP2	0.180709	9.28088	2.12017	0.0412153	0.999989	-3.78147
243635_PM_at	---	0.174542	1.62047	2.12009	0.0412221	0.999989	-3.78156
210924_PM_at	OLFM1	-0.130878	0.997127	-2.11998	0.0412323	0.999989	-3.78168
203951_PM_at	CNN1	-0.522715	4.96806	-2.11982	0.041247	0.999989	-3.78186
235029_PM_at	GINS4	-0.280806	2.11513	-2.11971	0.0412564	0.999989	-3.78198
237588_PM_at	---	-0.224706	2.02293	-2.11938	0.0412865	0.999989	-3.78234
216856_PM_s_at	---	-0.404004	3.87079	-2.11916	0.0413057	0.999989	-3.78258
236946_PM_at	---	-0.187262	2.04861	-2.11849	0.041367	0.999989	-3.78332
204593_PM_s_at	SMCR7L	0.163658	5.75472	2.11799	0.0414123	0.999989	-3.78387
234955_PM_at	OTTHUMG00000156512 /// RP4-604G5.3	-0.14401	2.04239	-2.11779	0.0414301	0.999989	-3.78409
228215_PM_at	ADD3-AS1	0.389752	5.25521	2.11734	0.0414709	0.999989	-3.78459
242051_PM_at	---	-0.250401	6.08576	-2.11699	0.041502	0.999989	-3.78496
1567068_PM_at	OR4D1	0.223736	3.76306	2.11666	0.0415321	0.999989	-3.78533
233577_PM_at	---	0.10308	1.08363	2.11622	0.0415719	0.999989	-3.78581
223267_PM_at	TRMT10C	-0.128311	7.61557	-2.11617	0.0415765	0.999989	-3.78587
221558_PM_s_at	LEF1	-1.18281	5.66052	-2.11616	0.041578	0.999989	-3.78588
212817_PM_at	DNAJB5	-0.322436	3.81132	-2.11597	0.0415952	0.999989	-3.78609
241393_PM_at	IPP	0.238664	3.5513	2.11582	0.0416088	0.999989	-3.78626
244130_PM_at	HTR2A	-0.801019	5.14812	-2.11564	0.0416245	0.999989	-3.78645
206667_PM_s_at	SCAMP1	0.226338	4.10049	2.11549	0.0416388	0.999989	-3.78662
228283_PM_at	CMC1	-0.149274	5.50261	-2.11541	0.0416457	0.999989	-3.7867
204081_PM_at	NRGN	-0.259026	2.20962	-2.11535	0.041651	0.999989	-3.78677
1563902_PM_at	---	0.142465	2.8177	2.11512	0.0416725	0.999989	-3.78703
1559333_PM_at	SRGAP3-AS2 /// SRGAP3-AS2	0.12272	0.90948	2.11498	0.0416844	0.999989	-3.78717
1561909_PM_at	OTTHUMG00000164967 /// RP11-398G24.2	-0.140861	2.85213	-2.11453	0.0417254	0.999989	-3.78767
209687_PM_at	CXCL12	0.347167	10.2287	2.11393	0.0417806	0.999989	-3.78833
235605_PM_at	CASZ1	-0.383891	3.01493	-2.11365	0.041806	0.999989	-3.78864
227496_PM_at	LOC253842 /// NR6A1	-0.175743	2.65417	-2.11355	0.0418147	0.999989	-3.78874
1561868_PM_at	OTTHUMG00000173217 /// RP4-584D14.7	0.134672	2.31187	2.11283	0.0418811	0.999989	-3.78954
226590_PM_at	ZNF618	-0.162871	6.74038	-2.11272	0.0418909	0.999989	-3.78966
232818_PM_at	---	-0.12879	0.719493	-2.11257	0.0419048	0.999989	-3.78982
215293_PM_s_at	PGAP2	0.195546	5.5073	2.11236	0.0419241	0.999989	-3.79006
203317_PM_at	PSD4	-0.150842	2.53805	-2.11225	0.0419337	0.999989	-3.79017
216091_PM_s_at	BTRC	0.131089	4.52912	2.11214	0.0419439	0.999989	-3.79029
1567357_PM_at	NAV2	-0.135482	1.02726	-2.11214	0.0419439	0.999989	-3.79029
232685_PM_at	---	0.245663	1.89133	2.1121	0.0419478	0.999989	-3.79034
217813_PM_s_at	SPIN1	0.170241	5.70161	2.11135	0.0420163	0.999989	-3.79116
234403_PM_at	OR1I1	0.175699	1.3915	2.11105	0.0420439	0.999989	-3.79149
244185_PM_at	---	0.318385	1.81445	2.11015	0.0421266	0.999989	-3.79248
214388_PM_at	---	0.269183	2.7747	2.11012	0.0421287	0.999989	-3.7925
210032_PM_s_at	SPAG6	0.129816	1.22921	2.11009	0.0421315	0.999989	-3.79254
202652_PM_at	APBB1	-0.114068	3.43874	-2.11002	0.0421384	0.999989	-3.79262
207066_PM_at	HRC	-0.102129	1.32775	-2.10972	0.0421659	0.999989	-3.79295
233433_PM_at	---	-0.147115	1.43545	-2.10963	0.0421736	0.999989	-3.79304
234132_PM_at	---	0.199425	1.5416	2.10935	0.0421993	0.999989	-3.79335
227401_PM_at	IL17D	0.492064	4.94085	2.1089	0.0422414	0.999989	-3.79385
205105_PM_at	MAN2A1	0.230202	8.16215	2.10886	0.0422451	0.999989	-3.79389
215530_PM_at	FANCA	-0.158844	3.14979	-2.10846	0.0422819	0.999989	-3.79433
244120_PM_at	LOC340178	-0.131844	0.992052	-2.10842	0.0422855	0.999989	-3.79437
237442_PM_at	---	0.119932	1.33306	2.10835	0.0422917	0.999989	-3.79445
1555820_PM_a_at	MKS1	-0.204548	3.0029	-2.1077	0.042352	0.999989	-3.79516
218454_PM_at	PLBD1	-0.628082	3.77278	-2.10763	0.0423586	0.999989	-3.79524
238330_PM_s_at	---	-0.34092	4.53998	-2.10741	0.0423786	0.999989	-3.79548
1563001_PM_at	---	0.169452	1.47577	2.10729	0.0423892	0.999989	-3.79561
1562352_PM_at	OTTHUMG00000158859 /// RP11-373E16.3	0.18708	2.75331	2.10712	0.0424051	0.999989	-3.7958
1560457_PM_x_at	PLIN5	0.191754	2.43918	2.10703	0.0424132	0.999989	-3.79589
207785_PM_s_at	RBPJ	-0.110932	10.2102	-2.10674	0.0424401	0.999989	-3.79621
228257_PM_at	ANKRD52	0.135664	5.27728	2.10663	0.0424502	0.999989	-3.79633
229047_PM_at	PLEKHB1	-0.216471	2.35777	-2.10633	0.0424784	0.999989	-3.79666
232058_PM_at	---	-0.312071	4.0864	-2.10522	0.0425808	0.999989	-3.79787
238072_PM_at	CLK3	0.165102	3.17634	2.10515	0.0425877	0.999989	-3.79796
204534_PM_at	SEBOX /// VTN	0.163879	3.3236	2.10497	0.0426041	0.999989	-3.79815
205843_PM_x_at	CRAT	0.171141	4.37179	2.10474	0.0426255	0.999989	-3.7984
210848_PM_at	---	0.185619	6.15375	2.10472	0.0426275	0.999989	-3.79843
1562914_PM_a_at	LINC00905	-0.114318	1.17601	-2.1046	0.0426387	0.999989	-3.79856
1562904_PM_s_at	FAM86B3P	-0.183933	2.73077	-2.10435	0.0426614	0.999989	-3.79883
213978_PM_at	MTSS1L	-0.174335	3.62092	-2.10434	0.0426622	0.999989	-3.79884
1556715_PM_at	PRPSAP1	0.249161	2.25838	2.10386	0.0427068	0.999989	-3.79936
1563109_PM_at	---	0.140854	1.80242	2.10378	0.0427145	0.999989	-3.79945
206969_PM_at	KRT34 /// LOC100653049	0.814843	3.82283	2.10347	0.0427434	0.999989	-3.79979
1553542_PM_at	CCDC125	-0.15944	2.64587	-2.10334	0.0427558	0.999989	-3.79994
1562457_PM_at	NCKAP5L	-0.113176	2.01428	-2.10333	0.0427561	0.999989	-3.79994
224597_PM_at	LINC00657	0.105543	9.41809	2.10332	0.0427572	0.999989	-3.79995
223665_PM_at	ACTRT3	-0.229338	3.9954	-2.10319	0.0427694	0.999989	-3.8001
220815_PM_at	CTNNA3	0.137524	1.04076	2.10261	0.0428239	0.999989	-3.80074
226020_PM_s_at	DAB1 /// OMA1	0.317945	5.84504	2.10246	0.0428374	0.999989	-3.8009
215477_PM_at	---	-0.129988	1.26769	-2.10208	0.0428728	0.999989	-3.80131
217990_PM_at	GMPR2	0.210272	6.77403	2.10123	0.0429522	0.999989	-3.80224
204160_PM_s_at	ENPP4	-0.634541	4.3549	-2.10121	0.0429539	0.999989	-3.80226
212221_PM_x_at	IDS	0.210067	8.49144	2.10038	0.0430316	0.999989	-3.80317
238445_PM_x_at	MGAT5B	-0.277551	3.69416	-2.09979	0.0430873	0.999989	-3.80382
216616_PM_at	---	0.178177	1.83739	2.09978	0.043088	0.999989	-3.80383
213071_PM_at	DPT	-1.25835	6.33528	-2.09944	0.0431197	0.999989	-3.8042
1562657_PM_a_at	C10orf90	-0.137964	1.13215	-2.0994	0.0431233	0.999989	-3.80424
211169_PM_s_at	PPP1R3A	0.178336	1.50931	2.09899	0.0431619	0.999989	-3.80469
234761_PM_at	---	0.115642	2.07654	2.09886	0.0431738	0.999989	-3.80483
235048_PM_at	FAM169A	-0.278211	4.52988	-2.09884	0.043176	0.999989	-3.80485
222479_PM_s_at	DYNC1LI1	-0.174939	7.22151	-2.09841	0.0432162	0.999989	-3.80532
211955_PM_at	IPO5	0.178888	8.31066	2.09825	0.043231	0.999989	-3.80549
239147_PM_at	ARSK	0.266458	3.95576	2.09777	0.0432765	0.999989	-3.80602
226096_PM_at	FNDC5	0.396206	1.86235	2.09753	0.0432992	0.999989	-3.80629
216208_PM_s_at	ATF6B	0.182948	3.35788	2.09749	0.0433029	0.999989	-3.80633
217542_PM_at	MDM2	0.209196	6.43829	2.09739	0.043312	0.999989	-3.80644
230754_PM_at	ZBTB38	0.206481	3.77373	2.09738	0.0433128	0.999989	-3.80644
222072_PM_at	ADD3-AS1	0.462225	2.30321	2.09639	0.0434063	0.999989	-3.80753
215574_PM_at	---	-0.518286	3.16493	-2.09621	0.0434233	0.999989	-3.80773
1559124_PM_at	LOC644135	0.15992	0.836783	2.09616	0.0434283	0.999989	-3.80778
1560383_PM_at	OTTHUMG00000160692 /// RP11-752D24.2	0.14864	1.35757	2.09597	0.0434455	0.999989	-3.80798
1562950_PM_at	AC005616.1 /// OTTHUMG00000180803	-0.129952	1.05039	-2.09566	0.0434748	0.999989	-3.80832
220891_PM_at	TRMT44	-0.178636	1.87789	-2.09563	0.0434779	0.999989	-3.80836
227986_PM_at	ZNF343	0.274109	4.75106	2.0955	0.0434907	0.999989	-3.80851
1567319_PM_at	---	-0.203071	1.42041	-2.09549	0.0434909	0.999989	-3.80851
205094_PM_at	PEX12	0.22263	4.87099	2.09544	0.0434962	0.999989	-3.80857
209840_PM_s_at	LRRN3	0.754647	3.67357	2.09487	0.0435494	0.999989	-3.80918
1555429_PM_at	---	-0.176726	1.5677	-2.09448	0.0435871	0.999989	-3.80962
213138_PM_at	ARID5A	-0.287219	3.381	-2.09445	0.0435897	0.999989	-3.80965
218245_PM_at	TSKU	0.233478	6.45645	2.09441	0.0435936	0.999989	-3.80969
206824_PM_at	CES1P1	-0.168414	2.38192	-2.0944	0.0435942	0.999989	-3.8097
229429_PM_x_at	LINC00623 /// LOC728875	-0.941287	6.68299	-2.09416	0.0436167	0.999989	-3.80996
231546_PM_at	---	-0.144373	1.30815	-2.09387	0.0436442	0.999989	-3.81028
1554943_PM_at	VIL1	0.0962061	2.20382	2.09374	0.0436571	0.999989	-3.81042
242621_PM_at	ZSCAN25	0.379892	2.70528	2.09339	0.04369	0.999989	-3.8108
213173_PM_at	PCNX	-0.16034	5.86116	-2.09334	0.043695	0.999989	-3.81086
209839_PM_at	DNM3	-0.471049	3.95522	-2.09315	0.0437127	0.999989	-3.81106
219547_PM_at	COX15	0.15694	6.92259	2.09312	0.0437156	0.999989	-3.8111
235031_PM_at	---	0.318677	3.05712	2.09304	0.0437228	0.999989	-3.81118
235110_PM_at	PLA2G16	0.610543	2.94609	2.09277	0.0437489	0.999989	-3.81148
1556783_PM_a_at	---	0.304366	1.4023	2.09276	0.0437494	0.999989	-3.81149
206872_PM_at	SLC17A1	-0.135522	1.05874	-2.09276	0.0437497	0.999989	-3.81149
205281_PM_s_at	PIGA	-0.233669	5.00948	-2.09182	0.0438388	0.999989	-3.81251
240837_PM_at	FNDC7	0.158966	2.64891	2.09174	0.0438464	0.999989	-3.8126
1566171_PM_at	RFFL	-0.261618	3.69996	-2.09173	0.0438476	0.999989	-3.81261
204123_PM_at	LIG3	-0.248203	3.68391	-2.0916	0.0438601	0.999989	-3.81276
244616_PM_x_at	MDM2	0.161641	6.3546	2.09109	0.0439084	0.999989	-3.81331
242298_PM_x_at	---	-0.198185	2.23962	-2.09088	0.0439287	0.999989	-3.81354
239958_PM_at	PSMD5-AS1	0.199074	1.98859	2.09083	0.0439335	0.999989	-3.8136
225968_PM_at	PRICKLE2	-0.148594	8.8345	-2.09021	0.0439924	0.999989	-3.81427
205116_PM_at	LAMA2	0.472406	7.03005	2.09017	0.0439964	0.999989	-3.81431
220196_PM_at	MUC16	-0.131632	0.964878	-2.08998	0.0440141	0.999989	-3.81452
241717_PM_at	MOBP	0.133084	1.91681	2.08998	0.0440144	0.999989	-3.81452
240457_PM_at	---	-0.173042	1.84602	-2.08992	0.0440201	0.999989	-3.81459
222496_PM_s_at	RBM47	-0.963014	3.95162	-2.08956	0.0440547	0.999989	-3.81498
242056_PM_at	TRIM45	0.253875	4.39391	2.08948	0.0440623	0.999989	-3.81507
213502_PM_x_at	GUSBP11	-0.221964	4.44784	-2.0893	0.0440795	0.999989	-3.81526
240169_PM_at	OTTHUMG00000175561 /// RP4-545K15.5	0.227037	5.09519	2.08924	0.0440848	0.999989	-3.81532
1556460_PM_a_at	ARHGAP22-IT1	-0.17244	1.27326	-2.08923	0.0440862	0.999989	-3.81534
217505_PM_at	KLHL23 /// PHOSPHO2-KLHL23	-0.200703	1.62712	-2.08898	0.0441095	0.999989	-3.8156
1567251_PM_at	OR10A3	-0.160284	1.23494	-2.08888	0.0441193	0.999989	-3.81572
229587_PM_at	UBA2	-0.225728	5.79883	-2.08878	0.0441286	0.999989	-3.81582
214823_PM_at	ZNF204P	-0.236104	2.02185	-2.08855	0.0441514	0.999989	-3.81608
217253_PM_at	SH3BP2	-0.179212	5.11001	-2.08845	0.0441605	0.999989	-3.81618
241532_PM_at	---	-0.154347	1.78674	-2.08829	0.0441758	0.999989	-3.81636
1554228_PM_a_at	C8orf56	0.111013	2.67337	2.08805	0.0441988	0.999989	-3.81662
233112_PM_at	---	0.339178	2.54058	2.08799	0.0442044	0.999989	-3.81668
221460_PM_at	OR2C1	0.117432	1.32684	2.08724	0.0442764	0.999989	-3.8175
243095_PM_at	OTTHUMG00000177343 /// RP11-109M19.1	0.109737	3.74953	2.08706	0.0442938	0.999989	-3.8177
202358_PM_s_at	SNX19	-0.146852	7.57523	-2.08694	0.0443053	0.999989	-3.81783
1553025_PM_at	GPR126	0.320313	1.29235	2.08647	0.0443506	0.999989	-3.81834
239542_PM_at	ITPR3 /// LOC101060688	0.231373	2.50582	2.0863	0.0443667	0.999989	-3.81853
243049_PM_at	---	0.155968	1.48382	2.08598	0.0443978	0.999989	-3.81888
1552343_PM_s_at	PDE7A	0.326084	1.9383	2.08588	0.0444074	0.999989	-3.81899
1562022_PM_s_at	LOC100130987 /// RAD9A	0.209455	2.55779	2.08554	0.0444394	0.999989	-3.81935
1557700_PM_at	POLH	0.185018	2.10537	2.08552	0.0444416	0.999989	-3.81937
216275_PM_at	BUB1	-0.360074	3.99563	-2.08544	0.0444492	0.999989	-3.81946
1552586_PM_at	TRPV3	-0.179015	2.08573	-2.0854	0.0444536	0.999989	-3.81951
229705_PM_at	PIK3C3	0.323729	3.94853	2.08519	0.0444736	0.999989	-3.81973
224823_PM_at	MYLK	-0.205437	10.4758	-2.08499	0.044493	0.999989	-3.81995
229498_PM_at	MBNL3	-0.416197	5.13891	-2.08489	0.0445023	0.999989	-3.82006
212836_PM_at	POLD3	-0.220815	6.59875	-2.08486	0.0445053	0.999989	-3.82009
237639_PM_at	TMEM207	-0.0998268	0.685723	-2.08475	0.0445161	0.999989	-3.82021
205574_PM_x_at	BMP1	0.297609	4.71567	2.08464	0.0445268	0.999989	-3.82033
1560648_PM_s_at	TSPYL1	0.205914	5.31245	2.08449	0.0445412	0.999989	-3.8205
1564985_PM_a_at	SLC8A1	-0.184958	1.36978	-2.08394	0.0445938	0.999989	-3.82109
238156_PM_at	---	-0.291763	3.8491	-2.08394	0.0445944	0.999989	-3.8211
232764_PM_at	CCNB2	-0.208184	3.9109	-2.08386	0.0446017	0.999989	-3.82118
1553936_PM_a_at	MGC2848	-0.168823	1.53616	-2.08357	0.0446293	0.999989	-3.82149
217356_PM_s_at	PGK1	-0.188451	8.68735	-2.08349	0.0446377	0.999989	-3.82158
210456_PM_at	PCYT1B	-0.126338	2.04307	-2.08302	0.0446831	0.999989	-3.82209
1555762_PM_s_at	RBM15	-0.155855	8.54047	-2.083	0.0446851	0.999989	-3.82212
242564_PM_at	---	0.34538	3.9138	2.08254	0.0447295	0.999989	-3.82262
234517_PM_at	---	0.126682	3.70552	2.08243	0.0447403	0.999989	-3.82274
1554287_PM_at	TRIM4	0.316246	3.68564	2.08237	0.044746	0.999989	-3.8228
236556_PM_s_at	LONRF1	-0.217936	2.30486	-2.08236	0.0447469	0.999989	-3.82281
1556029_PM_s_at	NMNAT2	0.525938	4.29772	2.08219	0.0447637	0.999989	-3.823
235117_PM_at	CHAC2	-0.296011	4.4013	-2.08207	0.0447749	0.999989	-3.82312
204016_PM_at	LARS2	-0.21741	4.91862	-2.08133	0.0448463	0.999989	-3.82392
200593_PM_s_at	HNRNPU	-0.120208	9.40595	-2.0812	0.0448593	0.999989	-3.82407
211203_PM_s_at	CNTN1	-0.462384	1.80382	-2.08075	0.0449025	0.999989	-3.82455
241120_PM_s_at	CDC20B	0.164503	1.77269	2.08059	0.0449182	0.999989	-3.82473
1563208_PM_s_at	C3orf65	0.181137	1.55543	2.08042	0.0449351	0.999989	-3.82492
208477_PM_at	KCNC1	0.0837682	0.968865	2.08038	0.0449386	0.999989	-3.82496
222333_PM_at	ALS2CL	-0.161742	1.74408	-2.08028	0.0449489	0.999989	-3.82507
213068_PM_at	DPT	-1.14519	6.8466	-2.08009	0.0449666	0.999989	-3.82527
236823_PM_at	IDS	0.182431	2.31006	2.07942	0.0450324	0.999989	-3.826
209460_PM_at	ABAT	-0.436259	6.60118	-2.07899	0.0450746	0.999989	-3.82647
216894_PM_x_at	CDKN1C	0.158804	4.44089	2.07875	0.0450979	0.999989	-3.82673
1564931_PM_at	---	-0.100854	1.08273	-2.07867	0.0451049	0.999989	-3.82681
1552396_PM_at	WFDC6	-0.135662	1.75021	-2.07801	0.0451699	0.999989	-3.82753
236687_PM_at	---	-0.134716	1.22209	-2.07769	0.0452014	0.999989	-3.82789
218604_PM_at	LEMD3	-0.108873	9.02567	-2.07766	0.0452039	0.999989	-3.82791
231947_PM_at	MYCT1	0.991806	4.49465	2.07762	0.0452082	0.999989	-3.82796
239660_PM_at	RALGAPA2	-0.183299	1.93062	-2.07754	0.0452153	0.999989	-3.82804
[truncated: 52,716 more rows]
