# Supplementary material for: Identification of regulators of the myofibroblast phenotype of primary dermal fibroblasts from early diffuse systemic sclerosis patients
Source: Sci Rep. 2019 Mar 14;9:4521. doi: 10.1038/s41598-019-41153-w (PMC6418101; doi:10.1038/s41598-019-41153-w)
Supplement: Supplementary file 6 — Supp Table 5 [file 41598_2019_41153_MOESM6_ESM.xlsx]

## Sheet: Sheet1
ID	Gene Symbol	log fold change	AveExpr	t	P.Value	adj.P.Val	B
208751_PM_at	NAPA	-0.975473	4.65637	-6.01091	7.07874e-07	0.0228805	5.40743
1563549_PM_a_at	ANO8	-0.493742	3.95054	-5.88761	1.03174e-06	0.0228805	5.09235
225162_PM_at	SH3D19	0.495912	8.96845	5.7725	1.46699e-06	0.0228805	4.7973
205462_PM_s_at	HPCAL1	-0.865314	3.9376	-5.72959	1.67271e-06	0.0228805	4.68713
216973_PM_s_at	HOXB7	-5.0203	5.28773	-5.62475	2.3052e-06	0.0252258	4.41752
214013_PM_s_at	TBC1D1	-1.18381	3.95579	-5.47579	3.63542e-06	0.033152	4.03374
227467_PM_at	RDH10	1.36771	9.21853	5.41077	4.43488e-06	0.0339766	3.866
203819_PM_s_at	IGF2BP3	-1.85897	5.96156	-5.36611	5.08333e-06	0.0339766	3.75074
212552_PM_at	HPCAL1	-0.904444	4.35159	-5.33508	5.58876e-06	0.0339766	3.67063
204779_PM_s_at	HOXB7	-5.18289	5.13237	-5.2067	8.26967e-06	0.0370424	3.33913
204195_PM_s_at	PKNOX1	-0.577677	5.95655	-5.20015	8.43642e-06	0.0370424	3.32223
203186_PM_s_at	S100A4	-0.591426	10.8006	-5.17719	9.04821e-06	0.0370424	3.26293
212350_PM_at	TBC1D1	-0.783466	7.87986	-5.15434	9.70091e-06	0.0370424	3.20392
1568868_PM_at	CYP27C1	-2.02048	5.21882	-5.1414	1.00908e-05	0.0370424	3.17053
201349_PM_at	SLC9A3R1	-1.20894	6.08128	-5.13932	1.01551e-05	0.0370424	3.16514
1558742_PM_at	---	-0.505148	1.36494	-5.08693	1.19114e-05	0.0407333	3.02991
226021_PM_at	RDH10	1.06006	9.54605	5.05794	1.30098e-05	0.0418725	2.95509
242445_PM_at	FGD4	-1.4889	2.7048	-5.03275	1.40458e-05	0.0426952	2.89008
214829_PM_at	AASS	0.735868	4.7344	4.95456	1.78121e-05	0.0512942	2.68841
226344_PM_at	ZMAT1	-0.723536	2.42675	-4.89279	2.14817e-05	0.0539155	2.52927
218959_PM_at	HOXC10	-5.64425	5.99034	-4.89031	2.16441e-05	0.0539155	2.52286
1561304_PM_a_at	LOC100422781	0.636972	1.94675	4.88978	2.16785e-05	0.0539155	2.52151
202320_PM_at	GTF3C1	-0.513178	4.09146	-4.78227	3.00139e-05	0.0645461	2.24488
76897_PM_s_at	FKBP15	-1.2455	1.93681	-4.76633	3.14936e-05	0.0645461	2.20394
1558101_PM_at	NFIA	1.53831	4.74443	4.76286	3.18262e-05	0.0645461	2.195
239694_PM_at	TRIM7	-1.39168	5.51624	-4.75373	3.27154e-05	0.0645461	2.17156
224301_PM_x_at	H2AFJ	-0.640763	7.96103	-4.75131	3.29549e-05	0.0645461	2.16535
219726_PM_at	NLGN3	1.10951	3.18695	4.73743	3.43648e-05	0.0645461	2.1297
224149_PM_x_at	SLMAP	-0.944593	4.28124	-4.7342	3.47012e-05	0.0645461	2.12141
235887_PM_at	---	0.8231	6.08517	4.72768	3.53903e-05	0.0645461	2.10468
204778_PM_x_at	HOXB7	-1.80419	3.75468	-4.6903	3.96111e-05	0.0699136	2.00877
57082_PM_at	LDLRAP1	-0.598403	5.81235	-4.6586	4.35774e-05	0.0726442	1.92752
216216_PM_at	SLIT3	0.462553	1.75411	4.64694	4.51327e-05	0.0726442	1.89766
206023_PM_at	NMU	-1.07921	2.6187	-4.64239	4.57543e-05	0.0726442	1.88601
203618_PM_at	FAIM2	0.658714	3.58612	4.62409	4.83422e-05	0.0726442	1.83916
226461_PM_at	HOXB9	-1.02849	3.25743	-4.61686	4.94033e-05	0.0726442	1.82067
235723_PM_at	BNC2	0.982083	6.22993	4.60047	5.18963e-05	0.0726442	1.77873
221656_PM_s_at	ARHGEF10L	-0.794143	5.60687	-4.59872	5.21698e-05	0.0726442	1.77426
206877_PM_at	MXD1	0.597011	1.53628	4.59859	5.21902e-05	0.0726442	1.77392
216815_PM_at	OTTHUMG00000014896 /// RP3-334F4.2	0.322553	1.12716	4.59278	5.31074e-05	0.0726442	1.75908
225245_PM_x_at	H2AFJ	-0.669637	7.89232	-4.57807	5.55044e-05	0.0740712	1.72148
201953_PM_at	CIB1	-0.424863	6.90696	-4.56503	5.77183e-05	0.0748437	1.68815
217389_PM_s_at	ATF5	1.32691	5.65508	4.55873	5.8819e-05	0.0748437	1.67206
1556694_PM_a_at	---	-0.844905	1.94605	-4.55059	6.027e-05	0.0749471	1.6513
223655_PM_at	CD163L1	-2.00138	4.60763	-4.5426	6.17312e-05	0.0750582	1.63088
242107_PM_x_at	TBX18	0.957225	5.01436	4.50041	7.00388e-05	0.0825445	1.52329
235570_PM_at	RBMS3	0.687664	9.19907	4.49629	7.09055e-05	0.0825445	1.51281
212020_PM_s_at	MKI67	-1.64953	4.0563	-4.47967	7.45166e-05	0.0830215	1.47047
231936_PM_at	HOXC9	-2.46668	4.93419	-4.47835	7.48118e-05	0.0830215	1.4671
235562_PM_at	C3orf70	-1.10608	2.65167	-4.47366	7.58672e-05	0.0830215	1.45516
203978_PM_at	NUBP1	-0.550198	6.07565	-4.4547	8.02838e-05	0.085396	1.40693
200051_PM_at	SART1	-0.454381	5.73557	-4.45107	8.11586e-05	0.085396	1.39769
220834_PM_at	MS4A12	-0.665099	1.37269	-4.41504	9.03589e-05	0.0908534	1.30615
203820_PM_s_at	IGF2BP3	-1.89017	4.91292	-4.40082	9.42678e-05	0.0908534	1.27004
215031_PM_x_at	RNF126	-0.435682	5.5241	-4.40019	9.44441e-05	0.0908534	1.26845
216342_PM_x_at	OTTHUMG00000031784 /// RP5-1068H6.3	0.328199	9.87964	4.39578	9.56919e-05	0.0908534	1.25726
1569986_PM_x_at	TNNT3	0.830665	3.20415	4.39528	9.58343e-05	0.0908534	1.25599
205366_PM_s_at	HOXB6	-1.86641	5.04922	-4.39362	9.63081e-05	0.0908534	1.25178
221790_PM_s_at	LDLRAP1	-0.626821	5.20895	-4.37234	0.0001026	0.0951488	1.19782
228499_PM_at	PFKFB4	-1.48731	4.68903	-4.35829	0.000106975	0.0975519	1.16222
241445_PM_at	---	-0.552217	2.6279	-4.34453	0.000111435	0.0988372	1.12739
223865_PM_at	SOX6	-1.5321	2.36845	-4.34283	0.000111997	0.0988372	1.1231
206159_PM_at	GDF10	2.1044	3.06747	4.32392	0.000118458	0.101324	1.07528
228415_PM_at	AP1S2	-1.13986	6.0923	-4.32288	0.000118824	0.101324	1.07264
1568680_PM_s_at	YTHDC2	-0.72591	3.86289	-4.31619	0.000121206	0.101324	1.05572
208837_PM_at	TMED3	-0.428061	8.15993	-4.30377	0.000125747	0.101324	1.02435
222290_PM_at	OR2A20P /// OR2A9P	1.41154	6.12812	4.30112	0.000126738	0.101324	1.01766
224975_PM_at	NFIA	0.963389	8.49745	4.29301	0.000129819	0.101324	0.997175
222610_PM_s_at	S100PBP	0.533633	5.43982	4.29134	0.000130463	0.101324	0.992956
1552502_PM_s_at	RHBDL2	-1.43612	3.29061	-4.28283	0.000133787	0.101324	0.971498
224976_PM_at	NFIA	1.25604	7.25735	4.28092	0.000134548	0.101324	0.966665
225000_PM_at	PRKAR2A	-0.342415	8.78772	-4.27758	0.000135883	0.101324	0.958244
217787_PM_s_at	GALNT2	-0.810361	6.22432	-4.27473	0.000137031	0.101324	0.951069
226806_PM_s_at	NFIA	1.09549	8.25617	4.27348	0.000137538	0.101324	0.947917
241789_PM_at	RBMS3	0.740275	8.1306	4.26835	0.000139641	0.101324	0.934979
213708_PM_s_at	MLX	-0.370457	9.25635	-4.26369	0.000141579	0.101324	0.923221
218671_PM_s_at	ATPIF1	-0.349182	7.184	-4.26127	0.000142593	0.101324	0.917137
202153_PM_s_at	NUP62	-0.517273	7.02611	-4.25422	0.000145593	0.101944	0.899383
201125_PM_s_at	ITGB5	-0.388417	9.75849	-4.24925	0.000147747	0.101944	0.886859
206491_PM_s_at	NAPA	-0.643549	5.51867	-4.23967	0.000151987	0.101944	0.862729
202096_PM_s_at	TSPO	-0.470574	7.94557	-4.2337	0.000154684	0.101944	0.847726
1567248_PM_at	OR9A1P	-0.330065	0.747461	-4.22642	0.000158042	0.101944	0.829408
204021_PM_s_at	PURA	-0.498379	4.88511	-4.22149	0.000160359	0.101944	0.816998
241808_PM_at	ZC2HC1A	0.347866	7.25616	4.21878	0.000161643	0.101944	0.810196
200601_PM_at	ACTN4	-0.646391	7.34096	-4.21644	0.00016276	0.101944	0.804326
204999_PM_s_at	ATF5	1.71758	5.42169	4.20927	0.000166236	0.101944	0.786303
216037_PM_x_at	TCF7L2	0.465426	9.8797	4.20533	0.000168179	0.101944	0.776393
217910_PM_x_at	MLX	-0.449757	8.78778	-4.20062	0.000170527	0.101944	0.764568
230265_PM_at	---	0.260514	10.319	4.19917	0.000171254	0.101944	0.760938
1559399_PM_s_at	ZCCHC10	-1.13244	5.08765	-4.19836	0.000171664	0.101944	0.758898
208583_PM_x_at	HIST1H2AJ	-0.487717	5.83837	-4.19726	0.000172219	0.101944	0.756145
218236_PM_s_at	PRKD3	0.424053	8.29686	4.19615	0.000172786	0.101944	0.753343
225504_PM_at	---	0.709942	5.93928	4.19518	0.000173277	0.101944	0.750926
236436_PM_at	SLC25A45	-0.892177	5.62316	-4.18833	0.000176805	0.102914	0.733733
1562290_PM_at	---	-0.365499	1.12109	-4.18227	0.000179989	0.103365	0.718513
210752_PM_s_at	MLX	-0.568531	6.31133	-4.17726	0.000182659	0.103365	0.705956
225355_PM_at	NEURL1B	-1.54945	4.70991	-4.17616	0.000183248	0.103365	0.703208
235759_PM_at	---	0.412247	7.09563	4.16835	0.000187508	0.103424	0.683609
228214_PM_at	SOX6	-2.59506	3.32637	-4.16364	0.000190116	0.103424	0.67183
201168_PM_x_at	ARHGDIA	-0.464656	6.53437	-4.16117	0.0001915	0.103424	0.665642
1552946_PM_at	ZNF114	-0.431116	0.986236	-4.15937	0.00019252	0.103424	0.661114
220398_PM_at	GNPTAB	0.709577	2.24598	4.15887	0.000192803	0.103424	0.659862
219990_PM_at	E2F8	-0.504866	2.07685	-4.14951	0.000198174	0.10432	0.636431
210627_PM_s_at	MOGS	-0.550717	5.52091	-4.14409	0.00020135	0.10432	0.622871
204998_PM_s_at	ATF5	1.59388	7.60859	4.141	0.000203182	0.10432	0.615148
237479_PM_at	---	-0.486707	2.60668	-4.14011	0.000203713	0.10432	0.612921
201165_PM_s_at	PUM1	0.226225	8.53312	4.13962	0.000204006	0.10432	0.611693
212429_PM_s_at	GTF3C2	-0.561957	6.24038	-4.13377	0.00020754	0.104677	0.59705
1560018_PM_at	ARPP21	-0.43389	1.78607	-4.13214	0.000208532	0.104677	0.592981
219749_PM_at	SH2D4A	0.675197	9.41917	4.11781	0.000217475	0.107267	0.557171
236285_PM_at	KLHDC7B	1.61178	1.88159	4.11522	0.000219135	0.107267	0.55069
209343_PM_at	EFHD1	-2.06337	6.26532	-4.11317	0.000220456	0.107267	0.545564
218279_PM_s_at	---	-0.881199	6.7761	-4.1115	0.000221532	0.107267	0.541411
1556713_PM_at	---	-0.406829	1.67258	-4.09726	0.00023096	0.11026	0.505871
37652_PM_at	CABIN1	-0.484564	4.49562	-4.0961	0.000231745	0.11026	0.502976
214447_PM_at	ETS1	-0.575354	3.5779	-4.08764	0.000237551	0.111123	0.481876
213849_PM_s_at	PPP2R2B	-1.50419	3.8958	-4.08754	0.000237619	0.111123	0.481632
217929_PM_s_at	KIAA0319L	-0.550937	3.18341	-4.08308	0.000240737	0.111627	0.470516
1560851_PM_at	LINC00619	-1.58988	5.21565	-4.07818	0.000244212	0.112061	0.458297
1557295_PM_a_at	---	-0.85749	4.28481	-4.076	0.00024577	0.112061	0.452875
241728_PM_at	---	-0.416436	1.2199	-4.06821	0.000251431	0.112283	0.433457
1562381_PM_at	HLA-F-AS1	-0.468218	2.68304	-4.06297	0.000255303	0.112283	0.420426
212347_PM_x_at	MIR4800 /// MXD4	-0.470455	4.0735	-4.05941	0.000257974	0.112283	0.411552
201911_PM_s_at	FARP1 /// FARP1-IT1	-0.658203	6.53786	-4.05636	0.00026028	0.112283	0.403964
1559278_PM_at	---	-0.324807	1.35801	-4.05492	0.000261372	0.112283	0.400393
212372_PM_at	MYH10	1.01283	8.93832	4.0533	0.00026261	0.112283	0.396364
226073_PM_at	TMEM218	0.355904	7.37886	4.05303	0.000262817	0.112283	0.395694
227014_PM_at	ASPHD2	1.074	5.65365	4.05166	0.000263868	0.112283	0.392289
225332_PM_at	OIP5-AS1	0.356539	8.32793	4.05011	0.000265063	0.112283	0.388437
202716_PM_at	PTPN1	-0.431011	5.7636	-4.04721	0.000267314	0.112283	0.381227
219559_PM_at	SLC17A9	-0.949034	3.67773	-4.0408	0.000272362	0.112283	0.365278
213951_PM_s_at	PSMC3IP	-0.376442	9.28444	-4.03996	0.000273025	0.112283	0.363202
230958_PM_s_at	---	1.07053	8.86368	4.03831	0.000274341	0.112283	0.359102
230761_PM_at	---	0.482093	2.66407	4.0375	0.000274987	0.112283	0.357098
209427_PM_at	SMTN	-0.766006	4.75953	-4.02187	0.000287798	0.116644	0.318276
243028_PM_x_at	---	-0.663994	1.42192	-4.00895	0.000298823	0.118371	0.286229
226496_PM_at	ZCCHC7	0.352367	8.68724	4.0089	0.000298861	0.118371	0.28612
230348_PM_at	LATS2	-0.777371	2.9872	-4.00659	0.000300875	0.118371	0.280395
239077_PM_at	CSGALNACT2	-0.762298	4.99704	-4.0046	0.000302625	0.118371	0.275449
238964_PM_at	FIGN	-0.860683	3.86535	-4.00216	0.000304775	0.118371	0.269416
218112_PM_at	MRPS34	-0.407934	5.68312	-4.00186	0.000305041	0.118371	0.268672
223208_PM_at	KCTD10	-0.405989	8.43486	-3.99639	0.000309927	0.119306	0.255124
55093_PM_at	CHPF2	-0.478039	6.71896	-3.99284	0.00031314	0.119306	0.246332
1566438_PM_at	---	-0.278156	1.82857	-3.99191	0.000313991	0.119306	0.244019
223313_PM_s_at	MAGED4 /// MAGED4B /// SNORA11D	-0.749321	6.74324	-3.98876	0.000316878	0.119537	0.236218
242137_PM_at	RBMS3	1.02895	6.21503	3.98649	0.00031897	0.119537	0.230608
238268_PM_at	---	-0.350559	2.54931	-3.9813	0.000323813	0.120527	0.217764
224022_PM_x_at	WNT16	-1.66347	3.91578	-3.97221	0.000332461	0.122	0.195296
244569_PM_at	C8orf37	0.892843	5.98944	3.96671	0.000337808	0.122	0.181698
218280_PM_x_at	HIST2H2AA3 /// HIST2H2AA4	-0.721123	6.44485	-3.9649	0.000339584	0.122	0.177227
1555953_PM_at	SLC19A1	-1.8062	4.56578	-3.96398	0.000340498	0.122	0.174936
235805_PM_at	---	-0.483563	2.05367	-3.96246	0.000341994	0.122	0.171199
224601_PM_at	SNHG16 /// SNORD1C	0.349931	8.94848	3.96225	0.000342206	0.122	0.170671
239760_PM_at	OTTHUMG00000177839 /// RP11-257O5.2	0.793062	3.82961	3.95973	0.000344715	0.122	0.164445
208624_PM_s_at	EIF4G1	-0.347235	7.9887	-3.95884	0.000345609	0.122	0.162238
1566464_PM_at	KCNK1	-0.309584	1.04977	-3.95334	0.000351158	0.122251	0.148663
206745_PM_at	HOXC11	-2.79	3.33518	-3.95264	0.000351864	0.122251	0.146951
242058_PM_at	---	-0.677658	2.44792	-3.94936	0.000355224	0.122251	0.13885
229942_PM_at	BNC2	1.2371	7.49002	3.94933	0.000355256	0.122251	0.138773
216511_PM_s_at	TCF7L2	0.599331	9.45947	3.94319	0.000361632	0.122649	0.123612
1555620_PM_a_at	PTGIR	0.470202	2.60617	3.94262	0.000362221	0.122649	0.122226
216307_PM_at	DGKB	-0.649157	1.54627	-3.94073	0.000364213	0.122649	0.117551
227061_PM_at	---	0.588543	9.89869	3.9376	0.000367521	0.122649	0.109847
235709_PM_at	GAS2L3	-0.911874	3.16937	-3.93751	0.000367622	0.122649	0.109612
221350_PM_at	HOXC8	-1.34203	4.64534	-3.92111	0.000385471	0.127805	0.069209
219022_PM_at	C12orf43	-0.46138	6.16966	-3.91096	0.000396942	0.127805	0.0442205
50400_PM_at	PAOX	-0.482346	3.60914	-3.91025	0.000397753	0.127805	0.0424812
227767_PM_at	CSNK1G3	0.361402	9.60987	3.90786	0.000400504	0.127805	0.0366081
236716_PM_at	OTTHUMG00000175912 /// RP11-731J8.2	-0.475345	1.24319	-3.90556	0.000403173	0.127805	0.0309492
239183_PM_at	ANGPTL1	1.28103	4.20826	3.90473	0.000404144	0.127805	0.028898
202740_PM_at	ABHD14A-ACY1 /// ACY1	-0.465233	5.29941	-3.90302	0.000406136	0.127805	0.0247083
203272_PM_s_at	TUSC2	-0.485937	5.97549	-3.90289	0.00040629	0.127805	0.0243865
225440_PM_at	AGPAT3	-0.532271	5.85496	-3.901	0.000408512	0.127805	0.0197388
1569796_PM_s_at	ATRNL1	-0.963281	1.82887	-3.90038	0.00040924	0.127805	0.018222
242197_PM_x_at	CD36	1.23622	1.65489	3.89772	0.000412399	0.127805	0.0116693
232083_PM_at	KIF16B	-0.973663	3.50069	-3.89636	0.000414014	0.127805	0.00833987
220375_PM_s_at	LOC100996485	-0.568276	3.68924	-3.89294	0.000418125	0.127805	-7.90195e-05
227126_PM_at	PTPRG	0.544303	8.09466	3.8914	0.000419978	0.127805	-0.00384577
1559670_PM_at	LOC100506489	-0.405339	1.61672	-3.8901	0.000421562	0.127805	-0.0070543
36994_PM_at	ATP6V0C	-0.399633	8.12074	-3.88708	0.000425249	0.127805	-0.0144722
225014_PM_at	SMIM20	0.474328	6.35801	3.88581	0.000426797	0.127805	-0.0175694
226497_PM_s_at	FLT1	-1.73822	4.60558	-3.88457	0.000428327	0.127805	-0.0206163
221152_PM_at	COL8A1	-0.696336	2.13867	-3.88263	0.000430724	0.127805	-0.0253717
211716_PM_x_at	ARHGDIA	-0.454235	7.52857	-3.88255	0.000430833	0.127805	-0.0255873
229972_PM_at	AC147651.4 /// OTTHUMG00000151414	-0.7264	2.40809	-3.8815	0.00043213	0.127805	-0.0281489
218158_PM_s_at	APPL1	0.299317	7.73443	3.87775	0.000436826	0.1285	-0.0373565
203896_PM_s_at	PLCB4	-2.00649	5.36844	-3.8731	0.000442718	0.129438	-0.0487702
214355_PM_x_at	CTAGE15 /// CTAGE4 /// CTAGE6 /// CTAGE8 /// CTAGE9 /// LOC101060696	0.717435	4.06584	3.87151	0.000444748	0.129438	-0.0526682
237978_PM_at	---	-0.581197	1.83138	-3.86718	0.000450321	0.130367	-0.0632755
221414_PM_s_at	DEFB126	-0.247609	1.00475	-3.86374	0.000454805	0.130562	-0.0717167
211985_PM_s_at	CALM1 /// CALM2 /// CALM3	-0.245267	9.96689	-3.86281	0.000456024	0.130562	-0.0739963
223482_PM_at	TMEM120A	-0.410251	7.34438	-3.86118	0.000458155	0.130562	-0.0779686
1555357_PM_at	DDX53	-0.339437	0.747389	-3.85937	0.000460556	0.130566	-0.0824196
203136_PM_at	RABAC1	-0.386419	8.3959	-3.8506	0.000472316	0.13321	-0.103897
219199_PM_at	AFF4	-0.49714	2.12771	-3.84534	0.000479496	0.13369	-0.116749
207969_PM_x_at	ACRV1	-0.302634	1.1418	-3.843	0.000482737	0.13369	-0.122486
235989_PM_at	---	0.817425	4.07054	3.84206	0.000484043	0.13369	-0.124787
241708_PM_at	DOCK1	-0.577799	3.71599	-3.83887	0.000488494	0.13369	-0.132584
224573_PM_at	RNASEK /// RNASEK-C17orf49	-0.283411	10.0368	-3.83847	0.000489053	0.13369	-0.133557
236287_PM_at	---	-0.31901	0.957396	-3.83417	0.000495129	0.13369	-0.144073
211202_PM_s_at	KDM5B	0.320307	8.27714	3.83387	0.00049556	0.13369	-0.144815
234648_PM_s_at	NXF5	-0.289523	2.22096	-3.83114	0.000499456	0.13369	-0.151485
231791_PM_at	ASAH2	-0.638881	1.57884	-3.83059	0.000500241	0.13369	-0.152821
1554666_PM_at	LOC100130950	0.435588	1.80237	3.83037	0.000500559	0.13369	-0.153363
226725_PM_at	SLFN5	0.607391	7.33809	3.82913	0.000502332	0.13369	-0.156374
1553706_PM_at	HTRA4	-0.803628	1.43658	-3.8272	0.00050512	0.13369	-0.161088
228904_PM_at	HOXB3	-2.23995	6.62223	-3.82668	0.000505886	0.13369	-0.162378
216887_PM_s_at	LDB3	-1.36115	4.33994	-3.82507	0.000508223	0.13369	-0.166303
227497_PM_at	SOX6	-2.33189	3.67407	-3.82046	0.000514988	0.134821	-0.177565
242850_PM_at	---	0.72014	4.70484	3.81267	0.000526613	0.137208	-0.196574
211675_PM_s_at	MDFIC	0.294708	9.59519	3.80965	0.000531177	0.137729	-0.203921
235277_PM_at	AMOTL1	-0.470708	3.69025	-3.80803	0.000533647	0.137729	-0.207872
209081_PM_s_at	COL18A1	-1.50185	4.53934	-3.80544	0.000537625	0.137823	-0.214194
201556_PM_s_at	VAMP2	-0.578329	5.40817	-3.80451	0.000539051	0.137823	-0.21645
1568971_PM_at	PCNXL4	-0.483503	3.43588	-3.80123	0.000544137	0.138356	-0.224447
1569516_PM_at	---	-0.462464	1.21698	-3.79992	0.000546191	0.138356	-0.227655
233962_PM_at	FAM83C-AS1 /// FAM83C-AS1	0.555953	2.51756	3.79757	0.000549862	0.138644	-0.233359
214297_PM_at	CSPG4	-1.06227	5.0876	-3.79515	0.000553697	0.138726	-0.239276
226352_PM_at	JMY	1.0035	8.29993	3.79416	0.000555259	0.138726	-0.241674
243407_PM_at	MFSD8	0.72631	2.22816	3.7885	0.000564311	0.139402	-0.255442
200846_PM_s_at	PPP1CA	-0.385707	8.27417	-3.78533	0.000569454	0.139402	-0.263166
215901_PM_at	ZNF81	-0.396119	1.37159	-3.78438	0.000570995	0.139402	-0.265467
243041_PM_s_at	---	0.409928	9.97333	3.78353	0.000572386	0.139402	-0.267538
226227_PM_x_at	ZFAS1	0.456562	10.2494	3.7835	0.000572435	0.139402	-0.267611
238590_PM_x_at	TMEM107	-0.523984	5.91101	-3.78232	0.00057437	0.139402	-0.270483
238447_PM_at	RBMS3	0.495653	9.45249	3.77949	0.000579032	0.139402	-0.277366
225294_PM_s_at	TRAPPC1	-0.339089	9.2691	-3.77712	0.000582963	0.139402	-0.283126
219377_PM_at	GAREM	0.557564	3.97671	3.77453	0.000587293	0.139402	-0.289425
225198_PM_at	VAPA	0.329802	7.89699	3.77228	0.00059109	0.139402	-0.294911
218432_PM_at	FBXO3	0.332574	7.66477	3.77153	0.000592354	0.139402	-0.29673
226045_PM_at	FRS2	0.3948	7.79984	3.77112	0.00059304	0.139402	-0.297714
211737_PM_x_at	PTN	-1.5853	5.86212	-3.77089	0.000593436	0.139402	-0.298282
228877_PM_at	RGL3	-0.395828	1.59941	-3.76778	0.000598726	0.139402	-0.305837
242017_PM_at	OTTHUMG00000159122 /// RP11-159G9.5	-0.520342	2.66843	-3.76442	0.000604486	0.139402	-0.313986
231971_PM_at	FANCM	-0.504887	2.48114	-3.76368	0.000605764	0.139402	-0.315784
205956_PM_x_at	PSMC3IP	-0.363485	7.04534	-3.76339	0.000606263	0.139402	-0.316485
220788_PM_s_at	IRF9 /// RNF31	-0.520018	3.5114	-3.76128	0.000609927	0.139402	-0.321614
239153_PM_at	HOTAIR	-1.77285	1.71624	-3.7592	0.000613557	0.139402	-0.326664
222153_PM_at	MYEF2	-0.420825	1.28957	-3.75864	0.000614535	0.139402	-0.32802
228389_PM_at	---	0.510696	5.98556	3.75742	0.000616672	0.139402	-0.330974
209578_PM_s_at	POFUT2	-0.309872	7.98438	-3.75714	0.000617178	0.139402	-0.331673
209082_PM_s_at	COL18A1	-1.84118	6.09197	-3.75666	0.000618025	0.139402	-0.332841
200982_PM_s_at	ANXA6	-0.361516	9.67452	-3.75604	0.000619113	0.139402	-0.334338
222055_PM_at	FAHD2A /// FAHD2B /// FAHD2CP	0.409168	1.33667	3.74956	0.000630649	0.141418	-0.35005
219903_PM_s_at	CYP2C8	-0.358834	2.17796	-3.74761	0.000634163	0.141625	-0.354778
244456_PM_at	---	-0.371178	0.899201	-3.7392	0.000649525	0.144389	-0.375148
219282_PM_s_at	TRPV2	-1.04682	5.67636	-3.73797	0.000651815	0.144389	-0.378143
214290_PM_s_at	HIST2H2AA3 /// HIST2H2AA4	-0.826764	6.5665	-3.72788	0.000670787	0.146424	-0.402556
218995_PM_s_at	EDN1	-1.76827	6.85385	-3.7262	0.000674014	0.146424	-0.406641
227117_PM_at	XPOT	0.514494	9.44697	3.72499	0.000676321	0.146424	-0.409548
211362_PM_s_at	SERPINB13	-0.332766	0.679147	-3.72354	0.00067913	0.146424	-0.413075
AFFX-PheX-M_at	---	-0.230308	1.31375	-3.7208	0.000684439	0.146424	-0.4197
208350_PM_at	CSN1S1	-0.368261	1.85006	-3.72029	0.000685428	0.146424	-0.420928
218958_PM_at	C19orf60	-0.382061	5.34477	-3.71966	0.000686661	0.146424	-0.422457
208917_PM_x_at	NADK	0.413411	1.38975	3.71944	0.000687077	0.146424	-0.422973
210771_PM_at	PPARA	-0.407774	2.43406	-3.7186	0.00068872	0.146424	-0.425005
1557688_PM_at	---	0.351321	1.1018	3.71835	0.000689207	0.146424	-0.425606
204214_PM_s_at	RAB32	0.416778	7.08623	3.71772	0.000690439	0.146424	-0.427125
202318_PM_s_at	SENP6	0.319878	8.106	3.71598	0.000693874	0.146515	-0.431348
208351_PM_s_at	MAPK1	-0.425355	4.25363	-3.71318	0.000699413	0.146515	-0.438113
243686_PM_at	OTTHUMG00000175585 /// RP11-438B23.2	-0.516964	1.86061	-3.71276	0.000700245	0.146515	-0.439124
224083_PM_s_at	---	-0.464969	1.63347	-3.71124	0.000703269	0.146515	-0.44279
1553869_PM_at	SESN3	-0.440315	1.44046	-3.71075	0.000704259	0.146515	-0.443986
215938_PM_s_at	PLA2G6	0.323683	2.17844	3.70899	0.000707781	0.146632	-0.448231
209328_PM_x_at	HIGD2A	-0.297536	1.04443	-3.7078	0.000710179	0.146632	-0.451108
207943_PM_x_at	PLAGL1	0.743094	6.26354	3.7046	0.000716661	0.146754	-0.458837
219698_PM_s_at	METTL4	0.501117	6.06918	3.70251	0.00072092	0.146754	-0.463878
209606_PM_at	CYTIP	-1.44741	3.37579	-3.70166	0.000722647	0.146754	-0.465913
1562443_PM_at	CLVS2	-0.250522	1.60142	-3.70131	0.000723381	0.146754	-0.466776
1552940_PM_at	TEDDM1	-0.407101	1.68592	-3.70092	0.00072418	0.146754	-0.467716
203825_PM_at	BRD3	0.551467	6.10101	3.69858	0.000728999	0.147185	-0.473358
205483_PM_s_at	ISG15	-0.761458	6.50745	-3.69084	0.000745169	0.14972	-0.492018
206847_PM_s_at	HOXA7	0.408431	2.99922	3.6871	0.000753116	0.14972	-0.501042
207601_PM_at	SULT1B1	-0.799427	1.20962	-3.68628	0.000754865	0.14972	-0.503013
225133_PM_at	KLF3	0.659606	8.5799	3.68473	0.000758192	0.14972	-0.506754
229667_PM_s_at	HOXB8	-2.48153	2.68414	-3.68411	0.000759521	0.14972	-0.508244
243015_PM_at	CYP3A5	-0.39965	1.56904	-3.68391	0.00075994	0.14972	-0.508713
229994_PM_at	NFIA	1.35164	5.78822	3.68356	0.00076071	0.14972	-0.509574
207152_PM_at	NTRK2	-0.583244	2.04875	-3.67963	0.000769221	0.150467	-0.519036
219049_PM_at	CSGALNACT1	2.88994	6.08489	3.67703	0.000774891	0.150467	-0.525283
228428_PM_at	FAM102A	0.589512	2.59113	3.67699	0.000774981	0.150467	-0.525381
202459_PM_s_at	LPIN2	-0.439021	7.22548	-3.67675	0.000775503	0.150467	-0.525954
218997_PM_at	POLR1E	0.39013	6.05646	3.6724	0.000785114	0.151793	-0.536428
216254_PM_at	PARVB	-0.385487	2.16897	-3.67001	0.000790453	0.152288	-0.542192
244367_PM_at	---	-0.291025	1.27238	-3.66502	0.000801688	0.152568	-0.554192
1557018_PM_a_at	---	-0.573965	1.60509	-3.66391	0.000804203	0.152568	-0.556856
243113_PM_at	---	-0.344954	1.23483	-3.66318	0.000805853	0.152568	-0.558599
1560910_PM_at	PPIL6	-0.420355	2.42011	-3.66255	0.000807304	0.152568	-0.560129
1552733_PM_at	KLHDC1	0.832404	4.0949	3.66197	0.000808624	0.152568	-0.561517
244166_PM_at	---	-1.02376	4.08423	-3.66144	0.00080983	0.152568	-0.562784
218308_PM_at	TACC3	-0.969927	5.03939	-3.66045	0.000812103	0.152568	-0.565167
202281_PM_at	GAK	-0.331255	5.60413	-3.65953	0.000814217	0.152568	-0.567378
212722_PM_s_at	JMJD6	-0.61956	6.48752	-3.65731	0.000819349	0.153006	-0.57272
231911_PM_at	ERMN	-1.23544	2.09538	-3.65483	0.000825091	0.153081	-0.578658
224348_PM_s_at	RPSA	2.83152	9.2917	3.65305	0.000829256	0.153081	-0.582939
237644_PM_at	---	-0.319283	1.3832	-3.6526	0.00083032	0.153081	-0.584029
212167_PM_s_at	SMARCB1	-0.33146	7.11079	-3.65233	0.000830943	0.153081	-0.584667
214804_PM_at	CENPI	-1.40544	5.78087	-3.64862	0.0008397	0.153462	-0.593579
205388_PM_at	TNNC2	0.387237	1.52142	3.64643	0.000844911	0.153462	-0.598839
224997_PM_x_at	H19 /// MIR675	3.07603	7.31492	3.646	0.000845935	0.153462	-0.599869
229824_PM_at	SHC3	2.4123	5.05931	3.64474	0.00084893	0.153462	-0.602874
1559503_PM_a_at	LOC441666	-0.51411	1.77239	-3.64302	0.000853072	0.153462	-0.607011
218858_PM_at	DEPTOR	1.70389	7.18639	3.64137	0.000857056	0.153462	-0.610972
209014_PM_at	MAGED1	-0.347049	9.33506	-3.64104	0.000857848	0.153462	-0.611757
221424_PM_s_at	OR51E2	-0.55221	1.12374	-3.64073	0.000858593	0.153462	-0.612495
241135_PM_at	---	-0.918014	2.216	-3.63984	0.000860748	0.153462	-0.614626
1563182_PM_at	ACVR1C	-0.945579	2.15	-3.63886	0.000863142	0.153462	-0.616987
224045_PM_x_at	LINC00470	-0.375184	1.52939	-3.63856	0.000863866	0.153462	-0.617699
230296_PM_at	C16orf52 /// LOC101060634	0.311526	7.90797	3.63654	0.000868815	0.153491	-0.622555
218491_PM_s_at	THYN1	0.515994	6.75572	3.63611	0.000869873	0.153491	-0.62359
1566984_PM_at	LRRC37A16P /// LRRC37A16P	0.851609	5.18562	3.63475	0.000873199	0.153491	-0.626834
222155_PM_s_at	SLC52A2	-0.615393	3.49512	-3.63344	0.000876427	0.153491	-0.62997
239332_PM_at	LOC100506373	-2.33074	3.03004	-3.63279	0.000878053	0.153491	-0.631546
225887_PM_at	PROSER1	0.444445	5.16436	3.62641	0.000893975	0.155473	-0.64682
201759_PM_at	TBCD	-0.35671	4.04056	-3.62405	0.00089994	0.155473	-0.652473
218583_PM_s_at	DCUN1D1	0.317692	7.30557	3.62395	0.000900188	0.155473	-0.652706
216892_PM_at	IGHG1	-0.220931	1.83093	-3.62363	0.000901001	0.155473	-0.653474
206858_PM_s_at	HOXC6	-1.05619	7.6897	-3.62261	0.000903596	0.155473	-0.655918
223024_PM_at	AP1M1	-0.640823	7.99021	-3.61952	0.000911491	0.156274	-0.663311
227810_PM_at	ZNF558	0.547055	6.72933	3.61766	0.000916265	0.156274	-0.66775
235292_PM_at	FLJ32255	-0.855505	4.43208	-3.61745	0.000916824	0.156274	-0.668269
224339_PM_s_at	ANGPTL1	1.73135	3.92195	3.61461	0.000924157	0.156814	-0.675039
232090_PM_at	DNM3OS	0.691628	8.03929	3.61401	0.000925725	0.156814	-0.676479
1565559_PM_at	MAGIX	0.188043	1.31045	3.61059	0.000934673	0.157841	-0.684654
231590_PM_at	GATM	-0.378906	1.40284	-3.6092	0.000938348	0.157975	-0.687988
228255_PM_at	TMEM237	0.626686	6.71145	3.60537	0.000948489	0.158052	-0.697122
215767_PM_at	ZNF804A	-0.547295	1.79143	-3.60441	0.000951054	0.158052	-0.699417
217915_PM_s_at	RSL24D1	0.320406	9.35093	3.60353	0.000953421	0.158052	-0.701529
1569683_PM_at	XYLB	0.790951	3.18478	3.60319	0.000954345	0.158052	-0.702352
201892_PM_s_at	IMPDH2	0.378925	8.95753	3.60166	0.000958432	0.158052	-0.705983
1554193_PM_s_at	MANEA	-0.676075	4.68904	-3.60145	0.000958998	0.158052	-0.706484
212585_PM_at	OSBPL8	0.305906	9.71773	3.60144	0.00095903	0.158052	-0.706513
36004_PM_at	IKBKG	-0.428151	4.52666	-3.59901	0.000965618	0.158077	-0.712329
218260_PM_at	DDA1	-0.498972	7.46185	-3.59774	0.000969051	0.158077	-0.715344
222385_PM_x_at	SEC61A1	-0.466571	6.80878	-3.59695	0.0009712	0.158077	-0.717227
227700_PM_x_at	ATAD3A	-0.585267	5.15806	-3.59613	0.000973447	0.158077	-0.71919
224915_PM_x_at	ZFAS1	0.427044	10.0558	3.59487	0.000976902	0.158077	-0.7222
1558373_PM_s_at	---	-0.795096	3.43477	-3.59441	0.000978175	0.158077	-0.723306
203640_PM_at	MBNL2	0.369524	9.52755	3.59396	0.000979406	0.158077	-0.724375
224257_PM_s_at	PBOV1	-0.320136	1.55853	-3.59223	0.000984175	0.15838	-0.728502
207564_PM_x_at	OGT	0.691607	7.69011	3.59066	0.000988516	0.158612	-0.73224
228368_PM_at	ARHGAP20	1.7917	5.6022	3.58764	0.00099694	0.159283	-0.739449
206085_PM_s_at	CTH	1.4807	3.18847	3.58707	0.000998518	0.159283	-0.740793
1554586_PM_a_at	RHOBTB2	-0.68341	4.7613	-3.58455	0.00100561	0.159742	-0.746808
1555179_PM_at	IGHV7-81 /// IGHV7-81	-0.364157	1.21693	-3.58398	0.00100724	0.159742	-0.748178
237108_PM_x_at	FLJ42875	-0.375777	3.44407	-3.58276	0.00101068	0.159824	-0.751074
235470_PM_at	NAA38	0.559195	4.77693	3.57749	0.00102573	0.161737	-0.763629
244334_PM_at	TRAM1L1	-0.746876	5.77326	-3.57463	0.00103399	0.162436	-0.770447
1557472_PM_a_at	FLJ30838	-0.405719	1.59794	-3.57124	0.00104385	0.162436	-0.778501
1555675_PM_at	BLID	-0.332843	1.21611	-3.57102	0.0010445	0.162436	-0.779029
201828_PM_x_at	FAM127A	-0.292929	9.12676	-3.57024	0.00104677	0.162436	-0.780877
236090_PM_at	---	-0.730387	3.27763	-3.5701	0.00104718	0.162436	-0.78121
207390_PM_s_at	SMTN	-0.736095	3.79657	-3.56649	0.00105784	0.162436	-0.789815
239824_PM_s_at	TMEM107	-0.587822	5.13036	-3.5652	0.00106166	0.162436	-0.792869
237685_PM_at	LOC339760	-0.360991	1.27944	-3.56514	0.00106183	0.162436	-0.793005
214235_PM_at	CYP3A5	0.921925	2.51989	3.56397	0.00106532	0.162436	-0.795797
214692_PM_s_at	JRK	-0.487388	4.85782	-3.56351	0.0010667	0.162436	-0.796896
231776_PM_at	EOMES	-0.267959	2.69126	-3.56093	0.00107443	0.162436	-0.80303
229179_PM_at	RUFY1	-0.782102	3.21056	-3.55993	0.00107745	0.162436	-0.805406
221417_PM_x_at	S1PR5	0.394405	1.36724	3.55949	0.00107877	0.162436	-0.806446
1554071_PM_at	CCDC67	-0.376093	2.86965	-3.55944	0.00107893	0.162436	-0.806574
216219_PM_at	AQP6	-0.308594	2.38387	-3.5586	0.00108146	0.162436	-0.80856
244508_PM_at	43350	-0.850856	2.69164	-3.55806	0.0010831	0.162436	-0.809854
224970_PM_at	NFIA	0.8746	9.41824	3.55767	0.00108429	0.162436	-0.81078
223962_PM_at	TTC29	-0.245593	1.20595	-3.55699	0.00108633	0.162436	-0.812378
203834_PM_s_at	TGOLN2	-0.572459	5.93804	-3.55605	0.00108921	0.162436	-0.814627
61734_PM_at	RCN3	-0.480671	7.83706	-3.55594	0.00108954	0.162436	-0.814882
237917_PM_at	NBPF8	-0.418299	1.75268	-3.55382	0.00109602	0.162681	-0.819923
223881_PM_at	ICA1L	0.66541	2.4911	3.55252	0.0011	0.162681	-0.823
204001_PM_at	SNAPC3	-0.316694	5.55219	-3.55249	0.0011001	0.162681	-0.823075
203300_PM_x_at	AP1S2	-1.00261	7.59439	-3.55013	0.0011074	0.162921	-0.828687
1570269_PM_at	OTTHUMG00000176276 /// RP11-764E7.1	-0.327774	1.20889	-3.54914	0.00111047	0.162921	-0.831038
228875_PM_at	FAM162B	-1.67331	4.29994	-3.5488	0.00111152	0.162921	-0.831844
210465_PM_s_at	SNAPC3	-0.465472	6.04035	-3.54812	0.00111364	0.162921	-0.833457
202250_PM_s_at	DCAF8	0.340262	7.11476	3.54449	0.00112497	0.16414	-0.842051
206254_PM_at	EGF	-0.756462	3.10231	-3.54071	0.00113693	0.16525	-0.851029
237508_PM_at	---	-0.352307	1.35884	-3.54018	0.00113861	0.16525	-0.852289
206039_PM_at	RAB33A	1.68407	3.6705	3.53891	0.00114264	0.165395	-0.855284
233328_PM_x_at	SLC17A9	-0.49768	3.09894	-3.53796	0.00114569	0.165399	-0.857546
1553729_PM_s_at	LRRC43	0.459946	1.60191	3.53526	0.00115436	0.16549	-0.863949
1569566_PM_at	TBC1D1	-1.44636	1.52187	-3.53491	0.00115549	0.16549	-0.86478
238478_PM_at	BNC2	1.32873	6.71127	3.53437	0.00115722	0.16549	-0.866047
208543_PM_at	OR10H2	-0.284758	1.26406	-3.53374	0.00115927	0.16549	-0.867548
203626_PM_s_at	SKP2	-0.599719	3.24803	-3.53307	0.00116144	0.16549	-0.869138
214046_PM_at	FUT9	-0.320753	0.992123	-3.53014	0.00117096	0.166258	-0.87607
224646_PM_x_at	H19 /// MIR675	2.95503	8.76608	3.52849	0.00117636	0.166258	-0.879969
1560863_PM_a_at	OTTHUMG00000176116 /// RP11-91I8.1	-0.322507	1.20928	-3.52809	0.00117768	0.166258	-0.880927
205604_PM_at	HOXD9	0.951435	6.45641	3.5277	0.00117898	0.166258	-0.881862
1569597_PM_at	OTTHUMG00000179604 /// RP11-360N9.3	-0.374828	1.17301	-3.52615	0.00118406	0.166545	-0.885511
241214_PM_at	---	-0.540588	2.4706	-3.52434	0.00119008	0.166961	-0.889811
215854_PM_at	---	0.407787	2.30629	3.52305	0.00119435	0.167117	-0.892852
225976_PM_at	BTF3L4	0.43402	8.23658	3.5219	0.0011982	0.167117	-0.895585
1560202_PM_at	CSTF3-AS1	-0.391836	1.68111	-3.52126	0.00120034	0.167117	-0.897102
1564291_PM_at	OTTHUMG00000175403 /// RP11-109D24.1	-0.241396	1.20774	-3.51779	0.00121198	0.16753	-0.905291
242067_PM_at	---	-0.298993	1.79537	-3.51779	0.00121199	0.16753	-0.905293
216257_PM_at	SERPINB13	-0.329592	1.15944	-3.51727	0.00121373	0.16753	-0.906517
1557848_PM_at	OTTHUMG00000170055 /// RP11-626I20.3	0.369831	1.34997	3.51628	0.00121709	0.16753	-0.908859
1560402_PM_at	GAS5	0.560263	3.76139	3.51583	0.00121862	0.16753	-0.909928
201183_PM_s_at	CHD4	-0.494422	6.61624	-3.51458	0.0012229	0.167696	-0.912898
205601_PM_s_at	HOXB5	-1.39022	5.37135	-3.51197	0.00123179	0.168107	-0.919046
230688_PM_at	---	0.464527	1.93523	3.51154	0.00123329	0.168107	-0.920077
228438_PM_at	LOC100132891	0.789757	8.18914	3.51062	0.00123643	0.168107	-0.922241
1556321_PM_a_at	MESDC1	-0.885432	5.51754	-3.50908	0.00124177	0.168107	-0.925892
235461_PM_at	TET2	-0.448034	1.5518	-3.50759	0.00124691	0.168107	-0.9294
207035_PM_at	SLC30A3	-0.456733	2.72127	-3.50744	0.00124745	0.168107	-0.929768
216113_PM_at	ABI2	-0.494995	1.60953	-3.50708	0.00124869	0.168107	-0.930608
225514_PM_at	NOP9	-0.391839	6.39428	-3.50582	0.00125307	0.168107	-0.933582
1562278_PM_at	DNAH1	-0.396656	0.910709	-3.50569	0.00125354	0.168107	-0.933901
207875_PM_at	---	-0.502665	1.91758	-3.50342	0.00126149	0.168567	-0.939261
230082_PM_at	---	-0.78905	5.47247	-3.50163	0.00126778	0.168567	-0.943481
223033_PM_s_at	SCYL1	-0.378786	6.10078	-3.49999	0.00127356	0.168567	-0.947345
234794_PM_at	---	-0.667739	2.18855	-3.49986	0.00127402	0.168567	-0.947648
218145_PM_at	TRIB3	1.38021	4.27248	3.49984	0.00127408	0.168567	-0.947691
229527_PM_s_at	OSBPL11	-0.498073	3.48695	-3.49944	0.00127552	0.168567	-0.948646
218565_PM_at	C9orf114	-0.464146	5.52326	-3.49859	0.00127854	0.168567	-0.950654
206698_PM_at	XK	-1.03794	1.94656	-3.49764	0.00128192	0.168606	-0.95289
230383_PM_x_at	SLFN5	0.42682	7.45864	3.49609	0.00128747	0.16893	-0.956555
1560098_PM_at	---	-0.384186	1.43529	-3.49237	0.00130085	0.169368	-0.965327
1558293_PM_at	KIAA1107	1.05223	4.13648	3.49227	0.00130119	0.169368	-0.965548
221927_PM_s_at	ABHD11	-0.523664	5.5395	-3.49098	0.00130588	0.169368	-0.968605
201767_PM_s_at	ELAC2	-0.356421	6.02816	-3.49092	0.0013061	0.169368	-0.968742
1562133_PM_x_at	ZNF90	-0.579305	2.79713	-3.49042	0.0013079	0.169368	-0.969914
218068_PM_s_at	ZNF672	-0.429621	6.1981	-3.48798	0.00131681	0.169368	-0.97567
212214_PM_at	OPA1	0.344007	7.72009	3.48796	0.00131686	0.169368	-0.975703
210649_PM_s_at	ARID1A	-0.391843	3.1457	-3.48785	0.00131729	0.169368	-0.975981
1553547_PM_at	---	-0.379452	1.94572	-3.48703	0.00132026	0.169368	-0.977895
208097_PM_s_at	TMX1	-0.68063	5.07899	-3.48662	0.00132176	0.169368	-0.978857
217324_PM_at	---	-0.381567	1.08382	-3.48422	0.00133061	0.170103	-0.984514
231906_PM_at	HOXD8	0.894196	7.28025	3.48301	0.00133511	0.170281	-0.987378
216757_PM_at	---	-0.288763	1.19436	-3.48025	0.00134538	0.170726	-0.993881
209815_PM_at	PTCH1	0.574426	7.72799	3.47836	0.00135244	0.170726	-0.998319
226254_PM_s_at	KIAA1430	0.309251	9.22177	3.4773	0.00135641	0.170726	-1.0008
237702_PM_at	RBM45	-0.539046	2.23346	-3.47703	0.00135745	0.170726	-1.00146
212451_PM_at	SECISBP2L	-0.442872	5.60604	-3.47592	0.00136163	0.170726	-1.00406
220595_PM_at	PDZRN4	-1.51138	2.75264	-3.47532	0.00136391	0.170726	-1.00548
217906_PM_at	KLHDC2	0.271044	9.4598	3.47522	0.00136428	0.170726	-1.00571
204213_PM_at	PIGR	0.398579	1.2367	3.4752	0.00136436	0.170726	-1.00576
234493_PM_at	LOC116437	-0.384515	1.5041	-3.47458	0.00136668	0.170726	-1.0072
220155_PM_s_at	BRD9	-0.277491	7.70397	-3.46858	0.00138961	0.172489	-1.02131
212142_PM_at	MCM4	-0.657142	2.79471	-3.46851	0.00138991	0.172489	-1.02149
1552264_PM_a_at	MAPK1	-0.389818	5.55273	-3.46761	0.00139336	0.172489	-1.02359
216373_PM_at	TAPT1	-0.320316	1.55333	-3.4676	0.00139341	0.172489	-1.02362
214601_PM_at	TPH1	-0.592285	2.39842	-3.46444	0.00140567	0.173071	-1.03105
234844_PM_at	ZNF407	-0.372024	1.89678	-3.46439	0.00140585	0.173071	-1.03116
240157_PM_at	---	0.409354	2.12467	3.46394	0.00140759	0.173071	-1.03221
205693_PM_at	TNNT3	0.724748	2.33857	3.45973	0.00142411	0.174709	-1.04211
219657_PM_s_at	KLF3	0.778131	2.81744	3.45677	0.00143584	0.175092	-1.04906
224327_PM_s_at	DGAT2	1.36986	3.68619	3.45588	0.00143937	0.175092	-1.05114
209329_PM_x_at	HIGD2A	-0.293442	8.33269	-3.45552	0.00144083	0.175092	-1.052
220649_PM_at	AGBL3	-0.411715	2.75853	-3.45463	0.00144438	0.175092	-1.05408
226858_PM_at	CSNK1E /// LOC100996460	-0.665213	5.67917	-3.45338	0.00144939	0.175092	-1.05702
1565894_PM_at	---	-0.617304	2.90027	-3.45083	0.00145963	0.175092	-1.06299
213964_PM_x_at	LOC100505761	1.09265	4.11329	3.4506	0.00146057	0.175092	-1.06353
231202_PM_at	ALDH1L2	0.504057	8.28259	3.44977	0.00146393	0.175092	-1.06548
204975_PM_at	EMP2	-0.888696	7.98758	-3.44954	0.00146484	0.175092	-1.06601
201206_PM_s_at	RRBP1	-0.540671	5.61101	-3.44867	0.00146839	0.175092	-1.06806
225713_PM_at	STK11IP	-0.731058	3.303	-3.44823	0.00147019	0.175092	-1.0691
215481_PM_s_at	PEX5	0.396679	1.64798	3.44742	0.00147346	0.175092	-1.07098
208848_PM_at	ADH5	0.459041	7.88683	3.44721	0.00147432	0.175092	-1.07148
213285_PM_at	TMEM30B	2.28521	5.52341	3.44668	0.00147651	0.175092	-1.07273
1569761_PM_x_at	OTTHUMG00000179653 /// RP11-549B18.2	-0.288643	1.89928	-3.44641	0.00147758	0.175092	-1.07335
212422_PM_at	PDCD11	-0.463076	4.11075	-3.44621	0.00147843	0.175092	-1.07384
1552378_PM_s_at	RDH10	0.836512	3.76848	3.44499	0.00148342	0.175203	-1.07669
228561_PM_at	CDC37L1	0.483763	6.68447	3.44441	0.00148577	0.175203	-1.07804
240027_PM_at	LIN7A	-0.680657	2.38923	-3.44245	0.00149388	0.175428	-1.08265
225797_PM_at	MRPL54	-0.256886	7.85265	-3.44151	0.00149774	0.175428	-1.08484
229860_PM_x_at	C4orf48	-0.487843	7.79185	-3.44139	0.00149826	0.175428	-1.08513
226579_PM_at	OTTHUMG00000183946 /// RP11-73M18.8	-0.740081	7.67589	-3.44047	0.00150206	0.175428	-1.08727
234679_PM_at	KRTAP9-3	-0.264117	1.34469	-3.44007	0.00150371	0.175428	-1.08821
209149_PM_s_at	TM9SF1	-0.314662	6.94303	-3.4382	0.00151153	0.175965	-1.0926
236647_PM_at	---	-1.59049	5.06554	-3.43738	0.00151495	0.175988	-1.09452
225225_PM_at	OIP5-AS1	0.304308	8.56653	3.43648	0.00151872	0.176042	-1.09663
206067_PM_s_at	WT1	-0.359554	1.48831	-3.43525	0.00152389	0.176042	-1.09951
1560752_PM_at	FBXW2	-0.309171	2.24682	-3.43347	0.0015314	0.176042	-1.10367
234749_PM_s_at	POC1A	-0.907859	4.18344	-3.43312	0.00153286	0.176042	-1.10448
207195_PM_at	CNTN6	-0.398949	1.16734	-3.43212	0.00153709	0.176042	-1.10682
243573_PM_at	---	-0.433116	2.18716	-3.42963	0.00154773	0.176042	-1.11266
235891_PM_at	DNM3OS /// MIR214 /// MIR3120	0.708794	6.33437	3.42935	0.0015489	0.176042	-1.1133
224396_PM_s_at	ASPN	2.02925	5.31079	3.4279	0.00155511	0.176042	-1.11669
244670_PM_at	---	-0.539538	2.59316	-3.42714	0.0015584	0.176042	-1.11848
221673_PM_s_at	CSNK1G1	-0.461005	3.10228	-3.42618	0.00156251	0.176042	-1.12071
201224_PM_s_at	SRRM1	-0.400039	5.71359	-3.42606	0.00156303	0.176042	-1.121
209822_PM_s_at	VLDLR	1.06896	4.95771	3.4254	0.00156588	0.176042	-1.12254
205654_PM_at	C4BPA	-0.214875	1.51638	-3.42417	0.00157119	0.176042	-1.1254
1559035_PM_a_at	---	-0.394385	1.89525	-3.42377	0.00157292	0.176042	-1.12634
221739_PM_at	C19orf10	-0.416231	8.45963	-3.42282	0.00157705	0.176042	-1.12856
200616_PM_s_at	MLEC	-0.450515	7.05999	-3.42222	0.00157967	0.176042	-1.12997
202945_PM_at	FPGS	-0.355477	4.66277	-3.42217	0.00157988	0.176042	-1.13008
208006_PM_at	FOXI1	0.402998	1.33756	3.42182	0.0015814	0.176042	-1.13089
213325_PM_at	PVRL3	-0.534969	7.91542	-3.42152	0.00158271	0.176042	-1.1316
1558460_PM_at	ABCC5	-0.642412	3.40635	-3.42137	0.00158339	0.176042	-1.13196
243549_PM_at	---	-0.278804	1.23435	-3.41943	0.00159187	0.176042	-1.13649
226490_PM_at	NHSL1	0.872375	8.06031	3.41903	0.00159365	0.176042	-1.13743
1557176_PM_a_at	C14orf37	-0.751818	4.54352	-3.41845	0.00159618	0.176042	-1.13877
228725_PM_x_at	PRMT2	-0.527832	7.98944	-3.41793	0.00159845	0.176042	-1.13998
200697_PM_at	HK1	-0.396649	7.43108	-3.41761	0.00159989	0.176042	-1.14074
228381_PM_at	ATF7IP2 /// LOC100287628	-0.426683	1.43788	-3.41747	0.00160049	0.176042	-1.14106
206003_PM_at	CEP135	-0.418174	5.41163	-3.41707	0.00160228	0.176042	-1.14201
217887_PM_s_at	EPS15	0.282492	9.49801	3.41427	0.00161465	0.176543	-1.14852
222465_PM_at	RSL24D1	0.300113	9.06771	3.41361	0.00161763	0.176543	-1.15009
1554492_PM_at	THADA	-0.405751	2.21573	-3.4117	0.00162615	0.176543	-1.15454
244370_PM_at	KIAA2022	-1.19217	2.66438	-3.41088	0.00162982	0.176543	-1.15645
202400_PM_s_at	SRF	-0.604673	3.73168	-3.40993	0.00163408	0.176543	-1.15865
217810_PM_x_at	LARS	0.411047	8.85812	3.40991	0.00163417	0.176543	-1.1587
241342_PM_at	TMEM65	0.475509	7.72823	3.40991	0.00163418	0.176543	-1.15871
241005_PM_at	---	-0.312318	1.73648	-3.40976	0.00163487	0.176543	-1.15906
1570469_PM_at	OTTHUMG00000020433 /// RP11-308N19.1	-0.291231	1.06711	-3.40953	0.00163588	0.176543	-1.15959
219068_PM_x_at	ATAD3A	-0.495129	4.22111	-3.40689	0.00164782	0.177041	-1.16575
218167_PM_at	AMZ2	0.3706	8.07611	3.40685	0.001648	0.177041	-1.16584
1558445_PM_at	---	0.348517	6.4995	3.4058	0.00165278	0.177041	-1.16829
206110_PM_at	HIST1H3H	-0.988269	4.85265	-3.40566	0.00165344	0.177041	-1.16863
223960_PM_s_at	CDIP1	-0.662246	6.11073	-3.40212	0.00166961	0.178164	-1.17687
241198_PM_s_at	C11orf70	0.496692	4.24071	3.40194	0.00167044	0.178164	-1.1773
231495_PM_at	---	-0.460466	1.54657	-3.40095	0.001675	0.178247	-1.1796
215478_PM_at	RIMS2	-0.362982	1.76404	-3.40036	0.00167773	0.178247	-1.18098
1555486_PM_a_at	PRR5L	-0.989431	3.45746	-3.3955	0.00170027	0.179852	-1.19229
242451_PM_x_at	RPS19	0.485688	5.28179	3.39424	0.00170617	0.179852	-1.19522
242600_PM_at	FRMD3	-0.750788	1.33853	-3.39223	0.00171565	0.179852	-1.19991
219550_PM_at	ROBO3	0.793585	3.50604	3.39101	0.0017214	0.179852	-1.20274
232496_PM_at	---	-0.368678	1.62855	-3.39071	0.00172284	0.179852	-1.20345
242999_PM_at	ARHGEF7	-0.434109	1.52777	-3.39065	0.00172309	0.179852	-1.20357
1564630_PM_at	EDN1	-1.57569	5.72503	-3.39053	0.00172366	0.179852	-1.20386
241806_PM_at	---	-0.388464	1.28096	-3.3899	0.00172666	0.179852	-1.20533
244033_PM_at	CEP128	-1.02217	4.31135	-3.38958	0.00172819	0.179852	-1.20608
222198_PM_at	OTTHUMG00000164085 /// RP11-930P14.2	-0.395448	1.63196	-3.38943	0.00172891	0.179852	-1.20643
241596_PM_at	NUDT10	-0.8317	3.7599	-3.38891	0.00173135	0.179852	-1.20762
236965_PM_at	UBQLNL	0.275608	1.41576	3.38872	0.00173228	0.179852	-1.20808
1559879_PM_a_at	---	-0.318998	0.882978	-3.38749	0.00173815	0.179853	-1.21094
1556970_PM_at	OTTHUMG00000176194 /// RP11-85A1.3	-0.303373	1.5968	-3.38733	0.00173887	0.179853	-1.2113
211740_PM_at	ICA1	-0.299094	1.04686	-3.38589	0.00174581	0.180046	-1.21467
222599_PM_s_at	NAV2	-0.742604	7.63026	-3.38557	0.00174732	0.180046	-1.2154
244042_PM_x_at	---	-0.39738	1.79944	-3.38242	0.00176248	0.181267	-1.22271
241803_PM_s_at	OTTHUMG00000013244 /// OTTHUMG00000013258 /// OTTHUMG00000013268 /// OTTHUMG00000032152 /// OTTHUMG00000067215 /// RP11-157L3.1 /// RP11-160N1.10 /// RP11-34H11.5 /// RP11-374M1.5 /// RP4-610C12.3	-0.662607	1.46654	-3.38047	0.00177195	0.181627	-1.22725
206919_PM_at	ELK4	-0.586222	3.03814	-3.38024	0.00177307	0.181627	-1.22779
1553316_PM_at	GPR82	-0.265248	1.21774	-3.37965	0.00177594	0.181627	-1.22915
232522_PM_at	---	1.07861	3.4299	3.37396	0.0018039	0.184143	-1.24238
1553336_PM_a_at	MIER3	0.437146	1.39824	3.37028	0.0018222	0.18514	-1.25092
230158_PM_at	DPY19L2	-0.526239	3.4002	-3.36954	0.00182589	0.18514	-1.25263
224647_PM_at	CCNY	0.390857	7.96835	3.36851	0.00183104	0.18514	-1.25502
228458_PM_at	C6orf226	-0.506371	4.64266	-3.36811	0.00183306	0.18514	-1.25595
219599_PM_at	EIF4B	0.298964	9.8878	3.36807	0.00183325	0.18514	-1.25604
222802_PM_at	EDN1	-1.69543	6.68511	-3.36732	0.00183703	0.18514	-1.25778
212875_PM_s_at	C2CD2	-0.603139	8.25684	-3.36711	0.00183807	0.18514	-1.25826
202288_PM_at	MTOR	-0.266252	4.25297	-3.366	0.00184368	0.18514	-1.26084
219080_PM_s_at	CTPS2	-0.649214	5.5611	-3.36529	0.00184729	0.18514	-1.2625
226828_PM_s_at	HEYL	-2.87325	2.65787	-3.3623	0.00186249	0.18514	-1.26943
244723_PM_at	ACSM2A	-0.231293	1.06905	-3.36134	0.00186736	0.18514	-1.27164
1570114_PM_at	MDGA2	-0.273565	0.859024	-3.36123	0.00186793	0.18514	-1.2719
213067_PM_at	MYH10	1.14386	8.3078	3.36077	0.00187029	0.18514	-1.27297
215851_PM_at	MECOM	-0.239868	0.971965	-3.36029	0.00187276	0.18514	-1.27409
213104_PM_at	TSR3	-0.457141	5.49669	-3.35983	0.00187514	0.18514	-1.27516
236194_PM_at	---	0.435037	6.20372	3.35897	0.00187955	0.18514	-1.27715
1552735_PM_at	PCDHGA4	-0.668448	2.28539	-3.35868	0.00188105	0.18514	-1.27782
224060_PM_s_at	DPH5	0.387821	8.47553	3.35784	0.00188536	0.18514	-1.27976
1561139_PM_at	---	-0.503145	2.47053	-3.35781	0.00188553	0.18514	-1.27984
237656_PM_at	WWC2	-0.356565	1.40239	-3.35737	0.00188778	0.18514	-1.28085
205046_PM_at	CENPE	-1.35619	5.07976	-3.35619	0.0018939	0.18514	-1.28359
225799_PM_at	LINC00152 /// LOC541471	-0.306254	10.1962	-3.3558	0.0018959	0.18514	-1.28448
227498_PM_at	SOX6	-1.71824	3.04551	-3.35558	0.00189704	0.18514	-1.28498
1555914_PM_a_at	EXD3	-0.282239	1.12858	-3.35479	0.00190118	0.18514	-1.28683
203666_PM_at	CXCL12	-0.998632	8.91422	-3.35407	0.00190494	0.18514	-1.2885
1561264_PM_at	---	-0.290528	1.415	-3.35342	0.0019083	0.18514	-1.28999
1557129_PM_a_at	FAM111B	-0.935827	2.51198	-3.35258	0.00191271	0.18514	-1.29195
213105_PM_s_at	TSR3	-0.329495	7.02975	-3.35205	0.0019155	0.18514	-1.29318
238846_PM_at	TNFRSF11A	-0.58459	3.08798	-3.35163	0.0019177	0.18514	-1.29415
206272_PM_at	RAB4A /// SPHAR	0.35941	8.15446	3.35089	0.00192156	0.18514	-1.29585
209318_PM_x_at	PLAGL1	0.641072	8.22479	3.35072	0.00192243	0.18514	-1.29624
229286_PM_at	MAGEE1	-0.343646	6.58386	-3.34999	0.00192628	0.18514	-1.29793
238968_PM_at	---	0.864662	1.91914	3.34969	0.00192788	0.18514	-1.29863
203365_PM_s_at	MMP15	-0.43944	4.3017	-3.34953	0.00192872	0.18514	-1.299
228295_PM_at	WDR59	-0.270806	1.33912	-3.34706	0.00194181	0.185453	-1.30472
201397_PM_at	PHGDH	0.715873	7.2768	3.3469	0.00194266	0.185453	-1.30509
221841_PM_s_at	KLF4	1.42862	6.52161	3.34637	0.00194547	0.185453	-1.30631
228594_PM_at	NADK2	0.347557	9.26386	3.34531	0.00195113	0.185453	-1.30877
240774_PM_at	---	-0.343065	1.96868	-3.34515	0.00195193	0.185453	-1.30912
1554813_PM_at	---	-0.373013	1.36259	-3.34394	0.00195844	0.185453	-1.31193
1554875_PM_at	CAMKMT	-0.642672	1.45424	-3.34283	0.00196435	0.185453	-1.31449
204341_PM_at	TRIM16	-0.573135	8.3201	-3.34149	0.00197161	0.185453	-1.3176
215803_PM_at	CXorf57	-0.316947	2.34169	-3.34116	0.00197335	0.185453	-1.31835
238338_PM_at	DCAF8	0.391676	2.60896	3.34104	0.001974	0.185453	-1.31863
210539_PM_at	TTLL5	-0.39496	1.62514	-3.34033	0.00197783	0.185453	-1.32027
200989_PM_at	HIF1A	0.228881	10.9523	3.33998	0.00197973	0.185453	-1.32108
209773_PM_s_at	RRM2	-1.14102	8.73792	-3.33857	0.00198735	0.185453	-1.32433
219613_PM_s_at	SIRT6	-0.326241	5.57175	-3.33814	0.00198971	0.185453	-1.32534
203254_PM_s_at	TLN1	-0.440823	8.49732	-3.33793	0.00199084	0.185453	-1.32582
217400_PM_at	PCNAP3 /// PCNAP3	-0.400018	1.54457	-3.33792	0.00199089	0.185453	-1.32584
234950_PM_s_at	RFWD2	0.241929	8.26428	3.33776	0.00199179	0.185453	-1.32622
1553108_PM_at	C5orf24	-0.457934	4.19499	-3.33753	0.00199304	0.185453	-1.32675
227446_PM_s_at	DHRS4-AS1	0.507291	6.2935	3.33659	0.00199812	0.185453	-1.32891
226835_PM_s_at	ZFAS1	0.464825	9.80855	3.3359	0.00200192	0.185453	-1.33051
1560712_PM_at	TMPRSS11B	-0.403386	1.40503	-3.33567	0.00200316	0.185453	-1.33103
209687_PM_at	CXCL12	-0.728678	10.2287	-3.33387	0.00201305	0.185755	-1.3352
226181_PM_at	TUBE1	0.480582	6.20121	3.33384	0.00201321	0.185755	-1.33527
220908_PM_at	CCDC33	0.351557	1.69721	3.32857	0.00204239	0.187656	-1.34744
203857_PM_s_at	PDIA5	-0.496101	7.66406	-3.32855	0.00204248	0.187656	-1.34747
201034_PM_at	ADD3	0.396336	9.95093	3.32676	0.00205247	0.187656	-1.3516
1567105_PM_at	---	-0.309172	8.61883	-3.32657	0.00205356	0.187656	-1.35205
213405_PM_at	RAB22A	0.311219	9.40209	3.32616	0.00205583	0.187656	-1.35299
212562_PM_s_at	CTSZ	-0.534471	5.13989	-3.32544	0.00205987	0.187656	-1.35464
203313_PM_s_at	TGIF1	0.607738	7.12312	3.32539	0.00206016	0.187656	-1.35476
212512_PM_s_at	CARM1	-0.398971	8.08031	-3.3252	0.00206125	0.187656	-1.35521
231767_PM_at	HOXB4	-0.700253	4.2591	-3.3244	0.00206571	0.187749	-1.35704
215713_PM_at	---	-0.414648	1.4185	-3.32307	0.00207326	0.187828	-1.36012
223779_PM_at	AFAP1-AS1	0.391675	2.22499	3.32303	0.00207343	0.187828	-1.36019
204963_PM_at	SSPN	0.649373	8.04191	3.32241	0.00207695	0.187835	-1.36163
1562259_PM_at	TEX9	0.448397	1.33219	3.32163	0.00208136	0.187916	-1.36342
212762_PM_s_at	TCF7L2	0.704826	6.21729	3.32032	0.00208884	0.187916	-1.36646
225860_PM_at	MMP24-AS1	-0.6104	6.72329	-3.31897	0.00209654	0.187916	-1.36956
232922_PM_s_at	SLC17A9	-0.502855	3.78655	-3.31889	0.00209698	0.187916	-1.36974
238288_PM_at	---	-0.329915	1.31592	-3.31829	0.00210045	0.187916	-1.37114
210042_PM_s_at	CTSZ	-0.654027	7.63802	-3.31827	0.00210052	0.187916	-1.37117
235444_PM_at	FOXP1	1.01011	3.90697	3.31804	0.00210188	0.187916	-1.37172
241877_PM_at	---	0.517108	1.89442	3.31655	0.00211041	0.1883	-1.37514
216201_PM_at	---	-0.283188	1.24738	-3.31549	0.0021165	0.1883	-1.37758
237999_PM_at	---	-0.37505	1.83282	-3.31475	0.00212074	0.1883	-1.37927
230850_PM_at	---	-0.469105	3.23404	-3.31421	0.00212389	0.1883	-1.38052
227039_PM_at	AKAP13	-0.302699	1.94909	-3.31381	0.00212624	0.1883	-1.38146
230311_PM_s_at	PRDM6	1.13079	5.61194	3.3137	0.00212682	0.1883	-1.38169
214254_PM_at	MAGEA4	-0.423489	2.06839	-3.31046	0.00214567	0.189589	-1.38915
242934_PM_at	---	0.732595	4.413	3.31001	0.00214832	0.189589	-1.39019
238803_PM_at	HECTD2	-0.548923	2.30214	-3.30912	0.00215352	0.189742	-1.39224
207828_PM_s_at	CENPF	-1.414	5.57119	-3.30736	0.0021639	0.190152	-1.3963
1566207_PM_at	TCEA1	0.446421	1.62462	3.30715	0.00216513	0.190152	-1.39678
206064_PM_s_at	PPIL2	0.363147	2.27246	3.30544	0.00217521	0.190732	-1.40071
1559033_PM_at	LOC255167	1.01428	2.26336	3.30484	0.00217876	0.190737	-1.40208
226230_PM_at	SMEK2	0.338165	8.47519	3.304	0.00218372	0.190866	-1.40401
229697_PM_at	HIRIP3	-0.582802	3.12597	-3.3033	0.00218789	0.190926	-1.40562
232476_PM_at	---	-0.56321	1.82044	-3.30183	0.00219668	0.191144	-1.40901
206775_PM_at	CUBN	-0.874194	1.80832	-3.30116	0.00220069	0.191144	-1.41055
240457_PM_at	---	-0.344235	1.84602	-3.30108	0.00220116	0.191144	-1.41073
227613_PM_at	ZNF331	0.454412	6.50143	3.29927	0.00221198	0.191144	-1.41488
1558943_PM_x_at	ZNF765	0.413276	6.603	3.29922	0.00221231	0.191144	-1.415
216585_PM_at	HIST1H2APS4 /// HIST1H2APS4	-0.321678	1.67184	-3.2989	0.00221423	0.191144	-1.41573
213897_PM_s_at	MRPL23	-0.676068	5.71168	-3.29819	0.0022185	0.191144	-1.41736
203679_PM_at	TMED1	-0.338133	6.5528	-3.29769	0.00222153	0.191144	-1.41852
223670_PM_s_at	HEMGN	-0.322584	1.3402	-3.29764	0.00222183	0.191144	-1.41863
218885_PM_s_at	GALNT12	1.75544	3.9412	3.29584	0.00223274	0.191548	-1.42277
221865_PM_at	C9orf91	0.596079	5.84394	3.29571	0.00223353	0.191548	-1.42307
208847_PM_s_at	ADH5	0.336843	9.95895	3.29486	0.0022387	0.191691	-1.42502
206309_PM_at	LECT1	-0.257425	1.06804	-3.2942	0.00224271	0.191734	-1.42654
1557211_PM_a_at	FAM181A-AS1	-0.359429	2.19315	-3.2927	0.00225184	0.192215	-1.42997
220686_PM_s_at	PIWIL2	0.732758	3.26916	3.29136	0.00226008	0.192394	-1.43305
219547_PM_at	COX15	0.327352	6.92259	3.29095	0.00226258	0.192394	-1.43399
231094_PM_s_at	LOC100996643 /// MTHFD1L	0.537259	6.60863	3.29021	0.00226715	0.192394	-1.4357
203411_PM_s_at	LMNA	-0.475476	8.4964	-3.29001	0.00226834	0.192394	-1.43614
221228_PM_s_at	---	-0.383336	0.942931	-3.28903	0.00227441	0.192394	-1.43839
217931_PM_at	CNPY3	-0.31587	4.91774	-3.28893	0.00227504	0.192394	-1.43863
200598_PM_s_at	HSP90B1 /// MIR3652	-0.307936	9.69366	-3.28778	0.00228215	0.192606	-1.44127
205812_PM_s_at	TMED9	-0.24539	9.23548	-3.2872	0.00228574	0.192606	-1.44259
208131_PM_s_at	PTGIS	1.71902	9.52733	3.2864	0.00229069	0.192606	-1.44442
212339_PM_at	EPB41L1	-0.578764	6.58676	-3.28601	0.00229314	0.192606	-1.44532
222099_PM_s_at	LSM14A	0.241544	7.99447	3.28569	0.00229515	0.192606	-1.44606
205348_PM_s_at	DYNC1I1	-1.25291	4.28151	-3.28454	0.0023023	0.192726	-1.44869
237680_PM_at	---	0.976534	2.15469	3.28433	0.00230363	0.192726	-1.44918
1554205_PM_s_at	ICA1L	0.422195	3.91296	3.2835	0.00230881	0.192865	-1.45108
223324_PM_s_at	TRPM7	0.268165	7.68211	3.2826	0.00231443	0.19304	-1.45313
234221_PM_at	---	-0.280341	1.06223	-3.28012	0.00233008	0.193835	-1.45883
243875_PM_at	CCDC158	-0.420816	1.62262	-3.27996	0.00233106	0.193835	-1.45918
222428_PM_s_at	LARS	0.391705	7.53026	3.27636	0.00235395	0.195218	-1.46744
234829_PM_at	C20orf57 /// DUSP15	-0.244004	1.27528	-3.27622	0.00235482	0.195218	-1.46775
218084_PM_x_at	FXYD5	-0.541911	8.69739	-3.2747	0.00236459	0.195684	-1.47124
227905_PM_s_at	AZI2	0.409328	6.75625	3.27309	0.00237492	0.195684	-1.47493
232016_PM_at	OTTHUMG00000183915 /// RP11-540B6.6	-0.30047	1.52663	-3.27271	0.00237735	0.195684	-1.47579
202334_PM_s_at	UBE2B	0.342508	8.22758	3.27193	0.00238235	0.195684	-1.47757
219340_PM_s_at	CLN8	0.677657	7.15641	3.27168	0.00238402	0.195684	-1.47816
202319_PM_at	SENP6	0.373107	5.03256	3.27157	0.0023847	0.195684	-1.4784
1570593_PM_at	---	-0.315475	1.22425	-3.27111	0.00238765	0.195684	-1.47944
204757_PM_s_at	C2CD2L	-0.857307	6.13305	-3.2709	0.00238905	0.195684	-1.47994
235787_PM_at	CDC37L1	0.551477	6.16573	3.26926	0.00239965	0.195747	-1.48368
212022_PM_s_at	MKI67	-1.33522	5.61439	-3.26872	0.00240315	0.195747	-1.48491
228595_PM_at	HSD17B1	-0.383136	4.35847	-3.26799	0.00240793	0.195747	-1.48659
221076_PM_at	PELO	-0.531437	2.27155	-3.26796	0.00240814	0.195747	-1.48666
201160_PM_s_at	YBX3	0.272699	10.0756	3.26644	0.00241804	0.195747	-1.49013
221566_PM_s_at	NOL3	-0.488714	4.61094	-3.26596	0.00242123	0.195747	-1.49124
210077_PM_s_at	SRSF5	-0.743567	2.13851	-3.26551	0.00242417	0.195747	-1.49226
237832_PM_at	---	-0.260635	1.09893	-3.26522	0.00242605	0.195747	-1.49292
206666_PM_at	GZMK	-1.78703	2.91977	-3.26471	0.00242942	0.195747	-1.49409
1563405_PM_at	ATP4B	0.357228	2.86216	3.26459	0.00243019	0.195747	-1.49436
236121_PM_at	OR51E2	-1.99589	2.50312	-3.26425	0.00243243	0.195747	-1.49514
217620_PM_s_at	PIK3CB	-0.412715	1.70013	-3.26381	0.00243533	0.195747	-1.49614
219809_PM_at	WDR55	-0.661808	4.53076	-3.26319	0.00243944	0.195747	-1.49757
242544_PM_x_at	---	-0.344381	1.48196	-3.26223	0.00244578	0.195747	-1.49976
233806_PM_at	---	0.278642	1.37262	3.26186	0.00244821	0.195747	-1.5006
203571_PM_s_at	ADIRF	-0.798145	9.17362	-3.26175	0.00244896	0.195747	-1.50086
230970_PM_at	---	-0.312887	1.47718	-3.26118	0.00245272	0.195747	-1.50215
201843_PM_s_at	EFEMP1	1.34006	8.25055	3.26033	0.00245836	0.195747	-1.50409
227636_PM_at	THAP5	0.316553	7.84365	3.25993	0.00246107	0.195747	-1.50502
202700_PM_s_at	TMEM63A	-0.342067	4.1401	-3.25988	0.00246137	0.195747	-1.50512
212855_PM_at	DCUN1D4	0.335673	7.00548	3.25862	0.00246981	0.195942	-1.50801
241013_PM_at	FAM124A	-0.24549	1.07563	-3.25791	0.00247452	0.195942	-1.50962
219637_PM_at	ARMC9	-0.886957	5.76756	-3.2579	0.00247456	0.195942	-1.50964
218330_PM_s_at	NAV2	-0.550291	8.28272	-3.25581	0.0024886	0.196519	-1.51441
1555355_PM_a_at	ETS1	-0.621702	8.28344	-3.25543	0.00249115	0.196519	-1.51528
236892_PM_s_at	HOXB-AS3	-3.81178	4.36233	-3.25516	0.00249298	0.196519	-1.5159
216483_PM_s_at	C19orf10	-0.483986	8.08485	-3.25371	0.00250279	0.196519	-1.51921
1566424_PM_at	---	-0.476789	1.49383	-3.25312	0.00250678	0.196519	-1.52056
224936_PM_at	EIF2S3	0.216136	9.96214	3.25302	0.00250748	0.196519	-1.52079
1555189_PM_a_at	TAT	-0.272724	1.21615	-3.25282	0.00250884	0.196519	-1.52125
1555485_PM_s_at	FAM153B /// LOC100507387	-0.469947	2.00474	-3.25183	0.00251557	0.196519	-1.52351
222273_PM_at	PAPOLG	0.614384	5.87719	3.25172	0.0025163	0.196519	-1.52376
218970_PM_s_at	CUTC	0.436379	7.97526	3.25143	0.00251828	0.196519	-1.52442
203100_PM_s_at	CDYL	0.45051	7.91629	3.24947	0.00253161	0.196519	-1.52888
229491_PM_at	SLC9B2	0.350992	8.62305	3.24933	0.00253258	0.196519	-1.5292
223991_PM_s_at	GALNT2	-0.513253	6.68636	-3.24898	0.002535	0.196519	-1.53001
202332_PM_at	CSNK1E	-0.299701	5.75539	-3.24859	0.00253767	0.196519	-1.5309
217795_PM_s_at	TMEM43	0.318999	9.01083	3.24844	0.00253871	0.196519	-1.53124
1559901_PM_s_at	LINC00478	1.37692	5.88727	3.24817	0.00254056	0.196519	-1.53186
219087_PM_at	ASPN	1.34364	8.86606	3.24782	0.00254291	0.196519	-1.53264
1555912_PM_at	ST7-AS1	-0.533005	2.80762	-3.24561	0.0025582	0.197057	-1.5377
212192_PM_at	KCTD12	0.469317	9.817	3.24498	0.00256249	0.197057	-1.53911
213495_PM_s_at	---	-0.486028	4.28118	-3.24478	0.00256391	0.197057	-1.53958
210792_PM_x_at	SIVA1	-0.412656	6.24643	-3.24452	0.0025657	0.197057	-1.54017
204991_PM_s_at	NF2	-0.606576	5.91088	-3.24421	0.00256789	0.197057	-1.54089
213033_PM_s_at	NFIB	2.33716	5.9877	3.24293	0.00257672	0.197221	-1.54379
208891_PM_at	DUSP6	-0.96766	7.10129	-3.24286	0.00257723	0.197221	-1.54395
1554696_PM_s_at	TYMS	-1.1422	5.94315	-3.24229	0.00258117	0.197247	-1.54524
224078_PM_at	HIATL2	-0.447343	3.48714	-3.24126	0.00258838	0.197472	-1.5476
237780_PM_at	---	-0.294278	1.12716	-3.23992	0.00259775	0.197472	-1.55065
209465_PM_x_at	PTN	-1.05807	7.15876	-3.23977	0.0025988	0.197472	-1.55099
203462_PM_x_at	EIF3B	-0.42679	7.24019	-3.23948	0.00260082	0.197472	-1.55165
237860_PM_at	RBMS3	0.703433	6.46019	3.23861	0.00260693	0.197472	-1.55363
225552_PM_x_at	AURKAIP1	-0.309431	8.47486	-3.23816	0.00261013	0.197472	-1.55466
211026_PM_s_at	MGLL	-0.841337	6.70778	-3.23812	0.00261042	0.197472	-1.55476
221214_PM_s_at	NSMF	-0.285724	4.92273	-3.23775	0.00261299	0.197472	-1.55558
241587_PM_at	NAALADL2-AS3	-0.45281	2.02065	-3.23617	0.00262417	0.198044	-1.55919
1557257_PM_at	BCL10	-0.834479	2.4024	-3.23511	0.00263172	0.198105	-1.56161
227996_PM_at	FARP1 /// FARP1-IT1	-0.666629	5.92759	-3.23381	0.00264094	0.198105	-1.56457
242259_PM_at	FAM187B	-0.275905	1.32221	-3.23327	0.00264477	0.198105	-1.56579
217335_PM_at	FLJ11292	-0.219083	1.31801	-3.23319	0.00264531	0.198105	-1.56596
210720_PM_s_at	NECAB3	-0.619567	6.17321	-3.23291	0.00264738	0.198105	-1.56662
219873_PM_at	COLEC11	0.255714	1.62426	3.23242	0.00265087	0.198105	-1.56773
217029_PM_at	---	-0.388112	1.77684	-3.23216	0.00265273	0.198105	-1.56832
209466_PM_x_at	PTN	-1.52627	6.12885	-3.23199	0.00265395	0.198105	-1.56871
223025_PM_s_at	AP1M1	-0.37508	2.59236	-3.22988	0.00266903	0.198959	-1.57349
233129_PM_at	---	-0.313228	1.98685	-3.228	0.00268262	0.199491	-1.57778
242409_PM_at	---	-0.496094	2.06766	-3.22788	0.00268345	0.199491	-1.57804
209983_PM_s_at	NRXN2	-0.954342	4.34322	-3.22698	0.00269	0.199583	-1.58009
201779_PM_s_at	RNF13	0.78304	7.3721	3.2267	0.00269199	0.199583	-1.58072
231029_PM_at	F5	-0.306585	1.26649	-3.22506	0.00270393	0.200197	-1.58445
1552295_PM_a_at	SLC39A13	-0.474431	4.18956	-3.2244	0.00270878	0.200209	-1.58596
225083_PM_at	GTF3C6	-0.340425	8.47595	-3.22403	0.00271142	0.200209	-1.58679
1568660_PM_a_at	LOC100506172	-0.261499	1.33916	-3.223	0.00271898	0.200473	-1.58913
208828_PM_at	POLE3	-0.39521	6.23482	-3.22255	0.00272231	0.200473	-1.59017
219102_PM_at	RCN3	-0.382857	7.05953	-3.22126	0.00273171	0.200621	-1.59308
209912_PM_s_at	AP5Z1 /// MIR4656	-0.430318	4.69407	-3.22107	0.00273316	0.200621	-1.59352
204805_PM_s_at	H1FX	-0.401078	6.05039	-3.22077	0.00273532	0.200621	-1.59419
222534_PM_s_at	INF2	0.335597	3.15225	3.21937	0.00274564	0.201033	-1.59737
225603_PM_s_at	TRIQK	0.336067	6.86045	3.21754	0.00275921	0.201033	-1.60153
215513_PM_at	HYMAI	1.04207	3.98677	3.21724	0.00276144	0.201033	-1.60221
224932_PM_at	CHCHD10	-0.896607	6.1667	-3.21723	0.00276156	0.201033	-1.60224
1562514_PM_at	OTTHUMG00000176310 /// RP11-201A3.1	-0.366518	1.66306	-3.21722	0.00276161	0.201033	-1.60226
203727_PM_at	SKIV2L	-0.285876	4.5397	-3.21666	0.00276579	0.201033	-1.60354
239127_PM_at	LOC100288860	0.317144	1.8574	3.21654	0.00276665	0.201033	-1.6038
243388_PM_at	---	0.457908	2.84902	3.21549	0.00277451	0.20107	-1.60619
240955_PM_at	PANX3	-0.220009	0.62156	-3.21534	0.00277564	0.20107	-1.60654
213710_PM_s_at	CALM1	-0.345502	8.55947	-3.21499	0.0027782	0.20107	-1.60731
1562783_PM_at	LOC100128840	0.360545	1.98336	3.214	0.00278565	0.201343	-1.60957
1560920_PM_s_at	OTTHUMG00000020845 /// RP11-295G24.4	-0.251899	1.01602	-3.21283	0.00279444	0.201712	-1.61223
241119_PM_at	---	-0.30865	2.14238	-3.21205	0.00280027	0.201867	-1.61399
222016_PM_s_at	ZSCAN31	1.19336	4.76426	3.20977	0.00281748	0.20278	-1.61915
227684_PM_at	S1PR2	0.681709	8.56143	3.20939	0.00282036	0.20278	-1.62001
205302_PM_at	IGFBP1	-0.590136	2.8196	-3.20878	0.00282504	0.20285	-1.62141
214564_PM_s_at	PCDHGC3	-0.280937	1.35497	-3.20773	0.002833	0.203049	-1.62379
203986_PM_at	FAM47E /// FAM47E-STBD1 /// STBD1	-0.563427	5.61205	-3.20701	0.00283847	0.203049	-1.62541
227163_PM_at	GSTO2	0.876973	3.15229	3.20689	0.00283941	0.203049	-1.62569
239578_PM_at	---	-0.695987	5.03076	-3.20623	0.00284442	0.203049	-1.62718
237608_PM_at	AC007740.1 /// OTTHUMG00000153947	-0.324688	1.40809	-3.20384	0.00286276	0.203049	-1.6326
230264_PM_s_at	AP1S2	-0.669396	9.46422	-3.20366	0.00286417	0.203049	-1.63301
204832_PM_s_at	BMPR1A	0.292633	8.1903	3.20252	0.00287288	0.203049	-1.63557
202063_PM_s_at	SEL1L	0.533252	3.443	3.20246	0.00287337	0.203049	-1.63572
203895_PM_at	PLCB4	-1.82395	6.15339	-3.2016	0.00288001	0.203049	-1.63766
202518_PM_at	BCL7B	-0.336159	7.43171	-3.20153	0.00288058	0.203049	-1.63783
213007_PM_at	FANCI	-0.704203	6.42902	-3.20071	0.0028869	0.203049	-1.63968
209665_PM_at	CYB561D2	-0.322181	4.89577	-3.20057	0.002888	0.203049	-1.64
212858_PM_at	PAQR4	-0.598922	3.46067	-3.20056	0.0028881	0.203049	-1.64003
1554307_PM_at	LOC644852	-0.340008	1.64926	-3.20003	0.00289222	0.203049	-1.64123
239452_PM_at	---	0.718747	2.64899	3.1998	0.00289396	0.203049	-1.64174
239718_PM_at	LOC654342	1.01799	3.01748	3.19955	0.00289588	0.203049	-1.6423
1561514_PM_at	LOC400655	-0.221087	0.93318	-3.1988	0.00290174	0.203049	-1.644
224434_PM_s_at	WDR83	-0.288881	5.6111	-3.19863	0.00290306	0.203049	-1.64438
217346_PM_at	PPIAP21 /// PPIAP21	-0.440335	3.16485	-3.19813	0.00290698	0.203049	-1.64552
234978_PM_at	SLC36A4	-0.484228	6.23712	-3.19801	0.00290787	0.203049	-1.64578
213332_PM_at	PAPPA2	1.80598	4.26927	3.19781	0.00290947	0.203049	-1.64624
202337_PM_at	PMF1	-0.394347	5.96238	-3.19532	0.002929	0.203049	-1.65189
216383_PM_at	RPL18AP16 /// RPL18AP16	0.283032	3.71864	3.19527	0.00292934	0.203049	-1.65198
200886_PM_s_at	PGAM1	-0.191294	10.4207	-3.19524	0.00292963	0.203049	-1.65207
229709_PM_at	ATP1B3	-0.36238	1.52403	-3.19442	0.00293608	0.203049	-1.65392
217858_PM_s_at	ARMCX3	-0.209703	9.16981	-3.19407	0.00293879	0.203049	-1.6547
200072_PM_s_at	HNRNPM	-0.363747	8.28865	-3.19362	0.00294236	0.203049	-1.65572
241352_PM_at	---	-0.721095	1.5942	-3.19359	0.00294257	0.203049	-1.65578
202839_PM_s_at	NDUFB7	-0.371611	7.90881	-3.19359	0.00294259	0.203049	-1.65579
208714_PM_at	NDUFV1	-0.269625	7.70002	-3.19266	0.00294995	0.203049	-1.65789
210702_PM_s_at	PTGIS	1.59421	1.8656	3.19229	0.0029529	0.203049	-1.65874
214755_PM_at	UAP1L1	-0.936733	4.27889	-3.19223	0.00295332	0.203049	-1.65885
200948_PM_at	MLF2	-0.344132	7.25215	-3.19033	0.00296844	0.203049	-1.66316
213522_PM_s_at	CSNK1D	-0.730813	7.03087	-3.19013	0.00297003	0.203049	-1.66361
237833_PM_s_at	SNCAIP	0.299948	1.62012	3.18995	0.00297143	0.203049	-1.66401
235977_PM_at	LONRF2	-0.401579	2.5138	-3.18803	0.00298681	0.203049	-1.66836
225123_PM_at	SESN3	0.972961	8.44083	3.18754	0.0029907	0.203049	-1.66946
219103_PM_at	ASAP3	0.860239	5.22137	3.18685	0.00299629	0.203049	-1.67103
215997_PM_s_at	CUL4B	-0.447336	5.93568	-3.18672	0.00299734	0.203049	-1.67133
238442_PM_at	---	-0.385411	0.984201	-3.18607	0.00300256	0.203049	-1.67279
1552459_PM_a_at	MBD3L1	-0.237964	1.96745	-3.18578	0.00300482	0.203049	-1.67343
217719_PM_at	EIF3L	0.182639	10.3871	3.18543	0.0030077	0.203049	-1.67424
215714_PM_s_at	SMARCA4	-0.573269	5.20577	-3.18458	0.00301456	0.203049	-1.67615
1554976_PM_a_at	LINC00051	0.255703	1.30932	3.18368	0.00302182	0.203049	-1.67818
224716_PM_at	MIR4647 /// SLC35B2	-0.266585	7.55672	-3.18357	0.0030227	0.203049	-1.67843
212902_PM_at	SEC24A	-0.36131	7.35809	-3.18355	0.00302289	0.203049	-1.67848
1566428_PM_at	---	-0.290369	1.15697	-3.18331	0.00302484	0.203049	-1.67902
212280_PM_x_at	ATG4B	-0.407365	5.50253	-3.18298	0.00302751	0.203049	-1.67977
205120_PM_s_at	SGCB	-0.414756	8.13534	-3.18252	0.00303122	0.203049	-1.6808
240657_PM_at	---	-0.405843	1.61081	-3.18235	0.00303259	0.203049	-1.68118
222773_PM_s_at	GALNT12	1.08843	2.51216	3.18168	0.00303804	0.203049	-1.68269
204291_PM_at	ZNF518A	0.456974	6.35304	3.18147	0.00303973	0.203049	-1.68316
228562_PM_at	ZBTB10	0.5623	6.25756	3.18016	0.0030504	0.203049	-1.68612
204366_PM_s_at	GTF3C2	-0.447666	5.86665	-3.17981	0.00305327	0.203049	-1.68691
212982_PM_at	ZDHHC17	0.327802	8.24413	3.17924	0.00305798	0.203049	-1.68821
208230_PM_s_at	NRG1	-1.72679	3.53481	-3.17903	0.00305967	0.203049	-1.68867
1566269_PM_at	RALGAPA1	-0.522669	1.9054	-3.17857	0.00306343	0.203049	-1.68971
230669_PM_at	RASA2	-0.801758	4.13382	-3.17794	0.00306864	0.203049	-1.69114
201672_PM_s_at	USP14	-0.301701	9.20933	-3.17776	0.00307009	0.203049	-1.69154
214659_PM_x_at	YLPM1	-0.400432	6.88262	-3.1767	0.00307883	0.203049	-1.69393
209398_PM_at	HIST1H1C	-0.855218	7.6835	-3.17575	0.00308668	0.203049	-1.69608
1570249_PM_x_at	---	-0.337206	1.67671	-3.17528	0.00309056	0.203049	-1.69714
1570627_PM_at	TCEB3	-0.387516	1.75761	-3.17524	0.0030909	0.203049	-1.69723
1553348_PM_a_at	NFX1	-0.340701	4.35393	-3.17512	0.00309184	0.203049	-1.69749
208892_PM_s_at	DUSP6	-1.01355	7.46544	-3.17496	0.00309323	0.203049	-1.69786
233874_PM_at	SLAIN2	-0.463337	1.70126	-3.17391	0.00310192	0.203049	-1.70023
234512_PM_x_at	OTTHUMG00000014227 /// RP3-486D24.1	0.201787	6.91675	3.17376	0.00310312	0.203049	-1.70055
203503_PM_s_at	PEX14	-0.588356	4.05883	-3.17351	0.00310525	0.203049	-1.70113
203085_PM_s_at	TGFB1	-0.620877	4.51927	-3.17347	0.00310555	0.203049	-1.70121
1553486_PM_a_at	C17orf78	-0.265824	1.18606	-3.17331	0.00310688	0.203049	-1.70157
238784_PM_at	DPY19L2	-0.945173	1.97486	-3.1732	0.00310776	0.203049	-1.70181
225220_PM_at	SNHG8 /// SNORA24	0.658693	8.40621	3.17298	0.00310962	0.203049	-1.70232
210993_PM_s_at	SMAD1	0.615669	6.27292	3.17189	0.00311867	0.203049	-1.70476
204720_PM_s_at	DNAJC6	-1.18164	6.09413	-3.17188	0.00311879	0.203049	-1.7048
243968_PM_x_at	FCRL1	-0.350231	2.32255	-3.17151	0.00312186	0.203049	-1.70563
221029_PM_s_at	WNT5B	-1.26341	6.35076	-3.17145	0.00312235	0.203049	-1.70576
230291_PM_s_at	---	2.00697	6.59852	3.17104	0.00312579	0.203049	-1.70669
212610_PM_at	PTPN11	0.196394	9.15849	3.1707	0.00312863	0.203049	-1.70745
228663_PM_x_at	FIZ1	0.307676	2.77625	3.17062	0.00312932	0.203049	-1.70764
206397_PM_x_at	CERS1 /// GDF1	0.482244	3.16527	3.17054	0.00312996	0.203049	-1.70781
224252_PM_s_at	FXYD5	-0.524941	8.40378	-3.17	0.0031345	0.203049	-1.70903
1569856_PM_at	TPP2	-0.880278	3.57913	-3.16987	0.00313562	0.203049	-1.70933
201251_PM_at	PKM	-0.272043	10.0421	-3.16916	0.00314155	0.203049	-1.71092
216497_PM_at	---	0.516049	3.79609	3.16914	0.00314169	0.203049	-1.71096
242705_PM_x_at	LRPAP1	-0.61315	4.97827	-3.16896	0.00314325	0.203049	-1.71138
1556962_PM_at	---	-0.218434	4.17487	-3.16768	0.00315397	0.203076	-1.71425
219442_PM_at	CLUHP3	0.392252	2.8072	3.16673	0.00316204	0.203076	-1.7164
236084_PM_at	---	-0.250149	1.25844	-3.16661	0.00316307	0.203076	-1.71668
207002_PM_s_at	PLAGL1	0.640432	6.70119	3.16645	0.00316435	0.203076	-1.71702
207991_PM_x_at	ACRV1	-0.255266	1.38356	-3.16636	0.00316518	0.203076	-1.71724
228336_PM_at	PWWP2A	0.528194	6.8583	3.16522	0.00317481	0.203076	-1.7198
1554375_PM_a_at	NR1H4	-0.218635	0.833487	-3.16445	0.00318134	0.203076	-1.72153
236904_PM_x_at	TECTA	0.436764	2.68965	3.16424	0.00318311	0.203076	-1.72199
200762_PM_at	DPYSL2	0.2539	10.658	3.16363	0.00318836	0.203076	-1.72338
229061_PM_s_at	SLC25A13	-0.609541	5.1188	-3.16314	0.00319247	0.203076	-1.72447
239736_PM_at	---	0.208579	1.10289	3.16291	0.00319444	0.203076	-1.72499
239066_PM_at	---	1.88111	3.93449	3.16253	0.00319771	0.203076	-1.72585
207457_PM_s_at	LY6G6D	-0.294578	2.35333	-3.16249	0.00319808	0.203076	-1.72595
204158_PM_s_at	TCIRG1	-0.419581	6.64248	-3.1619	0.00320312	0.203076	-1.72727
235753_PM_at	HOXA7	0.636142	5.99372	3.16165	0.00320526	0.203076	-1.72784
208117_PM_s_at	LAS1L	-0.368335	5.42692	-3.16143	0.00320715	0.203076	-1.72833
223308_PM_s_at	WDR5	-0.585679	5.14796	-3.16124	0.00320874	0.203076	-1.72875
1558887_PM_at	ZNF321P /// ZNF816 /// ZNF816-ZNF321P	0.381769	1.25443	3.16104	0.00321046	0.203076	-1.7292
216237_PM_s_at	MCM5	-0.921837	4.32037	-3.15991	0.00322015	0.203252	-1.73174
204976_PM_s_at	AMMECR1	0.492015	7.22025	3.15896	0.00322837	0.203252	-1.73389
1554309_PM_at	EIF4G3	-0.604053	1.73181	-3.15888	0.00322902	0.203252	-1.73406
1553220_PM_at	FAM117B	-0.403789	1.51004	-3.15881	0.00322964	0.203252	-1.73422
205100_PM_at	GFPT2	0.993663	6.59041	3.15816	0.00323528	0.203252	-1.73569
229546_PM_at	FAM84A /// LOC653602	-0.430717	2.11707	-3.15789	0.00323755	0.203252	-1.73628
220680_PM_at	RAVER2	-0.284	1.00413	-3.1577	0.00323925	0.203252	-1.73672
217575_PM_s_at	---	-0.364156	2.49568	-3.15701	0.00324518	0.203391	-1.73826
1561363_PM_a_at	---	-0.242871	0.975772	-3.15651	0.00324951	0.203429	-1.73938
233045_PM_at	---	-0.408788	1.51986	-3.15536	0.0032595	0.203821	-1.74197
216241_PM_s_at	TCEA1	0.350437	9.96926	3.15325	0.00327793	0.20474	-1.74672
205216_PM_s_at	APOH	-0.252268	1.19821	-3.15098	0.00329783	0.205748	-1.75181
215128_PM_at	---	0.777572	4.16763	3.15029	0.00330392	0.205753	-1.75337
222754_PM_at	TRNT1	0.367484	6.59608	3.15012	0.00330543	0.205753	-1.75375
203547_PM_at	CD4	-1.31224	3.52091	-3.14885	0.00331663	0.205893	-1.7566
203844_PM_at	VHL	0.339545	2.26139	3.14827	0.0033217	0.205893	-1.75789
231145_PM_at	PAX9	-0.694449	2.10771	-3.14781	0.00332578	0.205893	-1.75892
1566138_PM_at	---	-0.2411	0.975924	-3.14744	0.0033291	0.205893	-1.75976
209630_PM_s_at	FBXW2	0.287444	8.89637	3.14704	0.00333261	0.205893	-1.76065
1556803_PM_at	POLR3B	-0.32132	1.95802	-3.14701	0.00333289	0.205893	-1.76072
220608_PM_s_at	OTTHUMG00000172290 /// RP11-463I20.1	0.386745	7.75351	3.14688	0.00333403	0.205893	-1.76101
209215_PM_at	MFSD10	-0.29075	5.5846	-3.14534	0.0033478	0.20651	-1.76448
1569002_PM_x_at	BMP1	-0.22853	1.61157	-3.14474	0.00335313	0.206606	-1.76581
1568877_PM_a_at	ACBD5	-0.510405	3.66088	-3.14349	0.00336436	0.207065	-1.76863
45828_PM_at	ATP5SL	-0.277283	7.9514	-3.14257	0.00337258	0.207338	-1.77068
241275_PM_at	CAPZA1	-0.632297	1.90055	-3.14126	0.00338437	0.207647	-1.77362
240349_PM_at	PRKAA2	-0.820919	3.64465	-3.14117	0.00338521	0.207647	-1.77383
240639_PM_at	ARMC9	-0.262004	3.09521	-3.13982	0.00339736	0.208055	-1.77685
227226_PM_at	MRAP2	-1.4264	4.86754	-3.1387	0.00340751	0.208055	-1.77936
238879_PM_at	DCUN1D1	0.385325	6.34232	3.13852	0.00340918	0.208055	-1.77977
1566646_PM_at	LOC149086	-0.243419	1.7619	-3.13843	0.00340997	0.208055	-1.77997
243864_PM_at	CCDC80	0.354954	9.93005	3.13833	0.00341085	0.208055	-1.78018
233933_PM_s_at	OTUD5	-0.344178	6.13062	-3.1376	0.00341752	0.208229	-1.78183
201679_PM_at	SRRT	-0.378019	4.53043	-3.13494	0.00344178	0.208387	-1.78778
209680_PM_s_at	KIFC1	-1.00093	4.98905	-3.13482	0.0034429	0.208387	-1.78806
206862_PM_at	ZNF254	-0.625566	2.78214	-3.13447	0.00344613	0.208387	-1.78884
238572_PM_at	STK16	-0.473258	2.96244	-3.13401	0.00345032	0.208387	-1.78987
242073_PM_at	---	-0.544322	5.72657	-3.13376	0.00345261	0.208387	-1.79043
201549_PM_x_at	KDM5B	0.294615	8.02381	3.13331	0.0034568	0.208387	-1.79145
244665_PM_at	---	-0.730437	2.83921	-3.13303	0.00345935	0.208387	-1.79207
238536_PM_at	---	0.913153	4.35663	3.13277	0.00346172	0.208387	-1.79264
201700_PM_at	CCND3	-0.626153	6.85818	-3.13257	0.00346361	0.208387	-1.7931
201167_PM_x_at	ARHGDIA	-0.439232	6.91838	-3.13185	0.00347017	0.208387	-1.7947
217988_PM_at	CCNB1IP1	0.43433	8.16444	3.13179	0.00347074	0.208387	-1.79483
227924_PM_at	INO80D	0.548806	4.08043	3.13135	0.00347484	0.208387	-1.79583
229230_PM_at	SLC51A	0.507692	2.80126	3.13111	0.00347705	0.208387	-1.79636
202545_PM_at	PRKCD	-0.42759	3.63284	-3.13107	0.00347742	0.208387	-1.79645
1567706_PM_at	---	1.43146	3.67787	3.13091	0.00347894	0.208387	-1.79682
211467_PM_s_at	NFIB	1.20545	3.97632	3.13	0.00348735	0.208387	-1.79885
202981_PM_x_at	SIAH1	0.332988	8.89927	3.12996	0.00348773	0.208387	-1.79894
1554882_PM_at	ERCC8	-0.591041	3.37807	-3.12986	0.00348866	0.208387	-1.79917
241567_PM_at	---	-0.336415	1.05191	-3.12912	0.00349552	0.208556	-1.80082
1567380_PM_at	---	-0.337561	1.6527	-3.12857	0.00350063	0.208556	-1.80205
1563023_PM_at	---	-0.315146	1.1297	-3.12832	0.00350293	0.208556	-1.8026
210010_PM_s_at	SLC25A1	-0.456128	6.70327	-3.12761	0.00350958	0.208565	-1.8042
201696_PM_at	SRSF4	0.255858	6.24244	3.12732	0.00351225	0.208565	-1.80484
229528_PM_at	SBNO1	0.442508	6.44548	3.1266	0.00351896	0.208565	-1.80644
232126_PM_at	COQ2	-0.60481	2.5701	-3.1265	0.00351996	0.208565	-1.80668
1562803_PM_at	LRRC37A5P	-0.306203	1.77309	-3.12591	0.00352543	0.208565	-1.80799
221261_PM_x_at	MAGED4 /// MAGED4B /// SNORA11D	-0.596983	7.08657	-3.12545	0.00352974	0.208565	-1.80902
214137_PM_at	PTPRJ	0.48189	1.53904	3.12516	0.00353253	0.208565	-1.80968
1556414_PM_at	LINC00515	0.758802	4.44949	3.12498	0.00353419	0.208565	-1.81008
224471_PM_s_at	BTRC	0.439807	6.85554	3.12463	0.00353747	0.208565	-1.81086
221903_PM_s_at	CYLD	-0.438881	5.8374	-3.12423	0.00354121	0.208565	-1.81175
225635_PM_s_at	LOC100506710	0.342454	7.4608	3.12379	0.00354533	0.208584	-1.81273
236678_PM_at	---	-1.35376	3.75096	-3.12314	0.00355153	0.208622	-1.8142
222236_PM_s_at	ASAP3	0.623218	5.56203	3.12292	0.00355361	0.208622	-1.81469
202937_PM_x_at	RRP7A	-0.482286	4.23203	-3.12065	0.00357506	0.209633	-1.81975
1552511_PM_a_at	CPA6	-0.222454	0.689632	-3.11959	0.00358519	0.209633	-1.82213
222229_PM_x_at	OTTHUMG00000021968 /// RP13-258O15.1	0.17874	9.35652	3.11855	0.00359503	0.209633	-1.82444
213041_PM_s_at	ATP5D	-0.304596	7.42885	-3.11797	0.00360056	0.209633	-1.82573
224767_PM_at	LOC100506548 /// RPL37	0.671179	5.82226	3.11748	0.00360527	0.209633	-1.82683
211196_PM_at	DBT	-0.255569	1.73632	-3.11748	0.00360532	0.209633	-1.82684
218678_PM_at	NES	-1.73472	5.44326	-3.11734	0.00360659	0.209633	-1.82714
224098_PM_at	---	-0.931396	3.17967	-3.11725	0.0036075	0.209633	-1.82735
237052_PM_x_at	GIGYF2	0.407331	5.96539	3.11684	0.0036114	0.209633	-1.82826
210786_PM_s_at	FLI1	0.663196	3.93548	3.11615	0.00361803	0.209633	-1.8298
217305_PM_s_at	ADCY10	-0.376571	1.59828	-3.1161	0.00361849	0.209633	-1.82991
1570087_PM_at	---	-0.266945	1.50914	-3.11578	0.00362156	0.209633	-1.83062
234975_PM_at	GSPT1	0.372061	6.90388	3.11525	0.00362667	0.209633	-1.83181
226721_PM_at	DPY19L4	0.457438	6.837	3.11501	0.00362902	0.209633	-1.83235
224318_PM_s_at	KANSL3	0.404811	8.34778	3.11454	0.00363358	0.209633	-1.83341
237012_PM_at	---	-0.417305	1.72774	-3.11439	0.00363502	0.209633	-1.83374
209899_PM_s_at	PUF60	-0.286939	7.49835	-3.11429	0.00363596	0.209633	-1.83396
207103_PM_at	KCND2	1.70385	4.38292	3.11222	0.00365601	0.210531	-1.83859
242499_PM_at	U2AF1	-0.73084	2.191	-3.11092	0.0036686	0.210531	-1.84148
1554240_PM_a_at	ITGAL	-0.258025	1.75335	-3.11087	0.00366912	0.210531	-1.8416
224685_PM_at	MLLT4	0.375461	9.21444	3.11073	0.00367042	0.210531	-1.8419
225152_PM_at	ZNF622	-0.29205	8.16308	-3.1107	0.00367078	0.210531	-1.84198
212005_PM_at	SZRD1	-0.369004	8.44014	-3.11015	0.00367606	0.210613	-1.84319
214627_PM_at	EPX	-0.1868	0.694709	-3.10885	0.0036888	0.211122	-1.8461
209158_PM_s_at	CYTH2	-0.395729	6.21493	-3.10732	0.0037038	0.211744	-1.84951
219636_PM_s_at	ARMC9	-0.708709	6.78284	-3.10695	0.0037074	0.211744	-1.85033
212244_PM_at	GCOM1 /// POLR2M	0.280338	8.65764	3.10599	0.00371686	0.21196	-1.85247
209048_PM_s_at	ZMYND8	-0.579873	4.64279	-3.10578	0.00371894	0.21196	-1.85294
204188_PM_s_at	RARG	-0.452262	2.89321	-3.10483	0.00372836	0.212228	-1.85507
213690_PM_s_at	---	-0.274984	5.15031	-3.10452	0.00373139	0.212228	-1.85575
1569491_PM_at	---	-0.500903	2.79458	-3.10268	0.00374965	0.213045	-1.85986
225745_PM_at	LRP6	0.453996	8.26375	3.10173	0.00375904	0.213344	-1.86196
1553397_PM_at	CCDC13	-0.333189	2.76551	-3.10136	0.00376271	0.213344	-1.86278
216167_PM_at	LRRN2	-0.315009	2.12918	-3.10012	0.00377511	0.213782	-1.86555
230934_PM_at	LOC100506057 /// STK32C	-0.69588	5.3775	-3.09981	0.00377825	0.213782	-1.86625
220613_PM_s_at	SYTL2	-0.664343	2.2366	-3.09873	0.00378905	0.214106	-1.86865
212582_PM_at	OSBPL8	0.277925	10.2037	3.09846	0.0037918	0.214106	-1.86926
208637_PM_x_at	ACTN1	-0.443868	7.72401	-3.09758	0.00380057	0.214344	-1.8712
207938_PM_at	PI15	-0.227739	1.19229	-3.09656	0.00381091	0.214344	-1.87348
220266_PM_s_at	KLF4	1.39622	4.58319	3.0965	0.00381148	0.214344	-1.87361
241970_PM_at	---	-0.831114	4.00181	-3.09637	0.00381282	0.214344	-1.8739
228161_PM_at	RAB32	0.410767	5.59431	3.09571	0.00381945	0.214344	-1.87536
203777_PM_s_at	RPS6KB2	-0.330281	4.83676	-3.09537	0.00382295	0.214344	-1.87613
231817_PM_at	USP53	0.765615	7.46498	3.09421	0.0038347	0.214344	-1.87871
207945_PM_s_at	CSNK1D	-0.379901	5.46949	-3.09311	0.00384586	0.214344	-1.88116
235147_PM_at	---	-0.63485	6.69549	-3.093	0.00384701	0.214344	-1.88141
232981_PM_s_at	SYNRG	-0.40799	4.16272	-3.09282	0.00384883	0.214344	-1.88181
211271_PM_x_at	MIR4745 /// PTBP1	-0.267472	8.27708	-3.0927	0.00385005	0.214344	-1.88207
204736_PM_s_at	CSPG4	-1.13595	7.06625	-3.09265	0.00385058	0.214344	-1.88219
227132_PM_at	ZNF706	0.583854	6.08666	3.09242	0.00385283	0.214344	-1.88268
237819_PM_at	CREB3L2	-0.332013	1.57484	-3.09216	0.00385556	0.214344	-1.88328
201762_PM_s_at	PSME2	-0.426808	8.917	-3.09199	0.00385723	0.214344	-1.88364
223376_PM_s_at	BRI3	-0.489928	8.02869	-3.09185	0.00385869	0.214344	-1.88396
201753_PM_s_at	ADD3	0.66797	7.5156	3.09048	0.00387269	0.21477	-1.887
225399_PM_at	TSEN15	0.319519	9.20207	3.09033	0.00387423	0.21477	-1.88733
237055_PM_at	CTC-429C10.2 /// OTTHUMG00000182422	-0.464251	1.7371	-3.08961	0.00388162	0.214962	-1.88894
1557373_PM_at	LOC339505	-0.252332	1.07807	-3.08817	0.00389644	0.215154	-1.89214
225625_PM_at	ALKBH2	0.544903	5.1355	3.08801	0.00389806	0.215154	-1.89249
242286_PM_at	GRIN2A	-0.310325	1.23877	-3.08755	0.00390278	0.215154	-1.89351
221576_PM_at	GDF15	0.514595	1.97015	3.08742	0.00390418	0.215154	-1.89381
1563228_PM_x_at	SLC38A10	0.513965	3.67174	3.08679	0.00391069	0.215154	-1.89521
202799_PM_at	CLPP	-0.309319	6.84748	-3.08662	0.00391246	0.215154	-1.89559
207615_PM_s_at	C16orf3	0.334226	1.65377	3.08657	0.00391296	0.215154	-1.8957
1553987_PM_at	MAPKAPK5-AS1	0.506168	5.29007	3.08622	0.00391653	0.215154	-1.89646
1560460_PM_at	---	-0.495951	1.67432	-3.0853	0.00392605	0.21546	-1.8985
210574_PM_s_at	NUDC	-0.298916	8.08778	-3.08472	0.00393215	0.215531	-1.89981
222275_PM_at	MRPS30	0.486626	8.15833	3.08413	0.00393828	0.215531	-1.90112
200954_PM_at	ATP6V0C	-0.3222	5.7349	-3.08404	0.00393916	0.215531	-1.90131
219468_PM_s_at	CUEDC1	-0.559893	3.62601	-3.08282	0.00395188	0.215731	-1.90401
233986_PM_s_at	PLEKHG2	-0.459451	3.40773	-3.08269	0.00395328	0.215731	-1.90431
1560558_PM_at	INIP	-0.347625	1.89434	-3.08201	0.00396043	0.215731	-1.90583
230645_PM_at	FRMD3	-1.47354	5.72721	-3.08177	0.00396292	0.215731	-1.90636
200027_PM_at	NARS	0.220082	9.81183	3.08145	0.00396627	0.215731	-1.90707
223634_PM_at	RASD2	-1.97092	4.44312	-3.08143	0.00396647	0.215731	-1.90711
227175_PM_at	MCL1	-0.476737	1.85959	-3.08037	0.00397759	0.216121	-1.90946
1554897_PM_s_at	RHBDL2	-0.851266	3.66749	-3.07982	0.0039834	0.216169	-1.91069
214751_PM_at	ZNF468	0.320876	7.84992	3.07953	0.00398638	0.216169	-1.91132
240505_PM_at	---	-0.423137	1.77222	-3.07864	0.00399576	0.216407	-1.91329
217553_PM_at	STEAP1 /// STEAP1B	-1.1931	5.81794	-3.07837	0.00399868	0.216407	-1.91391
217399_PM_s_at	FOXO3 /// FOXO3B	0.323335	3.09455	3.07662	0.00401713	0.217173	-1.91778
217454_PM_at	HMGB3P30 /// HMGB3P30	-0.273879	3.51662	-3.07559	0.00402806	0.217173	-1.92006
228421_PM_s_at	EFEMP1	2.1627	6.65991	3.07543	0.0040298	0.217173	-1.92042
1557641_PM_at	---	-0.255749	1.53656	-3.07485	0.004036	0.217173	-1.92171
212571_PM_at	CHD8	-0.344747	5.40676	-3.07451	0.00403959	0.217173	-1.92246
218278_PM_at	WDR74	0.34346	4.95533	3.07432	0.00404161	0.217173	-1.92288
231384_PM_at	GRIN2A	-0.436103	2.80092	-3.07368	0.00404839	0.217173	-1.92429
212481_PM_s_at	TPM4	-0.255435	10.0587	-3.07358	0.00404953	0.217173	-1.92452
225562_PM_at	RASA3	-0.399945	8.4234	-3.07311	0.00405455	0.217173	-1.92556
230227_PM_at	OTTHUMG00000175854 /// RP11-333I13.1	0.797433	2.79685	3.07289	0.00405684	0.217173	-1.92604
234462_PM_at	---	0.6489	4.1989	3.0727	0.0040589	0.217173	-1.92647
56919_PM_at	WDR48	0.418743	8.42631	3.07236	0.00406255	0.217173	-1.92722
208113_PM_x_at	PABPC3	0.270917	9.04033	3.07185	0.00406798	0.217173	-1.92834
218487_PM_at	ALAD	-0.388703	6.52934	-3.07182	0.0040684	0.217173	-1.92843
1562321_PM_at	PDK4	-0.301571	1.26015	-3.07133	0.00407358	0.217238	-1.9295
243103_PM_at	SYNGR2	-0.760588	2.4344	-3.07068	0.00408062	0.217401	-1.93095
228545_PM_at	ZNF148	0.281851	8.51725	3.07024	0.00408537	0.217443	-1.93193
201982_PM_s_at	PAPPA	0.829186	4.31291	3.0684	0.00410516	0.218154	-1.93599
205423_PM_at	AP1B1	-0.389304	5.08732	-3.06826	0.00410672	0.218154	-1.9363
242992_PM_at	ZNF551	-0.454275	2.13905	-3.06774	0.00411237	0.218243	-1.93746
216238_PM_s_at	FGB	-0.233442	1.07227	-3.06649	0.00412591	0.218749	-1.94022
1558968_PM_at	---	-0.200553	0.754142	-3.06482	0.00414411	0.219501	-1.94392
235949_PM_at	TTC26	0.525202	4.93584	3.06409	0.00415217	0.219505	-1.94555
201811_PM_x_at	SH3BP5	0.470899	8.12156	3.06382	0.00415512	0.219505	-1.94615
200827_PM_at	PLOD1	-0.433357	7.87054	-3.06372	0.0041562	0.219505	-1.94637
219527_PM_at	43161	-0.612147	4.06264	-3.06223	0.00417246	0.220076	-1.94964
228328_PM_at	KLHL28	0.437801	6.92711	3.062	0.00417507	0.220076	-1.95017
1556625_PM_a_at	OTTHUMG00000184037 /// RP11-214K3.20	-0.561306	2.21589	-3.0606	0.00419043	0.220673	-1.95325
210738_PM_s_at	SLC4A4	-0.440711	1.51021	-3.0598	0.00419934	0.22093	-1.95504
226006_PM_at	PET100	-0.310061	9.44944	-3.05927	0.00420515	0.221023	-1.9562
228012_PM_at	MATR3 /// SNHG4	0.379484	7.79484	3.05834	0.00421546	0.221352	-1.95825
AFFX-r2-TagD_at	---	0.236387	1.39634	3.05722	0.00422793	0.221487	-1.96073
210414_PM_at	FLRT1	0.670654	3.28083	3.05706	0.00422966	0.221487	-1.96108
215501_PM_s_at	DUSP10	-1.20334	4.98241	-3.05702	0.00423016	0.221487	-1.96118
217698_PM_at	---	-0.394582	1.44972	-3.05633	0.00423789	0.2216	-1.96271
233695_PM_s_at	CECR2	-0.230897	0.980187	-3.05587	0.004243	0.2216	-1.96372
221285_PM_at	ST8SIA2	-0.635851	1.66522	-3.05573	0.00424449	0.2216	-1.96402
1569461_PM_at	KCNT1	0.334726	1.78826	3.05257	0.00428	0.222966	-1.97101
221520_PM_s_at	CDCA8	-1.12425	6.33848	-3.05245	0.00428129	0.222966	-1.97127
217124_PM_at	IQCE	-0.397226	1.18052	-3.05231	0.00428287	0.222966	-1.97157
233971_PM_at	FAM166A	-0.551558	6.39371	-3.05121	0.00429536	0.223137	-1.97402
215248_PM_at	GRB10	0.615344	1.72457	3.05063	0.00430189	0.223137	-1.9753
216933_PM_x_at	APC	-0.651636	3.23951	-3.05061	0.00430205	0.223137	-1.97533
221993_PM_s_at	TSR3	-0.466498	4.52804	-3.05042	0.00430421	0.223137	-1.97575
243339_PM_at	---	-0.255319	2.49026	-3.0501	0.00430783	0.223137	-1.97645
1557021_PM_s_at	LOC100507250	-0.378786	2.87511	-3.04986	0.00431062	0.223137	-1.977
1554600_PM_s_at	LMNA	-0.494312	7.58035	-3.04914	0.00431873	0.223197	-1.97858
1563744_PM_a_at	DISC1	-0.328893	2.69903	-3.04904	0.00431993	0.223197	-1.97881
201105_PM_at	LGALS1	-0.166296	11.2249	-3.04824	0.00432902	0.223246	-1.98057
1568706_PM_s_at	PP12719	0.535569	3.19044	3.04789	0.00433302	0.223246	-1.98135
200656_PM_s_at	P4HB	-0.251015	8.45906	-3.04788	0.00433312	0.223246	-1.98137
219778_PM_at	ZFPM2	1.34124	6.22948	3.04689	0.00434443	0.223253	-1.98356
200865_PM_at	EIF3F	-0.545671	1.19073	-3.04658	0.00434792	0.223253	-1.98423
1560940_PM_at	SACS-AS1	-0.21785	0.775605	-3.04653	0.00434848	0.223253	-1.98434
212312_PM_at	BCL2L1	-0.544631	6.10544	-3.04643	0.00434958	0.223253	-1.98455
226511_PM_at	DCAF10	0.367403	6.493	3.04582	0.00435658	0.223288	-1.9859
212160_PM_at	XPOT	0.347486	8.99793	3.04566	0.00435843	0.223288	-1.98626
230569_PM_at	KIAA1430	0.600058	6.27057	3.04479	0.00436844	0.223591	-1.98818
1565917_PM_at	---	-0.254449	0.627836	-3.04429	0.00437421	0.223662	-1.98929
227945_PM_at	TBC1D1	-0.517424	5.82893	-3.04303	0.00438864	0.223662	-1.99205
208288_PM_at	ABCB11	-0.246188	1.03295	-3.04289	0.00439027	0.223662	-1.99237
1567379_PM_at	---	-0.390827	1.97339	-3.04265	0.00439306	0.223662	-1.9929
223643_PM_at	CRYGS	-0.318773	2.02791	-3.04264	0.00439322	0.223662	-1.99293
1555073_PM_at	MGC40069	-0.255924	1.54626	-3.04212	0.00439917	0.223662	-1.99407
232885_PM_at	BBIP1	-0.424143	1.27352	-3.04204	0.00440011	0.223662	-1.99425
229006_PM_at	LOC100507487	0.590209	2.37997	3.04183	0.00440252	0.223662	-1.99471
202601_PM_s_at	HTATSF1	-0.71744	3.87667	-3.04101	0.00441198	0.223935	-1.99651
205075_PM_at	SERPINF2	-0.200709	1.80617	-3.04064	0.00441628	0.223945	-1.99732
1562891_PM_at	---	-0.302943	1.95719	-3.03975	0.00442662	0.224094	-1.99929
202699_PM_s_at	TMEM63A	-0.578816	4.17023	-3.03968	0.00442741	0.224094	-1.99944
1554044_PM_a_at	MRAP	-0.30751	1.83794	-3.0392	0.00443303	0.224171	-2.0005
225530_PM_at	MOB3A	-0.209852	9.03501	-3.03811	0.00444579	0.224401	-2.00291
208127_PM_s_at	SOCS5	0.370151	8.2268	3.03758	0.00445193	0.224401	-2.00407
235316_PM_at	NAT8L	-0.224391	0.86593	-3.03753	0.00445256	0.224401	-2.00419
243566_PM_at	LOC100506238	-0.309793	1.66828	-3.03725	0.00445575	0.224401	-2.00479
227324_PM_at	ADCK4	-0.387639	5.13587	-3.03705	0.00445807	0.224401	-2.00523
211505_PM_s_at	STAU1	0.16805	8.79661	3.03614	0.00446875	0.224526	-2.00724
229752_PM_at	IKZF4	-0.524912	3.17272	-3.03614	0.00446878	0.224526	-2.00724
1566215_PM_at	---	0.362027	1.66835	3.03543	0.00447711	0.224587	-2.0088
1558308_PM_at	LINC00942	-1.38422	3.32642	-3.03534	0.0044782	0.224587	-2.00901
217402_PM_at	TBCAP2 /// TBCAP2	-0.371692	1.33869	-3.03373	0.00449713	0.22533	-2.01255
217999_PM_s_at	PHLDA1	-0.800201	7.29798	-3.03285	0.00450751	0.225644	-2.01448
204477_PM_at	RABIF	-0.295722	4.65857	-3.03248	0.00451187	0.225655	-2.01529
1553535_PM_a_at	RANGAP1	-0.580865	4.30354	-3.032	0.00451764	0.225738	-2.01637
212220_PM_at	PSME4	-0.512107	5.87762	-3.03119	0.0045272	0.22587	-2.01814
213791_PM_at	PENK	2.78048	6.16945	3.0306	0.00453423	0.22587	-2.01944
208821_PM_at	SNRPB	-0.333166	7.04445	-3.03048	0.0045356	0.22587	-2.0197
1569596_PM_at	---	-0.381875	1.74765	-3.02991	0.00454239	0.22587	-2.02095
1569716_PM_at	AC007349.5 /// OTTHUMG00000154944	-0.318208	1.38921	-3.02947	0.00454762	0.22587	-2.02192
209435_PM_s_at	ARHGEF2	0.389486	9.91198	3.02933	0.00454935	0.22587	-2.02224
205235_PM_s_at	KIF20B	-0.696474	6.36792	-3.0289	0.0045545	0.22587	-2.02318
209561_PM_at	THBS3	0.923064	5.03708	3.02868	0.00455711	0.22587	-2.02366
238467_PM_at	OTTHUMG00000178798 /// RP11-159D12.9	-0.510457	5.12287	-3.02865	0.00455743	0.22587	-2.02372
201079_PM_at	SYNGR2	-1.29381	5.53966	-3.02747	0.00457156	0.226024	-2.02632
38710_PM_at	OTUB1	-0.405258	6.05972	-3.02724	0.00457431	0.226024	-2.02683
1561589_PM_a_at	NBEAL1	-0.415196	2.20876	-3.02718	0.00457504	0.226024	-2.02696
206090_PM_s_at	DISC1 /// TSNAX-DISC1	-1.2109	4.44328	-3.02699	0.00457737	0.226024	-2.02739
217886_PM_at	EPS15	0.481503	7.78758	3.02633	0.00458522	0.226024	-2.02882
227191_PM_at	ITFG1	0.351294	7.13446	3.02584	0.00459108	0.226024	-2.02989
237705_PM_at	---	-0.589338	1.31657	-3.02575	0.00459223	0.226024	-2.0301
217127_PM_at	CTH	0.893395	5.28937	3.02563	0.0045936	0.226024	-2.03036
221126_PM_at	DKK3	-0.532524	2.1971	-3.02425	0.0046103	0.226642	-2.0334
220272_PM_at	BNC2	0.740061	3.88176	3.02386	0.00461495	0.226667	-2.03425
207740_PM_s_at	NUP62	-0.502299	3.97596	-3.02125	0.00464663	0.228018	-2.03998
242869_PM_at	---	-0.299533	3.01997	-3.02024	0.00465903	0.228262	-2.04222
206069_PM_s_at	ACADL	0.389053	1.1338	3.01999	0.00466207	0.228262	-2.04276
205453_PM_at	HOXB2	-0.854618	5.51981	-3.01982	0.00466412	0.228262	-2.04313
1561653_PM_at	---	-0.326249	1.4623	-3.01879	0.00467671	0.228674	-2.0454
242767_PM_at	LMCD1	-1.29109	5.35634	-3.01737	0.00469415	0.229019	-2.04852
231820_PM_x_at	ZNF587	-0.373479	4.49295	-3.01705	0.00469807	0.229019	-2.04922
1554624_PM_a_at	LOC100653194 /// LOC100653231 /// SIRPB1	-0.2753	1.13299	-3.01674	0.00470179	0.229019	-2.04988
232979_PM_at	MIR10A	-1.41143	2.95942	-3.01486	0.00472506	0.229019	-2.05402
231512_PM_at	---	-0.298933	1.84645	-3.01474	0.00472656	0.229019	-2.05429
238292_PM_at	---	-0.407746	1.80617	-3.01457	0.00472858	0.229019	-2.05465
218014_PM_at	NUP85	-0.365756	6.86693	-3.01292	0.00474904	0.229019	-2.05827
240728_PM_at	---	-0.253009	1.08067	-3.012	0.00476051	0.229019	-2.06029
225068_PM_at	KLHL12	-0.255495	6.70874	-3.01199	0.00476066	0.229019	-2.06031
213772_PM_s_at	GGA2	-0.32773	7.00981	-3.01162	0.00476529	0.229019	-2.06113
231137_PM_at	IDH3A	0.574526	5.45074	3.01159	0.00476563	0.229019	-2.06119
208586_PM_s_at	SSX4 /// SSX4B	-0.187949	0.840903	-3.01098	0.0047732	0.229019	-2.06252
241772_PM_at	---	-0.402813	2.52987	-3.01097	0.00477329	0.229019	-2.06254
1556832_PM_at	---	-0.384919	1.8983	-3.01096	0.00477344	0.229019	-2.06256
65086_PM_at	YIPF2	-0.369518	5.81535	-3.01068	0.00477702	0.229019	-2.06319
235323_PM_at	LOC100499489	0.294783	1.3062	3.00998	0.00478575	0.229019	-2.06472
214962_PM_s_at	NUP160	-0.997151	2.50696	-3.00982	0.00478778	0.229019	-2.06508
239002_PM_at	ASPM	-1.32563	4.40656	-3.00972	0.00478901	0.229019	-2.06529
243581_PM_at	OTTHUMG00000024019 /// RP11-456P18.2	-0.406499	1.61801	-3.00963	0.00479015	0.229019	-2.06549
216463_PM_at	---	-0.311989	1.71377	-3.00889	0.00479935	0.229019	-2.0671
215631_PM_s_at	BRMS1	-0.296537	5.88762	-3.00886	0.00479975	0.229019	-2.06717
209172_PM_s_at	CENPF	-1.09554	6.16894	-3.00809	0.00480942	0.229019	-2.06886
215493_PM_x_at	BTN2A1	-0.376714	7.04953	-3.00796	0.00481103	0.229019	-2.06914
202528_PM_at	GALE	-0.477293	5.3592	-3.00773	0.00481397	0.229019	-2.06965
207781_PM_s_at	ZNF711	-0.515827	1.62794	-3.00759	0.00481576	0.229019	-2.06996
49679_PM_s_at	MMP24-AS1	-0.512128	6.64041	-3.00714	0.00482139	0.229019	-2.07094
1559682_PM_at	---	0.376314	2.4759	3.00709	0.00482204	0.229019	-2.07106
213984_PM_at	PDS5A	-0.468991	3.55123	-3.00702	0.00482291	0.229019	-2.07121
243192_PM_at	---	-0.301315	1.59528	-3.00695	0.00482381	0.229019	-2.07136
239065_PM_at	DNAJC22	-0.666359	1.60223	-3.00676	0.00482613	0.229019	-2.07177
220393_PM_at	LGSN	-0.260932	0.78304	-3.00647	0.00482978	0.229019	-2.0724
1554098_PM_at	SPIN3	0.621639	4.09763	3.00627	0.00483241	0.229019	-2.07286
223019_PM_at	FAM129B	-0.364875	6.48927	-3.00607	0.00483485	0.229019	-2.07328
241442_PM_at	---	-0.708345	2.24107	-3.00595	0.00483635	0.229019	-2.07354
218662_PM_s_at	NCAPG	-0.901189	7.51184	-3.00592	0.00483681	0.229019	-2.07362
239673_PM_at	---	-0.542521	1.7922	-3.00573	0.0048392	0.229019	-2.07403
224496_PM_s_at	TMEM107	-0.615646	4.50781	-3.005	0.00484845	0.229019	-2.07563
1554480_PM_a_at	ARMC10	0.412778	6.34328	3.00489	0.0048498	0.229019	-2.07587
212860_PM_at	ZDHHC18	-0.349488	4.88908	-3.00459	0.00485365	0.229019	-2.07653
1563787_PM_a_at	CAGE1	-0.264769	1.23589	-3.00416	0.00485912	0.229019	-2.07748
235554_PM_x_at	PACRGL	0.361996	6.27068	3.00368	0.00486514	0.229019	-2.07851
228592_PM_at	MS4A1	-0.301099	1.81648	-3.00356	0.00486667	0.229019	-2.07878
210253_PM_at	HTATIP2	-0.682464	3.72121	-3.00344	0.00486827	0.229019	-2.07905
1561306_PM_s_at	STRC	-0.249416	1.49239	-3.00306	0.00487298	0.229019	-2.07986
225380_PM_at	PKDCC	0.958329	5.30157	3.00275	0.00487695	0.229019	-2.08055
242930_PM_at	---	-0.318393	1.33241	-3.00255	0.00487957	0.229019	-2.081
204987_PM_at	ITIH2	-0.317347	1.18614	-3.00247	0.0048805	0.229019	-2.08116
204343_PM_at	ABCA3	-0.406509	4.09297	-3.00166	0.00489088	0.22931	-2.08294
233583_PM_at	OTTHUMG00000032809 /// RP11-560A15.4	-0.255876	1.23221	-3.00005	0.00491144	0.230077	-2.08645
212023_PM_s_at	MKI67	-1.15034	4.15801	-2.99936	0.00492036	0.230199	-2.08797
203366_PM_at	POLG	-0.301866	6.94478	-2.99919	0.00492247	0.230199	-2.08833
204719_PM_at	ABCA8	2.57793	6.29521	2.99807	0.00493698	0.230562	-2.0908
218562_PM_s_at	TMEM57	-0.305884	7.26326	-2.99794	0.00493866	0.230562	-2.09109
1560451_PM_at	---	0.487872	2.36255	2.99706	0.0049499	0.230648	-2.09299
1570448_PM_at	---	-0.218643	1.33228	-2.99699	0.00495091	0.230648	-2.09316
210814_PM_at	TRPC3	-0.867355	1.9593	-2.9965	0.00495715	0.230648	-2.09422
223402_PM_at	DUSP23	-0.513757	5.68891	-2.99575	0.00496687	0.230648	-2.09586
220754_PM_at	ARMC9	-0.354776	2.19917	-2.99568	0.00496777	0.230648	-2.09601
231565_PM_at	C4orf22	-0.546349	2.11923	-2.99556	0.00496943	0.230648	-2.09629
223843_PM_at	SCARA3	1.01808	3.96566	2.99513	0.00497498	0.230648	-2.09723
212127_PM_at	RANGAP1	-0.554663	6.00748	-2.99492	0.00497766	0.230648	-2.09768
227744_PM_s_at	HNRNPD	-0.753384	5.79592	-2.99486	0.00497843	0.230648	-2.09781
1560407_PM_at	MARK1	-0.842522	1.8292	-2.99388	0.00499122	0.230872	-2.09996
205740_PM_s_at	RBM42	-0.327449	6.67199	-2.99384	0.00499171	0.230872	-2.10004
210554_PM_s_at	CTBP2	-0.302347	7.38593	-2.99298	0.00500288	0.231193	-2.10191
206517_PM_at	CDH16	0.310639	1.44197	2.99136	0.00502411	0.231807	-2.10546
219151_PM_s_at	RABL2A /// RABL2B	0.323278	8.29326	2.99132	0.00502465	0.231807	-2.10555
201018_PM_at	EIF1AX /// LOC101060318	0.373897	7.58241	2.98946	0.00504904	0.232616	-2.10961
201950_PM_x_at	CAPZB	-0.290065	9.64142	-2.98934	0.00505067	0.232616	-2.10988
238213_PM_at	MIR5188	-0.445148	1.9625	-2.98817	0.005066	0.232829	-2.11242
205152_PM_at	SLC6A1	-0.374745	1.4436	-2.98813	0.0050666	0.232829	-2.11252
205426_PM_s_at	HIP1	-0.861543	4.4044	-2.98802	0.00506807	0.232829	-2.11276
244357_PM_at	---	-0.775409	1.92606	-2.98697	0.00508195	0.232991	-2.11505
244193_PM_at	DNAJC22	-0.45086	3.06556	-2.98668	0.0050858	0.232991	-2.11569
1568687_PM_s_at	ATP8B5P	-0.274175	1.32467	-2.98659	0.00508695	0.232991	-2.11587
217899_PM_at	TMEM214	-0.371366	8.0316	-2.98646	0.00508864	0.232991	-2.11615
231523_PM_at	FGF14	-0.186942	1.33954	-2.9857	0.00509871	0.233024	-2.11781
223971_PM_at	OR2A20P /// OR2A7 /// OR2A9P	0.634088	3.90249	2.98557	0.00510042	0.233024	-2.11809
213032_PM_at	NFIB	1.93517	8.42833	2.98539	0.00510289	0.233024	-2.1185
240915_PM_at	IGHV1-69	-0.351239	2.12396	-2.98468	0.00511235	0.233024	-2.12005
241297_PM_at	---	-0.372679	1.33616	-2.98452	0.00511442	0.233024	-2.12039
219952_PM_s_at	MCOLN1	-0.514614	3.65005	-2.98449	0.00511489	0.233024	-2.12046
201771_PM_at	SCAMP3	-0.323108	8.0117	-2.98376	0.00512454	0.233269	-2.12204
1569592_PM_a_at	F11	-0.31548	1.54388	-2.98316	0.00513264	0.23327	-2.12337
210011_PM_s_at	EWSR1	-0.368697	5.76651	-2.98299	0.00513486	0.23327	-2.12373
233947_PM_s_at	TBX5-AS1	2.87113	4.38811	2.9828	0.00513736	0.23327	-2.12414
205054_PM_at	NEB	-0.255142	2.10661	-2.98197	0.00514846	0.233458	-2.12594
1557063_PM_at	DICER1-AS1	-0.430957	2.16025	-2.98131	0.00515737	0.233458	-2.12739
203619_PM_s_at	FAIM2	1.6536	4.11742	2.98131	0.00515741	0.233458	-2.1274
214516_PM_at	HIST1H4A /// HIST1H4B /// HIST1H4C /// HIST1H4D /// HIST1H4E /// HIST1H4F /// HIST1H4H /// HIST1H4I /// HIST1H4J /// HIST1H4K /// HIST1H4L /// HIST2H4A /// HIST2H4B /// HIST4H4	-0.279987	2.53339	-2.98108	0.00516047	0.233458	-2.1279
201598_PM_s_at	INPPL1	-0.324169	4.62852	-2.98041	0.00516946	0.233458	-2.12935
1554604_PM_at	MBTPS2	-0.355416	1.93968	-2.98032	0.00517062	0.233458	-2.12954
238624_PM_at	NLK	-0.671212	4.65027	-2.9801	0.0051737	0.233458	-2.13004
204767_PM_s_at	FEN1	-0.752967	7.6758	-2.97995	0.00517562	0.233458	-2.13035
1562699_PM_at	OTTHUMG00000167662 /// OTTHUMG00000181593 /// RP11-629G13.1	-0.533385	1.74241	-2.97959	0.00518047	0.233484	-2.13113
207690_PM_at	ALX3	0.349596	2.22015	2.97834	0.00519737	0.233925	-2.13386
244500_PM_s_at	EVI5L	0.313851	3.09078	2.97823	0.00519882	0.233925	-2.1341
244403_PM_at	CRB1	-0.34433	1.7768	-2.97773	0.0052056	0.234038	-2.13519
202093_PM_s_at	PAF1	-0.304238	7.95581	-2.97558	0.0052348	0.235157	-2.13987
231804_PM_at	RXFP1	-0.708153	1.90122	-2.97485	0.00524484	0.23516	-2.14148
222561_PM_at	LANCL2	0.33249	7.5366	2.97479	0.00524558	0.23516	-2.14159
225978_PM_at	RIMKLB	0.504258	8.0762	2.97463	0.00524775	0.23516	-2.14194
1556847_PM_s_at	OTTHUMG00000173097 /// RP11-1006G14.1	-0.280459	1.26843	-2.97407	0.00525542	0.235269	-2.14316
215354_PM_s_at	PELP1	-0.567728	6.70752	-2.97383	0.00525877	0.235269	-2.1437
241327_PM_at	OTTHUMG00000162621 /// RP11-61G23.1	-0.276914	2.55114	-2.97316	0.00526792	0.235486	-2.14516
AFFX-r2-TagIN-3_at	---	-0.173174	1.57344	-2.97274	0.00527359	0.235547	-2.14606
243396_PM_at	---	-0.442731	1.52378	-2.97012	0.0053097	0.236821	-2.15177
1570116_PM_at	AC079807.4 /// OTTHUMG00000151756	-0.205477	1.01445	-2.96994	0.00531217	0.236821	-2.15216
1556529_PM_a_at	LINC00692	-0.221885	0.821396	-2.96944	0.00531903	0.236821	-2.15324
203931_PM_s_at	MRPL12	-0.52787	5.03485	-2.96941	0.00531944	0.236821	-2.1533
1554408_PM_a_at	TK1	-0.942976	6.00165	-2.96906	0.00532436	0.236847	-2.15408
242486_PM_at	---	-0.662644	2.16561	-2.96867	0.00532968	0.236869	-2.15491
230508_PM_at	DKK3	-0.889615	5.12501	-2.96809	0.00533778	0.236869	-2.15619
1570130_PM_at	SPATS2	-0.369395	1.85771	-2.96808	0.00533783	0.236869	-2.15619
205121_PM_at	SGCB	-0.493253	5.88736	-2.96744	0.00534671	0.236964	-2.15758
244738_PM_at	BRWD3	-0.307857	5.56188	-2.96703	0.00535251	0.236964	-2.15849
1553888_PM_at	LDHAL6A	-0.313445	1.9565	-2.96667	0.00535747	0.236964	-2.15927
244762_PM_at	---	-0.418145	1.37149	-2.9664	0.00536127	0.236964	-2.15986
37384_PM_at	PPM1F	-0.351601	5.94268	-2.9662	0.00536399	0.236964	-2.16029
201890_PM_at	RRM2	-0.886793	8.7611	-2.96606	0.00536595	0.236964	-2.16059
230413_PM_s_at	---	-0.76684	8.49059	-2.96557	0.00537274	0.237052	-2.16165
211136_PM_s_at	CLPTM1	-0.327988	6.43504	-2.9653	0.00537662	0.237052	-2.16225
209803_PM_s_at	PHLDA2	-0.842166	5.43459	-2.96451	0.00538753	0.237342	-2.16395
1560422_PM_at	---	-0.335891	0.950979	-2.96416	0.00539256	0.237372	-2.16473
204775_PM_at	CHAF1B	-0.466297	5.22253	-2.963	0.0054088	0.237413	-2.16725
232607_PM_at	---	-0.211266	2.36115	-2.9629	0.0054102	0.237413	-2.16747
203063_PM_at	PPM1F	-0.394064	5.30139	-2.96288	0.00541039	0.237413	-2.1675
233468_PM_at	---	-0.358641	1.61155	-2.96246	0.00541642	0.237413	-2.16843
201353_PM_s_at	BAZ2A	-0.448574	3.29285	-2.96178	0.0054259	0.237413	-2.16989
235401_PM_s_at	FCRLA	-0.481462	1.75161	-2.96166	0.00542754	0.237413	-2.17014
224664_PM_at	ANAPC16	0.216356	9.64574	2.96127	0.0054331	0.237413	-2.171
227272_PM_at	C15orf52	-0.944058	6.92113	-2.96124	0.00543358	0.237413	-2.17108
235097_PM_at	TRMT44	0.436097	3.48759	2.96043	0.00544494	0.237413	-2.17282
218379_PM_at	RBM7	0.267815	8.41089	2.96022	0.00544796	0.237413	-2.17329
220102_PM_at	FOXL2	-1.7274	4.75084	-2.96018	0.00544849	0.237413	-2.17337
203584_PM_at	EMC2	0.335909	7.6015	2.95958	0.00545697	0.237413	-2.17467
235109_PM_at	ZBED3	0.768515	5.11668	2.95955	0.00545743	0.237413	-2.17474
231920_PM_s_at	CSNK1G1	-0.988194	3.15796	-2.95952	0.00545788	0.237413	-2.17481
226451_PM_at	FDX1L	-0.359683	5.91137	-2.95947	0.00545858	0.237413	-2.17492
213301_PM_x_at	TRIM24	-0.325803	6.5688	-2.9588	0.00546807	0.237484	-2.17637
234023_PM_s_at	CENPJ	-0.588931	3.74579	-2.95866	0.00547002	0.237484	-2.17667
224196_PM_x_at	DPH5	0.374692	8.21384	2.95841	0.00547357	0.237484	-2.17721
1557383_PM_a_at	---	-0.641987	1.78966	-2.95813	0.00547756	0.237484	-2.17782
225527_PM_at	CEBPG	0.494703	8.73409	2.95778	0.00548256	0.237513	-2.17859
205495_PM_s_at	GNLY	-0.308153	2.16613	-2.95643	0.0055017	0.238153	-2.1815
218115_PM_at	ASF1B	-1.15206	5.30831	-2.95582	0.00551052	0.238346	-2.18284
212973_PM_at	LOC101060545 /// RPIA	-0.363743	6.75558	-2.95477	0.00552549	0.238779	-2.18511
209559_PM_at	HIP1R	-0.220523	4.33412	-2.95441	0.00553062	0.238779	-2.18589
237698_PM_at	---	-0.262724	1.1005	-2.95412	0.0055348	0.238779	-2.18652
237906_PM_at	---	-0.256865	1.33894	-2.95386	0.0055385	0.238779	-2.18708
228848_PM_at	ABTB1	-0.301344	1.472	-2.95352	0.00554335	0.238779	-2.18781
202213_PM_s_at	CUL4B	-0.473703	6.24659	-2.95275	0.00555449	0.238779	-2.18949
229956_PM_at	NR2C1	0.442266	4.13064	2.95258	0.00555688	0.238779	-2.18985
208815_PM_x_at	HSPA4	-0.290909	9.41294	-2.95244	0.00555898	0.238779	-2.19017
1556389_PM_at	CNPY3	0.747064	4.34203	2.95238	0.00555981	0.238779	-2.19029
243222_PM_at	ALPK1	0.410905	3.00435	2.952	0.00556533	0.238829	-2.19113
219525_PM_at	SLC47A1	-1.92663	4.21543	-2.95143	0.00557358	0.238908	-2.19237
209222_PM_s_at	OSBPL2	-0.404579	6.70773	-2.95103	0.00557925	0.238908	-2.19322
243972_PM_at	BTF3L4	0.735401	4.99557	2.95096	0.00558027	0.238908	-2.19337
229905_PM_at	RAP1GDS1	0.374084	7.75492	2.95034	0.00558925	0.238967	-2.19471
203821_PM_at	HBEGF	-1.31154	5.31392	-2.95013	0.00559225	0.238967	-2.19516
239791_PM_at	HOXB-AS3	-1.89191	3.34018	-2.94978	0.00559742	0.238967	-2.19594
219338_PM_s_at	LRRC49	0.698789	5.21069	2.94966	0.00559912	0.238967	-2.19619
230248_PM_x_at	---	-0.347398	1.38205	-2.94927	0.00560482	0.239024	-2.19704
237807_PM_at	SPATA12	-0.349511	2.36923	-2.94846	0.00561655	0.239338	-2.19879
213344_PM_s_at	H2AFX	-0.706471	6.61765	-2.94813	0.0056213	0.239354	-2.1995
223830_PM_s_at	TRIM5	-0.471012	3.09194	-2.94743	0.00563159	0.239605	-2.20103
1555337_PM_a_at	ZNF317	0.253154	1.10803	2.94673	0.00564171	0.239849	-2.20253
235899_PM_at	CA13 /// LOC100507258	0.581796	3.79298	2.94503	0.00566668	0.240616	-2.20623
1562670_PM_at	OTTHUMG00000171223 /// RP11-862G15.1	-0.276372	1.41275	-2.94478	0.00567035	0.240616	-2.20677
227706_PM_at	SPIRE2	0.444375	1.66046	2.9445	0.00567445	0.240616	-2.20737
1561041_PM_at	TNRC6C	-0.360056	3.12966	-2.94385	0.00568407	0.240616	-2.20879
239072_PM_at	EMB	-0.468851	3.67513	-2.94358	0.00568794	0.240616	-2.20936
1555347_PM_at	PDXDC1	-0.456271	2.25278	-2.94351	0.00568895	0.240616	-2.20951
238731_PM_at	SETDB2	-0.43173	3.67304	-2.94341	0.00569052	0.240616	-2.20974
225223_PM_at	SMAD5	0.240716	9.29243	2.94307	0.00569544	0.240638	-2.21046
226601_PM_at	SLC30A7	0.277525	8.24758	2.94193	0.0057123	0.241085	-2.21293
201537_PM_s_at	DUSP3	-0.406087	8.69812	-2.94176	0.00571482	0.241085	-2.2133
203601_PM_s_at	ZBTB17	-0.284601	3.96783	-2.94065	0.00573128	0.241103	-2.21571
211241_PM_at	ANXA2P3	0.264013	2.63366	2.94043	0.00573457	0.241103	-2.21619
210054_PM_at	HAUS3	-0.559221	4.37412	-2.94028	0.00573675	0.241103	-2.2165
1563563_PM_at	CCDC40	-0.23867	1.51021	-2.94001	0.00574077	0.241103	-2.21709
1568845_PM_at	---	-0.326687	1.19851	-2.93987	0.00574281	0.241103	-2.21739
219882_PM_at	TTLL7	-0.854548	4.31906	-2.9393	0.00575134	0.241103	-2.21863
229603_PM_at	BBS12	0.366946	5.43209	2.93902	0.00575546	0.241103	-2.21923
208977_PM_x_at	TUBB4B	-0.386728	9.13479	-2.93865	0.00576102	0.241103	-2.22003
211031_PM_s_at	CLIP2	-0.588232	3.61638	-2.93861	0.00576152	0.241103	-2.22011
209830_PM_s_at	SLC9A3R2	-1.01694	4.06896	-2.93831	0.00576604	0.241103	-2.22076
232064_PM_at	FER	0.453851	5.61028	2.93805	0.00576986	0.241103	-2.22132
201350_PM_at	FLOT2	-0.433745	5.42975	-2.93777	0.00577405	0.241103	-2.22192
242450_PM_at	RGMB	-0.8052	5.03873	-2.93767	0.00577562	0.241103	-2.22215
212912_PM_at	RPS6KA2	0.686101	8.61178	2.93737	0.00578012	0.241103	-2.2228
209112_PM_at	CDKN1B	0.402107	7.32821	2.93728	0.00578136	0.241103	-2.22298
241865_PM_at	---	-0.520598	4.15217	-2.93662	0.00579125	0.241331	-2.22441
209430_PM_at	BTAF1	0.252275	8.21085	2.93564	0.00580592	0.241755	-2.22653
1560101_PM_at	SYDE2	-0.345078	2.69526	-2.93526	0.00581169	0.241755	-2.22736
203167_PM_at	TIMP2	-0.429896	7.42849	-2.93506	0.00581468	0.241755	-2.22779
233701_PM_at	---	0.369444	3.44935	2.93372	0.00583483	0.242084	-2.23068
201718_PM_s_at	EPB41L2	-0.530925	5.70219	-2.93337	0.00584022	0.242084	-2.23145
220745_PM_at	IL19	-0.2931	1.46676	-2.93315	0.00584343	0.242084	-2.23191
236167_PM_at	---	0.28634	1.62988	2.93315	0.00584349	0.242084	-2.23192
1559724_PM_at	---	-0.27698	1.69022	-2.9326	0.00585171	0.242084	-2.2331
218151_PM_x_at	SLC52A2	-0.423552	5.39145	-2.93254	0.00585273	0.242084	-2.23324
208648_PM_at	VCP	-0.441501	6.43902	-2.93216	0.00585844	0.242084	-2.23406
233419_PM_at	---	-0.313807	1.55457	-2.93206	0.00586001	0.242084	-2.23428
213371_PM_at	LDB3	-1.68019	2.69402	-2.9319	0.0058624	0.242084	-2.23462
209900_PM_s_at	SLC16A1	0.260265	9.62767	2.93102	0.00587573	0.242275	-2.23652
234079_PM_at	---	-0.333789	1.7213	-2.93052	0.00588328	0.242275	-2.23759
244468_PM_at	PDZK1P1	-0.46498	1.96572	-2.93036	0.00588575	0.242275	-2.23795
217527_PM_s_at	NFATC2IP	-0.349191	6.91183	-2.92996	0.00589178	0.242275	-2.2388
1558604_PM_a_at	SSBP2	0.878864	4.64041	2.92995	0.00589205	0.242275	-2.23884
213765_PM_at	MFAP5	0.778885	8.76246	2.92984	0.00589359	0.242275	-2.23906
238444_PM_at	ZNF618	-0.517094	4.31151	-2.92916	0.00590394	0.242427	-2.24053
1569629_PM_x_at	LOC389906	-0.310855	1.65201	-2.92891	0.00590789	0.242427	-2.24108
220186_PM_s_at	CDHR2	-0.213634	3.21669	-2.92873	0.00591058	0.242427	-2.24147
1567389_PM_at	---	-0.226561	1.60808	-2.92722	0.00593359	0.242854	-2.24471
1570026_PM_at	CPXM2	-0.331424	1.61786	-2.92716	0.00593453	0.242854	-2.24485
228868_PM_x_at	CDT1	-0.967288	3.75754	-2.92711	0.00593527	0.242854	-2.24495
233012_PM_at	---	-0.501922	1.94313	-2.92689	0.00593876	0.242854	-2.24544
228242_PM_at	N4BP2	0.479614	6.74564	2.92656	0.00594382	0.24288	-2.24615
238330_PM_s_at	---	-0.649883	4.53998	-2.92615	0.00595001	0.242951	-2.24702
1554553_PM_s_at	YIF1B	-0.410544	4.91595	-2.92557	0.0059589	0.243133	-2.24827
235392_PM_at	---	-0.481362	4.65346	-2.92464	0.00597333	0.243368	-2.25029
1556262_PM_at	PWRN1	-0.190146	0.650905	-2.92462	0.00597357	0.243368	-2.25033
243176_PM_at	ARL5A	0.502574	5.66672	2.9239	0.00598466	0.243586	-2.25188
225108_PM_at	AGPS	0.289666	7.63668	2.9237	0.00598782	0.243586	-2.25232
1556235_PM_at	LOC100509195	0.717797	5.09515	2.92272	0.00600299	0.24379	-2.25443
212171_PM_x_at	VEGFA	0.775719	6.93769	2.92241	0.00600781	0.24379	-2.2551
209008_PM_x_at	KRT8	0.712437	4.76061	2.92154	0.00602119	0.24379	-2.25696
219364_PM_at	DHX58	-0.242892	2.75974	-2.92154	0.00602124	0.24379	-2.25697
211312_PM_s_at	WISP1	0.226639	1.11768	2.92107	0.00602862	0.24379	-2.25799
222940_PM_at	SULT1E1	-0.744852	3.41677	-2.92077	0.00603321	0.24379	-2.25863
228514_PM_at	AC005606.14 /// OTTHUMG00000176897	-0.469074	5.44338	-2.92062	0.00603556	0.24379	-2.25896
237720_PM_at	ASB4	-0.292307	1.69564	-2.92057	0.00603629	0.24379	-2.25906
205773_PM_at	CPEB3	0.44307	5.04347	2.92047	0.00603794	0.24379	-2.25929
221939_PM_at	YIPF2	-0.299625	8.81057	-2.91971	0.00604971	0.24379	-2.26091
1570295_PM_at	---	-0.390553	1.83695	-2.91953	0.00605261	0.24379	-2.26131
51200_PM_at	C19orf60	-0.328729	6.66059	-2.91935	0.00605529	0.24379	-2.26168
241347_PM_at	RNF213	-0.325057	5.17278	-2.91935	0.00605543	0.24379	-2.2617
200619_PM_at	SF3B2	-0.260562	8.40685	-2.91857	0.00606749	0.24379	-2.26337
211730_PM_s_at	POLR2L	-0.200186	10.4979	-2.9185	0.00606856	0.24379	-2.26351
225010_PM_at	CCDC6	0.177902	10.2047	2.91819	0.00607349	0.24379	-2.26419
243755_PM_at	PRLR	-0.364374	2.10675	-2.91814	0.00607427	0.24379	-2.2643
213341_PM_at	FEM1C	0.281868	8.25646	2.91795	0.00607719	0.24379	-2.2647
201135_PM_at	ECHS1	-0.247147	8.9003	-2.91772	0.00608089	0.24379	-2.26521
217655_PM_at	LOC100127972	-0.293163	1.39427	-2.91746	0.00608491	0.24379	-2.26576
241184_PM_x_at	---	-0.288505	1.23163	-2.91722	0.00608868	0.24379	-2.26628
201538_PM_s_at	DUSP3	-0.607195	4.18498	-2.91656	0.00609903	0.24379	-2.2677
1557439_PM_at	---	-0.261557	1.82778	-2.91638	0.00610181	0.24379	-2.26808
233946_PM_at	SMU1	0.404331	5.36271	2.91604	0.00610719	0.24379	-2.26882
243856_PM_at	LANCL3	-0.985298	2.43038	-2.91561	0.00611401	0.24379	-2.26975
229063_PM_s_at	CCDC107	-0.353662	7.25862	-2.91545	0.00611649	0.24379	-2.27009
229584_PM_at	LRRK2	1.11861	5.32088	2.915	0.00612358	0.24379	-2.27106
238340_PM_at	DCAF8	0.279957	2.87726	2.91486	0.00612579	0.24379	-2.27136
1555671_PM_at	ICA1L	-0.325654	1.50241	-2.91482	0.00612647	0.24379	-2.27145
1556207_PM_a_at	LOC100652856	-0.267636	1.28297	-2.91436	0.00613372	0.24379	-2.27244
241264_PM_at	---	-0.209082	0.938964	-2.91433	0.00613427	0.24379	-2.27251
51774_PM_s_at	UBE2D4	0.569124	6.24678	2.9142	0.00613626	0.24379	-2.27278
229807_PM_s_at	AC009133.15 /// OTTHUMG00000177140	0.319192	1.91342	2.91397	0.00613987	0.24379	-2.27328
206824_PM_at	CES1P1	0.300988	2.38192	2.91367	0.00614467	0.243804	-2.27393
239928_PM_at	TCTN2	-0.277237	1.85639	-2.91289	0.00615706	0.244002	-2.27561
202572_PM_s_at	DLGAP4	-0.36932	6.38158	-2.91248	0.00616346	0.244002	-2.27648
244686_PM_at	TCOF1	-0.405998	3.05584	-2.91223	0.00616746	0.244002	-2.27702
212661_PM_x_at	LOC101060363 /// PPIA	-0.153772	11.1337	-2.91223	0.00616749	0.244002	-2.27703
218272_PM_at	TTC38	-0.315103	7.08058	-2.91147	0.0061795	0.244292	-2.27865
226108_PM_at	ZC3H18	-0.363571	6.88181	-2.91121	0.00618377	0.244292	-2.27923
237033_PM_at	FAM159A	0.306858	1.82803	2.91091	0.00618849	0.244302	-2.27986
1564950_PM_at	---	-0.37286	1.47128	-2.90981	0.00620596	0.244667	-2.28222
234869_PM_at	---	0.201302	0.797573	2.90977	0.00620666	0.244667	-2.28231
1553411_PM_s_at	SALL3	-0.203167	0.904436	-2.90906	0.00621796	0.244785	-2.28383
202711_PM_at	EFNB1	0.591426	4.84166	2.90872	0.00622348	0.244785	-2.28458
215037_PM_s_at	BCL2L1	-0.562055	1.95029	-2.90845	0.00622774	0.244785	-2.28515
211057_PM_at	ROR1	0.815038	3.81481	2.90825	0.00623107	0.244785	-2.28559
1568765_PM_at	SERPINE1	-0.484397	1.80076	-2.90791	0.00623638	0.244785	-2.28631
1555550_PM_at	ZACN	-0.272159	4.44094	-2.90767	0.00624024	0.244785	-2.28682
229607_PM_at	AC005306.3 /// OTTHUMG00000180018	0.401248	3.24538	2.90741	0.00624442	0.244785	-2.28738
211160_PM_x_at	ACTN1	-0.401794	7.76094	-2.90735	0.00624546	0.244785	-2.28752
214373_PM_at	---	0.727753	2.64557	2.90696	0.00625176	0.244835	-2.28836
235578_PM_at	ABCC9	-0.296766	3.81377	-2.90671	0.00625567	0.244835	-2.28889
1561626_PM_at	OTTHUMG00000172745 /// RP5-1033E15.3	-0.310503	1.35772	-2.90634	0.00626177	0.244898	-2.2897
216818_PM_s_at	OR2J2	-0.263344	1.55336	-2.90583	0.00626998	0.2449	-2.29079
220104_PM_at	ZC3HAV1	-0.423855	6.53783	-2.90542	0.00627651	0.2449	-2.29166
225686_PM_at	SKA2	-0.574771	7.14894	-2.90488	0.00628518	0.2449	-2.29282
226963_PM_at	BTF3L4	0.376483	8.72062	2.90486	0.00628563	0.2449	-2.29288
211639_PM_x_at	IGH /// IGHA1 /// IGHA2 /// IGHD /// IGHG1 /// IGHG3 /// IGHG4 /// IGHM /// IGHV4-31	0.197312	2.52746	2.90482	0.00628626	0.2449	-2.29296
1570273_PM_at	AC079117.1 /// OTTHUMG00000152840	-0.302836	1.34901	-2.9044	0.00629308	0.2449	-2.29387
1553995_PM_a_at	NT5E	-0.562041	6.52184	-2.90439	0.00629316	0.2449	-2.29388
58900_PM_at	UBE2D4	0.60008	6.42672	2.90387	0.00630155	0.245053	-2.29499
1569991_PM_at	KY	-0.376328	1.48558	-2.90351	0.00630743	0.245107	-2.29577
223425_PM_at	RAVER1	-0.399792	7.20827	-2.90153	0.00633965	0.245938	-2.30002
241408_PM_at	CRIPAK	-0.424405	3.01035	-2.90138	0.00634208	0.245938	-2.30034
211270_PM_x_at	PTBP1	-0.251691	8.45854	-2.90136	0.00634245	0.245938	-2.30039
1552314_PM_a_at	EYA3	-0.494336	2.06992	-2.90109	0.0063468	0.245938	-2.30096
236903_PM_at	---	0.484459	2.40262	2.89984	0.00636726	0.246334	-2.30365
224224_PM_s_at	PDE11A	-0.350115	1.40887	-2.89953	0.00637228	0.246334	-2.30431
222728_PM_s_at	MIR1304 /// SNORA1 /// SNORA18 /// SNORA32 /// SNORA40 /// SNORA8 /// SNORD5 /// TAF1D	0.309439	8.2864	2.89889	0.00638285	0.246334	-2.30569
225936_PM_at	EID2	-0.375715	5.28291	-2.8986	0.00638761	0.246334	-2.30632
231773_PM_at	ANGPTL1	0.981192	3.9892	2.89843	0.00639041	0.246334	-2.30668
207744_PM_at	---	-0.383317	2.03235	-2.89813	0.00639529	0.246334	-2.30732
234336_PM_s_at	TTLL9	0.195568	0.927867	2.89775	0.00640161	0.246334	-2.30815
231490_PM_at	---	-0.292859	1.10671	-2.89768	0.0064027	0.246334	-2.30829
1554873_PM_at	CSPP1	-0.316497	1.73653	-2.8975	0.00640565	0.246334	-2.30867
218211_PM_s_at	MLPH	-1.21847	4.60264	-2.89721	0.00641034	0.246334	-2.30928
203976_PM_s_at	CHAF1A	-0.60676	4.12294	-2.89694	0.0064148	0.246334	-2.30986
243982_PM_at	---	-0.427679	4.37084	-2.89683	0.00641663	0.246334	-2.3101
222641_PM_s_at	FAM222B	-0.472146	4.27717	-2.89646	0.00642279	0.246334	-2.3109
204989_PM_s_at	ITGB4	0.409547	1.57163	2.89641	0.00642365	0.246334	-2.31102
201291_PM_s_at	TOP2A	-0.975978	7.27546	-2.89635	0.00642455	0.246334	-2.31113
226291_PM_at	ALS2	-0.436138	8.37848	-2.89607	0.0064293	0.246344	-2.31175
234111_PM_at	---	0.437973	5.20353	2.89539	0.0064404	0.246471	-2.31319
242627_PM_at	---	0.622521	3.43575	2.89516	0.00644429	0.246471	-2.31369
219355_PM_at	CXorf57	-0.712063	3.69448	-2.89504	0.00644621	0.246471	-2.31394
201876_PM_at	PON2	-0.447608	8.6964	-2.89472	0.00645147	0.246471	-2.31462
1557436_PM_at	XKR6	-0.204905	1.0165	-2.8945	0.00645514	0.246471	-2.3151
224783_PM_at	UBALD2	-0.439158	6.94182	-2.89389	0.00646524	0.246664	-2.3164
1554397_PM_s_at	UEVLD	-0.521454	3.72495	-2.89366	0.00646921	0.246664	-2.31692
213683_PM_at	ACSL6	-0.268021	1.2186	-2.89234	0.00649113	0.247328	-2.31974
227696_PM_at	EXOSC6	0.364146	8.93983	2.8919	0.00649845	0.24739	-2.32068
206815_PM_at	SPAG8	0.365845	1.0973	2.89163	0.00650301	0.24739	-2.32127
214116_PM_at	BTD	-0.540445	5.47108	-2.89139	0.00650688	0.24739	-2.32176
208690_PM_s_at	PDLIM1	-0.553886	8.8417	-2.89115	0.00651087	0.24739	-2.32228
214021_PM_x_at	ITGB5	-0.369549	9.91677	-2.89029	0.00652531	0.247767	-2.32413
218159_PM_at	DDRGK1	-0.365731	5.71629	-2.8899	0.00653183	0.247798	-2.32496
229787_PM_s_at	OGT	0.282603	8.54915	2.88965	0.00653603	0.247798	-2.3255
209847_PM_at	CDH17	-0.365351	2.97394	-2.8894	0.00654019	0.247798	-2.32603
224841_PM_x_at	GAS5 /// SNORD44 /// SNORD47 /// SNORD76 /// SNORD77 /// SNORD79 /// SNORD80 /// SNORD81	0.359054	9.99318	2.88881	0.00655017	0.247798	-2.3273
209836_PM_x_at	BOLA2 /// BOLA2B /// LOC101060252	-0.322281	8.45981	-2.88872	0.00655171	0.247798	-2.3275
201025_PM_at	EIF5B	-0.369092	7.53198	-2.88862	0.00655329	0.247798	-2.3277
38037_PM_at	HBEGF	-1.29019	5.2783	-2.8878	0.00656721	0.248153	-2.32947
232462_PM_s_at	A1BG-AS1	-0.52288	4.62644	-2.88726	0.0065762	0.248321	-2.33061
1556784_PM_at	OTTHUMG00000175974 /// RP1-178F10.1	0.393982	1.56144	2.88685	0.00658324	0.248415	-2.3315
236710_PM_at	C1orf87	-0.211914	1.18002	-2.88617	0.00659469	0.248483	-2.33295
228016_PM_s_at	---	-0.477121	7.34165	-2.88606	0.00659659	0.248483	-2.33319
205801_PM_s_at	RASGRP3	-1.33168	4.87265	-2.8858	0.00660098	0.248483	-2.33375
232392_PM_at	SRSF3	0.596714	5.97137	2.88529	0.00660952	0.248483	-2.33483
244638_PM_at	SUCLG1	-0.309275	1.42029	-2.88526	0.00661002	0.248483	-2.33489
241162_PM_at	---	-0.407632	1.07584	-2.88496	0.00661512	0.248483	-2.33553
209097_PM_s_at	JAG1	-0.541084	1.77788	-2.88486	0.00661682	0.248483	-2.33575
1555220_PM_a_at	AKR1E2	-0.458496	1.80764	-2.88428	0.00662677	0.248686	-2.337
237624_PM_at	---	-0.494191	2.6931	-2.88341	0.00664143	0.248924	-2.33885
233091_PM_at	ATAD3B	-0.195082	0.639759	-2.88337	0.00664223	0.248924	-2.33895
206536_PM_s_at	XIAP	-0.391996	3.12706	-2.88247	0.00665761	0.24933	-2.34088
226505_PM_x_at	USP32	0.27672	8.2722	2.88216	0.00666287	0.249356	-2.34154
224461_PM_s_at	AIFM2	-0.569859	4.92533	-2.88149	0.00667428	0.249612	-2.34297
224428_PM_s_at	CDCA7	-1.41348	4.38269	-2.88046	0.00669199	0.250104	-2.34518
209290_PM_s_at	NFIB	2.13545	6.83945	2.87994	0.00670082	0.250262	-2.34628
226361_PM_at	TMEM42	0.405854	6.65325	2.87921	0.00671332	0.250262	-2.34783
223640_PM_at	HCST	-0.556828	3.50299	-2.87899	0.00671712	0.250262	-2.34831
213944_PM_x_at	GNA11	-0.407475	7.23726	-2.87889	0.00671895	0.250262	-2.34853
212730_PM_at	SYNM	-0.84324	8.1162	-2.87847	0.00672618	0.250262	-2.34943
222164_PM_at	FGFR1	0.299143	3.84428	2.87842	0.00672702	0.250262	-2.34953
200815_PM_s_at	PAFAH1B1	-0.329516	7.45623	-2.87835	0.00672823	0.250262	-2.34968
78047_PM_s_at	MMP24-AS1	-0.426765	6.80039	-2.87725	0.00674708	0.250767	-2.35202
222051_PM_s_at	OTTHUMG00000164786 /// RP11-219B4.3	-0.248365	1.72209	-2.8766	0.00675837	0.250767	-2.35341
212374_PM_at	FEM1B	0.582101	5.25441	2.87657	0.006759	0.250767	-2.35349
217809_PM_at	BZW2	0.225354	9.49221	2.87607	0.00676756	0.250767	-2.35455
208655_PM_at	CCNI	0.173517	10.5045	2.87605	0.00676789	0.250767	-2.35459
202361_PM_at	SEC24C	-0.320317	7.10328	-2.87589	0.00677077	0.250767	-2.35494
1552868_PM_at	CIRBP-AS1	-0.337154	2.3128	-2.87555	0.00677652	0.250767	-2.35565
217096_PM_at	PCLO	-0.335478	1.53749	-2.87544	0.00677849	0.250767	-2.35589
201841_PM_s_at	HSPB1	-0.402505	10.6506	-2.87495	0.00678701	0.250913	-2.35694
232013_PM_at	ERCC6L2	-0.343374	5.67575	-2.87422	0.00679975	0.251214	-2.35851
202114_PM_at	SNX2	0.389232	6.45073	2.87334	0.00681505	0.251363	-2.36038
212866_PM_at	R3HCC1	-0.405927	4.93863	-2.87324	0.00681676	0.251363	-2.36059
239144_PM_at	B3GAT2	-0.29681	1.79445	-2.8732	0.00681756	0.251363	-2.36069
221639_PM_x_at	HNRNPU	-0.411863	3.05921	-2.87248	0.00682997	0.25161	-2.3622
1558021_PM_at	RABEPK	-0.45275	3.14606	-2.87229	0.00683344	0.25161	-2.36263
212743_PM_at	RCHY1	0.464407	4.4164	2.87115	0.00685328	0.25217	-2.36505
235738_PM_at	---	-0.869674	3.60578	-2.86946	0.00688306	0.252889	-2.36866
202338_PM_at	TK1	-1.01115	5.39009	-2.86919	0.00688782	0.252889	-2.36924
208790_PM_s_at	PTRF	-0.409557	8.62358	-2.86908	0.00688976	0.252889	-2.36948
1552519_PM_at	ACVR1C	-0.875174	2.41733	-2.86876	0.00689529	0.252889	-2.37014
230639_PM_at	ICA1	-0.292461	1.58799	-2.86776	0.00691305	0.252889	-2.37229
1564431_PM_a_at	LCNL1	0.299503	1.32339	2.86762	0.00691541	0.252889	-2.37258
224624_PM_at	LRRC8A	-0.282831	9.43783	-2.86755	0.00691672	0.252889	-2.37273
223048_PM_at	SDHAF2	-0.299573	7.21101	-2.8674	0.00691931	0.252889	-2.37305
222280_PM_at	LOC100506469	0.550729	7.10013	2.86719	0.00692302	0.252889	-2.37349
40420_PM_at	STK10	-0.460608	5.67124	-2.86715	0.00692378	0.252889	-2.37358
212761_PM_at	TCF7L2	0.370518	9.71256	2.86702	0.00692604	0.252889	-2.37386
213180_PM_s_at	GOSR2	-0.35044	5.84015	-2.86656	0.00693433	0.252889	-2.37485
213323_PM_s_at	ZC3H7B	-0.267443	3.09344	-2.86609	0.00694258	0.252889	-2.37584
233731_PM_at	---	-0.227729	1.03893	-2.86609	0.00694262	0.252889	-2.37585
216752_PM_at	PIK3R4	-0.356674	2.52158	-2.86589	0.00694617	0.252889	-2.37628
233839_PM_at	EFCAB6	-0.399731	1.72818	-2.86585	0.00694678	0.252889	-2.37635
212242_PM_at	TUBA4A	-0.949034	6.65102	-2.8654	0.00695483	0.253014	-2.37732
209041_PM_s_at	UBE2G2	-0.576618	5.62908	-2.86437	0.00697323	0.253231	-2.37952
202460_PM_s_at	LPIN2	-0.277794	6.17201	-2.86381	0.00698311	0.253231	-2.3807
226018_PM_at	C7orf41	0.599755	8.12863	2.86323	0.00699352	0.253231	-2.38194
208336_PM_s_at	TECR	-0.366617	6.38764	-2.86296	0.0069983	0.253231	-2.38251
1556472_PM_s_at	SCML4	0.269244	1.14646	2.86292	0.00699902	0.253231	-2.3826
229252_PM_at	ATG9B	0.177049	0.754593	2.86285	0.00700033	0.253231	-2.38275
214397_PM_at	MBD2	-0.260009	1.48186	-2.86283	0.00700063	0.253231	-2.38279
1563690_PM_at	---	-0.318026	2.89119	-2.86277	0.00700174	0.253231	-2.38292
240808_PM_at	ESD	-0.308944	3.22318	-2.86225	0.00701109	0.253231	-2.38403
224336_PM_s_at	DUSP16	0.45254	4.36224	2.86221	0.0070118	0.253231	-2.38412
226098_PM_at	IFT80	0.500208	6.11732	2.86174	0.00702023	0.253231	-2.38512
221799_PM_at	CHPF2	-0.359878	6.19417	-2.86168	0.00702123	0.253231	-2.38524
239067_PM_s_at	PANX2	-0.711587	4.64266	-2.86136	0.00702701	0.253231	-2.38593
212602_PM_at	WDFY3	-0.409217	5.12372	-2.86104	0.00703278	0.253231	-2.38661
212520_PM_s_at	SMARCA4	-0.394184	4.49109	-2.86096	0.00703421	0.253231	-2.38678
226805_PM_at	FITM2	-0.335866	5.51828	-2.86092	0.00703485	0.253231	-2.38686
218161_PM_s_at	CLN6	-0.422804	4.73739	-2.85939	0.00706243	0.253593	-2.39012
1598_PM_g_at	GAS6	-0.645436	7.12208	-2.85929	0.00706435	0.253593	-2.39034
224843_PM_at	SLAIN2	0.422412	5.41665	2.85927	0.00706461	0.253593	-2.39038
215407_PM_s_at	ASTN2	0.574243	6.15286	2.85891	0.00707118	0.253593	-2.39115
202061_PM_s_at	SEL1L	0.199955	9.66022	2.85883	0.00707262	0.253593	-2.39132
210090_PM_at	ARC	-0.519756	1.51172	-2.85848	0.00707894	0.253593	-2.39206
219720_PM_s_at	GPATCH2L	-0.439547	5.06012	-2.85846	0.00707917	0.253593	-2.39209
1570447_PM_at	LINC00452	0.31824	1.36435	2.85831	0.00708196	0.253593	-2.39242
208688_PM_x_at	EIF3B	-0.397982	7.7104	-2.85797	0.00708804	0.253644	-2.39314
231835_PM_at	FAM213B	-0.368997	6.63653	-2.85749	0.00709681	0.253755	-2.39417
217977_PM_at	MSRB1	-0.371409	7.19601	-2.85719	0.00710216	0.253755	-2.39479
227596_PM_at	FLJ37453	-0.3962	3.80017	-2.85703	0.00710506	0.253755	-2.39513
227823_PM_at	RGAG4	-0.503725	5.57482	-2.85672	0.0071108	0.253776	-2.39581
200990_PM_at	TRIM28	-0.330606	7.18719	-2.85637	0.00711709	0.253776	-2.39655
208141_PM_s_at	DOHH	-0.393587	5.35488	-2.85597	0.00712444	0.253776	-2.39741
226834_PM_at	---	0.221804	9.73297	2.85582	0.00712707	0.253776	-2.39771
1556815_PM_at	---	-0.388775	1.36676	-2.85573	0.00712884	0.253776	-2.39792
238382_PM_x_at	---	-0.41484	2.26129	-2.85506	0.00714101	0.254044	-2.39934
201119_PM_s_at	COX8A	-0.254011	10.2214	-2.85462	0.00714894	0.254137	-2.40027
213542_PM_at	ZNF710	-0.441381	4.6352	-2.85428	0.00715525	0.254137	-2.401
232362_PM_at	CCDC18	-0.455966	1.63457	-2.85415	0.00715754	0.254137	-2.40127
238597_PM_at	ANKRD13C	0.617328	4.08175	2.85326	0.00717377	0.25442	-2.40316
226366_PM_at	SHPRH	0.36478	6.29273	2.85321	0.00717481	0.25442	-2.40328
210004_PM_at	OLR1	-1.00606	3.3449	-2.85262	0.0071855	0.254473	-2.40452
225369_PM_at	ESAM	-1.36767	2.2245	-2.85262	0.00718561	0.254473	-2.40453
231195_PM_at	KLRG2	-0.404057	1.57637	-2.85216	0.00719395	0.254604	-2.4055
203754_PM_s_at	BRF1	0.337625	3.32959	2.85086	0.00721789	0.255286	-2.40827
213584_PM_s_at	CREBZF	-0.261289	2.7124	-2.8498	0.00723737	0.255551	-2.41051
205817_PM_at	SIX1	0.967027	4.18533	2.84965	0.00724007	0.255551	-2.41083
231004_PM_s_at	---	-0.271514	7.96807	-2.84959	0.00724125	0.255551	-2.41096
218580_PM_x_at	AURKAIP1	-0.288885	8.90515	-2.84899	0.00725234	0.255551	-2.41224
215086_PM_at	IBTK	-0.34387	1.5316	-2.84881	0.00725572	0.255551	-2.41263
1562876_PM_s_at	LOC541471	-0.473016	2.3621	-2.84871	0.00725758	0.255551	-2.41284
213587_PM_s_at	ATP6V0E2	-0.556324	5.70337	-2.84867	0.0072582	0.255551	-2.41291
210188_PM_at	GABPA	-0.477347	4.32632	-2.84836	0.0072641	0.255551	-2.41359
1556030_PM_at	OTTHUMG00000151204 /// RP3-412A9.10	-0.258184	2.77968	-2.84793	0.00727196	0.255551	-2.41449
1555382_PM_at	POF1B	-0.396804	2.30825	-2.84784	0.00727367	0.255551	-2.41468
213766_PM_x_at	GNA11	-0.411083	7.64703	-2.84742	0.00728142	0.255551	-2.41557
1553718_PM_at	ZNF548	0.348118	7.57897	2.84742	0.00728143	0.255551	-2.41557
240961_PM_at	---	-0.215728	1.01938	-2.8469	0.00729106	0.255725	-2.41667
1558956_PM_s_at	IFT80	0.422919	7.03069	2.84575	0.00731252	0.255872	-2.41912
230289_PM_at	EPB41L1	-0.273897	1.57475	-2.84575	0.00731255	0.255872	-2.41913
216068_PM_at	---	-0.388906	2.10008	-2.84549	0.00731728	0.255872	-2.41967
229537_PM_at	LMO4	0.724781	5.54994	2.84517	0.00732336	0.255872	-2.42036
207284_PM_s_at	ASPH	-0.293053	1.34917	-2.84469	0.0073323	0.255872	-2.42137
212138_PM_at	PDS5A	-0.181787	8.71672	-2.84456	0.00733461	0.255872	-2.42164
211942_PM_x_at	RPL13A /// RPL13AP5 /// SNORD32A /// SNORD33 /// SNORD34 /// SNORD35A	0.172	10.4137	2.84426	0.00734028	0.255872	-2.42228
234738_PM_s_at	KLHDC4 /// LOC100129637	0.299149	1.12899	2.84409	0.00734351	0.255872	-2.42265
209582_PM_s_at	CD200	0.400436	1.20369	2.84396	0.00734597	0.255872	-2.42293
207273_PM_at	---	-0.282157	1.97858	-2.84385	0.00734795	0.255872	-2.42315
243786_PM_at	ZDHHC20	-0.793647	5.17184	-2.84348	0.00735493	0.255872	-2.42394
225072_PM_at	ZCCHC3	-0.565684	5.01244	-2.84308	0.00736241	0.255872	-2.42479
1557158_PM_s_at	KMT2C	-0.27374	1.5979	-2.84307	0.00736267	0.255872	-2.42482
1554119_PM_at	USB1	-0.31148	2.80404	-2.84299	0.00736413	0.255872	-2.42498
205068_PM_s_at	ARHGAP26	0.934213	5.65812	2.84272	0.00736916	0.255872	-2.42555
222398_PM_s_at	EFTUD2	-0.35253	7.09948	-2.84267	0.0073701	0.255872	-2.42566
1563279_PM_at	---	-0.292852	1.92422	-2.842	0.00738263	0.256051	-2.42707
200691_PM_s_at	HSPA9	0.228286	9.30602	2.84122	0.00739731	0.256051	-2.42873
242928_PM_at	---	-0.431382	2.10541	-2.84094	0.00740255	0.256051	-2.42932
208215_PM_x_at	DRD4	0.275459	2.12258	2.84066	0.00740794	0.256051	-2.42993
242247_PM_at	METTL15	-0.417354	4.12311	-2.84056	0.0074097	0.256051	-2.43012
236209_PM_at	---	-0.398775	2.91361	-2.84041	0.00741269	0.256051	-2.43046
1561281_PM_a_at	LEMD1-AS1	-0.343322	1.44558	-2.84024	0.00741586	0.256051	-2.43082
1564277_PM_a_at	LOC100133920 /// LOC286297	-0.320835	2.80446	-2.84016	0.00741734	0.256051	-2.43098
204367_PM_at	SP2	-0.359721	5.65817	-2.84016	0.00741737	0.256051	-2.43099
226498_PM_at	FLT1	-1.51715	3.88327	-2.83948	0.0074302	0.25631	-2.43243
1559954_PM_s_at	DDX42	-0.618172	3.98804	-2.83927	0.00743422	0.25631	-2.43288
1560060_PM_s_at	VPS37C	-0.325214	6.10383	-2.83888	0.00744144	0.256397	-2.43368
244567_PM_at	---	-0.404321	1.57861	-2.8385	0.00744864	0.256403	-2.43449
235459_PM_at	RNF41	0.674885	5.44494	2.83838	0.00745098	0.256403	-2.43475
232868_PM_at	EQTN	-0.180196	0.726914	-2.83777	0.00746259	0.256509	-2.43605
202076_PM_at	BIRC2	-0.285925	8.0788	-2.8375	0.00746768	0.256509	-2.43662
203520_PM_s_at	ZNF318	-0.313783	5.03775	-2.83743	0.00746908	0.256509	-2.43677
214625_PM_s_at	MINK1	-0.860247	5.45073	-2.83723	0.00747282	0.256509	-2.43719
232332_PM_at	KIAA1210	-0.259833	1.5009	-2.83606	0.00749519	0.257066	-2.43968
214430_PM_at	GLA	-0.551279	7.13067	-2.83588	0.00749845	0.257066	-2.44004
221527_PM_s_at	PARD3	0.739942	5.63889	2.83395	0.00753536	0.257751	-2.44413
236331_PM_at	CDKL2	-0.352825	1.41535	-2.83386	0.00753711	0.257751	-2.44433
216181_PM_at	SYNJ2	-0.454981	2.84188	-2.83386	0.00753721	0.257751	-2.44434
231270_PM_at	CA13 /// LOC100507258	0.700415	5.67686	2.83358	0.00754248	0.257751	-2.44492
1566105_PM_at	MFN2	-0.257574	1.16099	-2.83326	0.00754874	0.257751	-2.44561
1569641_PM_at	---	-0.359047	1.98187	-2.83282	0.00755715	0.257751	-2.44654
217798_PM_at	CNOT2	0.230729	9.20895	2.83267	0.00756002	0.257751	-2.44685
242509_PM_at	---	-0.269659	1.57795	-2.83265	0.00756041	0.257751	-2.4469
224454_PM_at	ETNK1	-0.653823	3.05525	-2.83263	0.00756081	0.257751	-2.44694
242339_PM_at	---	-0.201019	1.89671	-2.83147	0.00758316	0.25817	-2.4494
210567_PM_s_at	SKP2	-0.527495	4.31708	-2.83146	0.00758338	0.25817	-2.44942
236577_PM_at	---	1.18677	5.06654	2.83125	0.00758726	0.25817	-2.44985
219978_PM_s_at	NUSAP1	-1.11935	6.27007	-2.83088	0.00759444	0.258238	-2.45064
215204_PM_at	---	-0.63644	2.36687	-2.83066	0.00759871	0.258238	-2.4511
215886_PM_x_at	USP12	-0.356955	3.11127	-2.8301	0.00760947	0.258324	-2.45228
219601_PM_s_at	C10orf12	-0.613078	4.49867	-2.82977	0.00761596	0.258324	-2.45299
238677_PM_at	WDR36	-0.57104	4.53356	-2.82963	0.00761861	0.258324	-2.45328
1552729_PM_at	SNHG7 /// SNORA17 /// SNORA43	0.259058	1.59551	2.82955	0.00762011	0.258324	-2.45345
233014_PM_at	---	0.500788	2.47741	2.82869	0.00763686	0.258731	-2.45527
218953_PM_s_at	PCYOX1L	0.488159	7.27867	2.82809	0.00764859	0.258832	-2.45655
1563706_PM_at	---	0.55688	1.89422	2.82801	0.00764998	0.258832	-2.4567
231007_PM_at	---	-0.286131	1.25704	-2.82781	0.00765403	0.258832	-2.45714
223671_PM_x_at	DPH5	0.356954	8.21256	2.82755	0.00765892	0.258837	-2.45768
215309_PM_at	ZNF674	-0.31415	1.81445	-2.82716	0.00766666	0.258903	-2.45852
242065_PM_x_at	IDI1	-0.555039	3.55155	-2.82697	0.00767033	0.258903	-2.45892
206330_PM_s_at	SHC3	0.576457	3.38381	2.8266	0.00767747	0.258969	-2.45969
1557316_PM_at	---	-0.508715	2.83646	-2.82598	0.00768964	0.258969	-2.46101
244242_PM_at	OTTHUMG00000000451 /// RP11-195F19.9	0.573236	4.79633	2.82594	0.00769042	0.258969	-2.46109
227772_PM_at	LATS1	0.311442	7.26753	2.8257	0.00769511	0.258969	-2.4616
224715_PM_at	WDR34	-0.468307	7.14123	-2.82565	0.00769603	0.258969	-2.4617
220551_PM_at	SLC17A6	-0.298221	2.83531	-2.82541	0.00770069	0.258969	-2.46221
214167_PM_s_at	RPLP0	0.17994	9.72617	2.82488	0.00771105	0.259158	-2.46332
210869_PM_s_at	MCAM	-1.24992	6.70199	-2.82375	0.00773328	0.259522	-2.46572
208380_PM_at	LBX1	0.237969	1.6638	2.82366	0.00773504	0.259522	-2.46591
214942_PM_at	RBM34	-0.475063	1.9561	-2.82336	0.0077409	0.259522	-2.46654
216558_PM_x_at	IGHA1 /// IGHD /// IGHG1 /// IGHG2 /// IGHG3 /// IGHM /// IGHV4-31	-0.244133	1.13175	-2.82327	0.00774272	0.259522	-2.46674
205805_PM_s_at	ROR1	1.12015	5.03285	2.82284	0.00775124	0.259522	-2.46765
202305_PM_s_at	FEZ2	-0.672602	7.2339	-2.82276	0.00775271	0.259522	-2.46781
1557892_PM_at	LOC100144597	-0.211771	1.43557	-2.82263	0.00775527	0.259522	-2.46808
231260_PM_at	ZNF582-AS1	0.710349	4.63462	2.8224	0.00775982	0.259522	-2.46857
241548_PM_at	---	-0.316018	1.20496	-2.82189	0.00776989	0.259582	-2.46965
1562320_PM_at	NAV2-AS5	-0.258687	1.42907	-2.82175	0.00777262	0.259582	-2.46995
1553871_PM_at	CSNK1G2-AS1	-0.258724	1.68794	-2.82147	0.0077781	0.259582	-2.47053
208173_PM_at	IFNB1	-0.213889	1.03062	-2.82129	0.00778176	0.259582	-2.47092
215768_PM_at	---	-0.530899	1.70629	-2.82111	0.00778532	0.259582	-2.4713
1560240_PM_at	AC104135.4 /// OTTHUMG00000152931	-0.959237	1.53569	-2.82055	0.00779634	0.259791	-2.47248
210929_PM_s_at	AHSG	-0.514189	1.32204	-2.8197	0.00781322	0.260195	-2.47428
202589_PM_at	TYMS	-0.803945	7.85356	-2.81942	0.00781879	0.260222	-2.47488
229679_PM_at	C12orf76	-0.479115	4.08347	-2.81914	0.00782422	0.260245	-2.47545
201903_PM_at	UQCRC1	-0.327497	4.77816	-2.8187	0.00783295	0.260262	-2.47638
216136_PM_at	---	-0.250735	1.1739	-2.8184	0.00783892	0.260262	-2.47702
206138_PM_s_at	PI4KB	-0.400356	5.21591	-2.81724	0.00786201	0.260262	-2.47946
212018_PM_s_at	RSL1D1	0.24574	7.78029	2.81703	0.00786628	0.260262	-2.47992
229997_PM_at	VANGL1	-0.42693	4.64084	-2.81625	0.00788176	0.260262	-2.48155
229917_PM_at	OTTHUMG00000170380 /// RP11-571M6.8	0.278342	2.59799	2.81599	0.00788699	0.260262	-2.4821
235669_PM_at	PHYKPL	-0.231947	0.90098	-2.81574	0.00789202	0.260262	-2.48263
215188_PM_at	STK24	-0.588724	3.60353	-2.81572	0.00789249	0.260262	-2.48268
1556355_PM_x_at	RGL3	-0.286472	2.39249	-2.81567	0.0078934	0.260262	-2.48278
231613_PM_at	OTTHUMG00000037359 /// RP11-322F10.2	-0.412344	2.49096	-2.81555	0.00789587	0.260262	-2.48304
1560865_PM_a_at	---	-0.272357	2.78471	-2.81552	0.00789646	0.260262	-2.4831
220596_PM_at	GPATCH4	-0.320295	2.30053	-2.81543	0.00789819	0.260262	-2.48328
205930_PM_at	GTF2E1	0.307075	7.90169	2.81489	0.00790894	0.260262	-2.48442
216341_PM_s_at	GNRHR	-0.249996	0.974194	-2.81473	0.0079123	0.260262	-2.48477
222677_PM_x_at	---	-0.275473	5.78847	-2.81469	0.00791309	0.260262	-2.48485
212565_PM_at	STK38L	0.679306	7.17251	2.81429	0.0079211	0.260262	-2.4857
243157_PM_at	---	0.308667	2.10051	2.8142	0.00792282	0.260262	-2.48588
233095_PM_at	OTTHUMG00000175728 /// RP11-389G6.3	-0.341641	1.76487	-2.81394	0.00792811	0.260262	-2.48643
231520_PM_at	SLC35F3	-0.215061	1.04049	-2.81364	0.00793404	0.260262	-2.48705
1561459_PM_at	OTTHUMG00000046204 /// RP11-379J5.5	0.273296	1.33002	2.81348	0.00793734	0.260262	-2.4874
211538_PM_s_at	HSPA2	-0.895462	6.74584	-2.81347	0.00793759	0.260262	-2.48743
1554472_PM_a_at	PHF20L1	-0.662496	3.65004	-2.81327	0.0079415	0.260262	-2.48784
211141_PM_s_at	CNOT3	0.21813	2.15121	2.81294	0.00794814	0.260262	-2.48853
203175_PM_at	RHOG	-0.286732	6.24355	-2.8129	0.00794896	0.260262	-2.48862
1559213_PM_at	OTTHUMG00000164609 /// RP11-51M18.1	-0.260533	1.59637	-2.81264	0.00795421	0.260262	-2.48917
210360_PM_s_at	MTSS1	-0.204613	1.29606	-2.81254	0.00795623	0.260262	-2.48938
217814_PM_at	CCDC47	0.151378	9.67623	2.81249	0.0079572	0.260262	-2.48948
227691_PM_at	AKAP8L	0.233125	2.88041	2.81246	0.00795792	0.260262	-2.48955
1558959_PM_at	FAM126B	-0.413652	1.84067	-2.8121	0.00796522	0.260345	-2.49032
207102_PM_at	AKR1D1	-0.287859	1.91287	-2.81153	0.00797661	0.260422	-2.49151
229808_PM_at	CHAF1A	-0.286318	2.52839	-2.81097	0.00798796	0.260422	-2.49269
206691_PM_s_at	PDIA2	0.204394	1.96402	2.81087	0.00799001	0.260422	-2.4929
213614_PM_x_at	EEF1A1	0.170372	10.919	2.81059	0.00799565	0.260422	-2.49349
237329_PM_at	LOC100509621	0.874378	3.85752	2.81046	0.00799822	0.260422	-2.49376
224741_PM_x_at	GAS5 /// SNORD44 /// SNORD47 /// SNORD76 /// SNORD77 /// SNORD79 /// SNORD80 /// SNORD81	0.33989	10.4589	2.81033	0.00800088	0.260422	-2.49403
236545_PM_at	---	0.808922	4.47789	2.8103	0.00800164	0.260422	-2.49411
220182_PM_at	SLC25A23	0.688099	3.58316	2.8101	0.00800566	0.260422	-2.49453
236784_PM_s_at	---	0.40569	3.832	2.80935	0.00802079	0.260759	-2.4961
242754_PM_at	OTTHUMG00000157665 /// RP11-314A20.2	-0.352936	2.01747	-2.80884	0.0080311	0.260916	-2.49717
225457_PM_s_at	LINC00263 /// PP7080	-0.445762	3.08868	-2.80858	0.00803649	0.260916	-2.49773
203789_PM_s_at	SEMA3C	0.557913	8.49925	2.80839	0.0080403	0.260916	-2.49812
1562880_PM_at	LOC100288238	-0.366978	1.4453	-2.8078	0.00805233	0.260916	-2.49937
1561902_PM_at	---	-0.339384	1.64191	-2.80767	0.0080551	0.260916	-2.49965
218781_PM_at	SMC6	0.429047	7.55004	2.80734	0.0080617	0.260916	-2.50034
220516_PM_at	ZSCAN2	-0.343804	4.09917	-2.80733	0.00806189	0.260916	-2.50036
232060_PM_at	ROR1	0.749972	6.29094	2.80707	0.00806728	0.260916	-2.50091
210760_PM_x_at	TRIP11	-0.288513	3.80691	-2.80678	0.00807325	0.260916	-2.50153
1561087_PM_at	---	-0.224721	1.20706	-2.80677	0.00807329	0.260916	-2.50153
1561657_PM_at	---	-0.373214	1.89321	-2.80648	0.00807934	0.260957	-2.50215
230722_PM_at	BNC2	1.0648	6.16534	2.80556	0.00809811	0.261289	-2.50408
212024_PM_x_at	FLII	-0.265277	6.72421	-2.80551	0.00809918	0.261289	-2.50419
1555298_PM_a_at	VWA3B	-0.178771	1.44383	-2.80467	0.00811641	0.261642	-2.50596
1557702_PM_at	OTTHUMG00000037791 /// RP5-858B6.3	0.978138	3.49962	2.80432	0.00812349	0.261642	-2.50669
236117_PM_at	---	0.511554	5.62089	2.80415	0.00812708	0.261642	-2.50705
223367_PM_at	DNAJC30	-0.263293	7.65702	-2.80365	0.00813741	0.261642	-2.50811
1562754_PM_at	LOC339260	-0.318771	1.18928	-2.80354	0.00813955	0.261642	-2.50833
208079_PM_s_at	AURKA	-0.942965	8.34086	-2.8034	0.00814247	0.261642	-2.50863
1561806_PM_at	---	0.342231	2.43378	2.80335	0.00814359	0.261642	-2.50874
239903_PM_at	TPBG	0.481477	6.66271	2.80285	0.00815394	0.261719	-2.5098
211030_PM_s_at	SLC6A6	-0.99061	4.97861	-2.80256	0.00815986	0.261719	-2.5104
208988_PM_at	KDM2A	0.269613	8.9243	2.80246	0.00816184	0.261719	-2.5106
239303_PM_at	PIWIL2	1.48862	2.37978	2.80229	0.00816551	0.261719	-2.51098
200905_PM_x_at	HLA-E	-0.452024	8.60788	-2.8019	0.00817349	0.261719	-2.51179
242279_PM_at	---	0.450879	1.7227	2.80184	0.00817468	0.261719	-2.51191
1563496_PM_at	STL	-0.303619	1.07655	-2.8015	0.00818174	0.261792	-2.51263
219036_PM_at	CEP70	-0.53763	3.63184	-2.80077	0.00819688	0.262	-2.51417
201113_PM_at	TUFM	-0.202733	7.84407	-2.80062	0.00819989	0.262	-2.51447
203837_PM_at	MAP3K5	-0.791437	5.82698	-2.80049	0.00820262	0.262	-2.51475
233703_PM_x_at	---	-0.365582	1.51576	-2.79972	0.00821871	0.262219	-2.51638
205968_PM_at	KCNS3	-1.31898	4.58363	-2.7997	0.00821905	0.262219	-2.51641
221144_PM_at	---	-0.215802	1.11532	-2.79931	0.00822718	0.262283	-2.51724
204109_PM_s_at	NFYA	-0.577796	3.03052	-2.79914	0.00823066	0.262283	-2.51759
238384_PM_x_at	---	-0.364883	1.93338	-2.79841	0.00824598	0.262619	-2.51913
1558044_PM_s_at	EXOSC6	0.424234	8.43732	2.79771	0.00826053	0.262929	-2.5206
204026_PM_s_at	ZWINT	-0.712797	8.45115	-2.79721	0.0082709	0.263106	-2.52164
1559542_PM_a_at	OTTHUMG00000164004 /// RP11-863K10.2	-0.296774	2.67104	-2.79681	0.00827925	0.263137	-2.52248
211407_PM_at	NDUFB7	-0.27703	2.42456	-2.7966	0.00828369	0.263137	-2.52293
207896_PM_s_at	DLEC1	-0.278992	1.69433	-2.79648	0.0082863	0.263137	-2.52319
1552976_PM_at	---	-0.203191	0.717392	-2.79583	0.00829995	0.263347	-2.52456
210587_PM_at	INHBE	1.40962	4.84786	2.79568	0.00830307	0.263347	-2.52487
1559929_PM_at	OTTHUMG00000021416 /// RP1-30G7.2	-0.307984	0.996514	-2.79547	0.00830735	0.263347	-2.5253
232192_PM_at	LOC153811	-0.301759	2.26875	-2.79465	0.00832457	0.263487	-2.52702
1569484_PM_s_at	MDN1	-0.812988	2.22445	-2.79459	0.00832591	0.263487	-2.52716
215756_PM_at	LOC730227	-0.301509	0.984957	-2.79456	0.00832659	0.263487	-2.52722
216276_PM_s_at	ADAM3A	-0.341988	1.8056	-2.79435	0.00833104	0.263487	-2.52767
216356_PM_x_at	BAIAP3	-0.257209	4.68372	-2.79358	0.00834709	0.263494	-2.52927
242780_PM_at	VAPA	-0.435147	1.713	-2.79318	0.0083555	0.263494	-2.53011
1569176_PM_at	TMPRSS12	-0.16598	0.63892	-2.79307	0.00835799	0.263494	-2.53035
201316_PM_at	PSMA2	-0.331479	7.86423	-2.79305	0.00835833	0.263494	-2.53039
1553637_PM_s_at	TMCO5A	-0.19926	1.21743	-2.79287	0.0083621	0.263494	-2.53076
1554504_PM_at	NAALAD2	-0.340188	1.86618	-2.79269	0.00836598	0.263494	-2.53115
229053_PM_at	SYT17	-0.243882	1.62225	-2.79256	0.00836878	0.263494	-2.53143
1554016_PM_a_at	USB1	-0.498408	7.59146	-2.79249	0.00837017	0.263494	-2.53156
1569788_PM_at	ST8SIA1	-0.30449	1.4381	-2.79212	0.00837793	0.263494	-2.53233
207007_PM_at	NR1I3	-0.238328	1.40715	-2.79205	0.00837942	0.263494	-2.53248
241204_PM_at	---	-0.242191	1.32274	-2.79155	0.0083901	0.263678	-2.53354
244789_PM_at	TEX36	0.704587	2.76232	2.79066	0.00840886	0.263804	-2.5354
206830_PM_at	SLC4A10	-0.206729	1.38275	-2.79053	0.00841174	0.263804	-2.53568
1566030_PM_at	---	-0.281484	0.983917	-2.79027	0.00841711	0.263804	-2.53621
220489_PM_s_at	SERINC2	-0.665486	5.15594	-2.79016	0.00841949	0.263804	-2.53645
1569543_PM_at	RSU1	-0.436671	2.62569	-2.79014	0.00842004	0.263804	-2.5365
234840_PM_s_at	OR5V1	-0.189813	1.25043	-2.78971	0.00842915	0.263804	-2.5374
221735_PM_at	WDR48	0.255538	7.37516	2.78961	0.00843118	0.263804	-2.5376
226118_PM_at	CENPO	-0.74334	6.04121	-2.7894	0.00843565	0.263804	-2.53804
235053_PM_at	OTTHUMG00000177839 /// RP11-257O5.2	0.680271	4.60649	2.78914	0.00844131	0.263804	-2.5386
204689_PM_at	HHEX	-1.17261	1.81678	-2.78909	0.00844229	0.263804	-2.5387
231847_PM_at	ANKRD54	-0.332185	5.10518	-2.7888	0.00844851	0.263847	-2.53931
243086_PM_at	---	-0.755869	4.38134	-2.78798	0.00846601	0.264243	-2.54103
238874_PM_at	LOC100506860	-0.374777	2.90552	-2.78745	0.00847734	0.26427	-2.54214
212081_PM_x_at	PRRC2A	-0.355898	5.38748	-2.78716	0.00848349	0.26427	-2.54274
219141_PM_s_at	AMBRA1	0.237337	6.28789	2.78689	0.00848939	0.26427	-2.54332
203729_PM_at	EMP3	-0.301891	10.0164	-2.78685	0.00849006	0.26427	-2.54339
1560981_PM_a_at	PPARA	-0.521167	2.47207	-2.78657	0.00849612	0.26427	-2.54398
204770_PM_at	TAP2	-0.514916	1.49795	-2.78639	0.00849999	0.26427	-2.54436
227187_PM_at	CBLL1	0.284431	6.95474	2.78636	0.00850067	0.26427	-2.54443
221825_PM_at	ANGEL2	0.216258	7.55582	2.78528	0.00852394	0.264667	-2.5467
1563783_PM_a_at	ZNF333	-0.441746	2.0814	-2.7852	0.00852553	0.264667	-2.54685
212877_PM_at	KLC1	-0.578794	5.38404	-2.78475	0.00853526	0.264667	-2.5478
208830_PM_s_at	SUPT6H	-0.343622	4.94695	-2.78377	0.00855638	0.264667	-2.54985
238617_PM_at	KIF26B	0.919196	5.0486	2.78373	0.00855719	0.264667	-2.54993
231940_PM_at	ZNF529	0.339906	7.25355	2.78361	0.00855992	0.264667	-2.5502
224877_PM_s_at	MRPS5	-0.274837	5.35305	-2.7834	0.00856445	0.264667	-2.55064
223300_PM_s_at	CCDC82	-0.465714	5.67522	-2.78338	0.00856482	0.264667	-2.55067
238464_PM_at	LOC100134365	-0.49752	3.83367	-2.7833	0.00856641	0.264667	-2.55083
201411_PM_s_at	PLEKHB2	-0.326852	8.40428	-2.78321	0.00856837	0.264667	-2.55102
1566437_PM_at	---	-0.255769	1.2377	-2.78319	0.00856892	0.264667	-2.55107
207867_PM_at	PAX4	-0.328521	1.05962	-2.78302	0.00857259	0.264667	-2.55143
240653_PM_at	---	-0.211585	1.24461	-2.78285	0.00857633	0.264667	-2.55179
206718_PM_at	LMO1	-0.279382	1.63735	-2.78247	0.00858447	0.26473	-2.55258
232115_PM_at	SLC39A3	-0.20628	0.92429	-2.78212	0.00859194	0.26473	-2.5533
215159_PM_s_at	NADK	0.329632	2.31222	2.78197	0.00859534	0.26473	-2.55363
212235_PM_at	PLXND1	-0.365537	9.26303	-2.78164	0.00860241	0.26473	-2.55431
1552852_PM_a_at	ZSCAN4	-0.202076	1.7937	-2.78154	0.00860455	0.26473	-2.55452
201846_PM_s_at	RYBP	-0.527231	4.76361	-2.78137	0.00860831	0.26473	-2.55488
232161_PM_x_at	PTPN4	0.378938	3.98134	2.78103	0.00861574	0.26473	-2.5556
229893_PM_at	FRMD3	-1.42686	4.0024	-2.78095	0.00861747	0.26473	-2.55577
201040_PM_at	GNAI2	-0.344347	7.55559	-2.78062	0.00862447	0.26473	-2.55644
214005_PM_at	GGCX	-0.371381	8.46357	-2.78046	0.00862813	0.26473	-2.55679
244776_PM_at	---	-0.24391	1.03804	-2.78014	0.00863497	0.26473	-2.55745
208527_PM_x_at	HIST1H2BC /// HIST1H2BE /// HIST1H2BF /// HIST1H2BG /// HIST1H2BI	-0.468873	6.15762	-2.78001	0.00863781	0.26473	-2.55773
243530_PM_at	---	-0.391328	2.03066	-2.77954	0.00864802	0.26473	-2.55871
1554958_PM_at	ZNF641	0.293983	1.13636	2.77951	0.0086488	0.26473	-2.55878
240073_PM_at	---	-0.291583	1.30397	-2.77941	0.00865097	0.26473	-2.55899
1568656_PM_at	---	0.386647	1.1638	2.77869	0.00866667	0.265023	-2.5605
208725_PM_at	EIF2S2	0.39651	6.07466	2.77825	0.00867624	0.265023	-2.56141
209605_PM_at	TST	-0.312701	6.28318	-2.77813	0.00867882	0.265023	-2.56166
1552921_PM_a_at	FIGNL1	-0.700589	2.81637	-2.7779	0.00868389	0.265023	-2.56215
219705_PM_at	QSER1	-0.499969	2.32303	-2.77786	0.00868476	0.265023	-2.56223
214785_PM_at	VPS13A	0.644432	5.13081	2.77656	0.00871325	0.265599	-2.56495
219383_PM_at	PRR5L	-0.668815	4.04568	-2.77656	0.00871333	0.265599	-2.56496
203581_PM_at	RAB4A /// SPHAR	0.252019	8.69676	2.7761	0.00872334	0.265756	-2.56591
215823_PM_x_at	PABPC1 /// RLIM	0.21897	7.74549	2.77549	0.0087367	0.265905	-2.56718
207239_PM_s_at	CDK16	-0.390564	5.71909	-2.77519	0.00874344	0.265905	-2.56782
208792_PM_s_at	CLU	1.18873	6.97989	2.77486	0.00875057	0.265905	-2.5685
203655_PM_at	XRCC1	-0.349271	6.07459	-2.77445	0.00875955	0.265905	-2.56935
203345_PM_s_at	MTF2	-0.382667	5.64734	-2.77432	0.00876254	0.265905	-2.56964
204420_PM_at	FOSL1	-0.892066	5.90028	-2.77428	0.00876349	0.265905	-2.56973
217246_PM_s_at	DIAPH2	0.730575	5.05692	2.77385	0.0087729	0.265905	-2.57062
210893_PM_at	---	-0.426933	1.94611	-2.77376	0.00877493	0.265905	-2.57081
229126_PM_at	TMEM19	0.42118	7.13194	2.77323	0.00878649	0.265905	-2.5719
200662_PM_s_at	TOMM20	0.11946	10.3672	2.77304	0.00879079	0.265905	-2.57231
228937_PM_at	LACC1	0.859144	7.53526	2.77287	0.0087945	0.265905	-2.57266
223965_PM_at	TRNAU1AP	-0.329869	2.7122	-2.77275	0.00879724	0.265905	-2.57292
227320_PM_at	FAM101A /// ZNF664-FAM101A	-0.714486	3.22138	-2.7727	0.00879834	0.265905	-2.57302
235342_PM_at	SPOCK3	-0.494834	2.40963	-2.77263	0.00879977	0.265905	-2.57316
209289_PM_at	NFIB	2.09064	6.42129	2.77243	0.00880433	0.265905	-2.57359
227963_PM_at	---	0.618145	2.69511	2.77195	0.00881499	0.265905	-2.57459
215646_PM_s_at	VCAN	0.507838	7.37375	2.77151	0.00882474	0.265905	-2.57551
1561055_PM_at	LOC100507534	-0.176396	0.85848	-2.77141	0.00882691	0.265905	-2.57572
227355_PM_at	RBM26	0.325476	2.43992	2.77058	0.0088453	0.265905	-2.57745
237675_PM_at	OTTHUMG00000035535 /// OTTHUMG00000040635 /// RP11-161I10.1 /// RP11-547I7.2	-0.241151	1.68701	-2.7704	0.00884927	0.265905	-2.57782
1559136_PM_s_at	IDS /// LINC00894	-0.257104	2.3889	-2.77026	0.00885245	0.265905	-2.57812
238695_PM_s_at	RAB39B	0.837679	2.09626	2.77022	0.00885348	0.265905	-2.57821
242649_PM_x_at	HMGN2P46	-0.389878	2.17923	-2.77015	0.00885488	0.265905	-2.57834
206059_PM_at	ZNF91	-0.525712	3.696	-2.77012	0.00885568	0.265905	-2.57842
1562787_PM_at	---	-0.228118	0.827372	-2.76999	0.00885842	0.265905	-2.57868
225298_PM_at	PNKD	-0.279085	7.57104	-2.76957	0.00886793	0.265905	-2.57957
238809_PM_at	C5orf51	-0.475069	2.11035	-2.7694	0.00887158	0.265905	-2.57991
225022_PM_at	GOPC	0.308633	8.76271	2.76914	0.00887739	0.265905	-2.58045
226182_PM_s_at	WISP3	0.577009	3.70353	2.76914	0.00887745	0.265905	-2.58046
228947_PM_x_at	TMEM204	0.340348	4.34082	2.76899	0.00888084	0.265905	-2.58078
222865_PM_x_at	TMEM204	0.510871	3.79091	2.76894	0.00888184	0.265905	-2.58087
218073_PM_s_at	NDC1	-0.57125	5.48684	-2.76886	0.00888375	0.265905	-2.58105
237606_PM_at	CD53	-0.289667	1.01515	-2.76849	0.00889187	0.265929	-2.58181
240362_PM_at	MPC1	0.339028	1.42904	2.76801	0.00890274	0.265929	-2.58282
227339_PM_at	RGMB	-0.512464	6.12926	-2.76747	0.00891485	0.265929	-2.58395
213010_PM_at	PRKCDBP	-0.279271	7.50702	-2.7671	0.00892314	0.265929	-2.58472
235441_PM_at	---	-0.501562	5.76154	-2.76696	0.00892633	0.265929	-2.58502
223844_PM_at	ADAMTS13	0.284092	2.76123	2.76689	0.00892777	0.265929	-2.58515
206425_PM_s_at	TRPC3	-0.51186	1.44777	-2.76663	0.00893356	0.265929	-2.58569
233314_PM_at	---	-0.285157	1.90698	-2.76652	0.00893617	0.265929	-2.58593
200629_PM_at	WARS	0.541518	8.40438	2.76644	0.00893792	0.265929	-2.5861
1566600_PM_at	---	-0.431767	2.45733	-2.76637	0.0089396	0.265929	-2.58625
230159_PM_at	C1orf115	-0.308495	1.66424	-2.76626	0.00894203	0.265929	-2.58648
204052_PM_s_at	SFRP4	-1.34782	3.38478	-2.76622	0.00894286	0.265929	-2.58656
1555426_PM_a_at	OTUD5	-0.269931	5.11739	-2.76558	0.00895732	0.266214	-2.5879
201378_PM_s_at	UBAP2L	-0.28085	7.90731	-2.76533	0.00896284	0.266233	-2.58841
1553607_PM_at	BACH1 /// GRIK1-AS2 /// LINC00189	-0.356356	1.18804	-2.76464	0.00897853	0.266555	-2.58986
205298_PM_s_at	BTN2A2	-0.417445	5.1444	-2.76417	0.00898908	0.266585	-2.59084
207797_PM_s_at	LRP2BP	0.597861	2.09163	2.76402	0.00899256	0.266585	-2.59116
228660_PM_x_at	SEMA4F	-0.679224	4.58851	-2.76394	0.00899417	0.266585	-2.59131
222606_PM_at	ZWILCH	-0.476523	7.24263	-2.76314	0.00901236	0.26698	-2.59298
217334_PM_at	OR2J3	-0.217425	1.23467	-2.7624	0.00902904	0.267329	-2.59452
203515_PM_s_at	PMVK	-0.316619	7.51158	-2.76194	0.00903966	0.267349	-2.59549
208308_PM_s_at	GPI	-0.311739	8.206	-2.76175	0.00904391	0.267349	-2.59588
239146_PM_at	CLDND1	0.82264	3.93265	2.76173	0.00904437	0.267349	-2.59593
213386_PM_at	TMEM246	-0.827083	5.54362	-2.76101	0.00906077	0.267433	-2.59743
1554082_PM_a_at	NOL9	-0.363252	4.71453	-2.76087	0.00906388	0.267433	-2.59772
208957_PM_at	ERP44	0.39623	6.96723	2.76078	0.00906593	0.267433	-2.5979
201748_PM_s_at	SAFB	-0.367991	4.72509	-2.76074	0.00906676	0.267433	-2.59798
224838_PM_at	FOXP1	0.366592	9.58922	2.76022	0.00907878	0.267643	-2.59908
1566294_PM_at	---	-0.243076	1.03247	-2.75939	0.00909766	0.268055	-2.6008
226932_PM_at	SSPN	0.473205	8.13531	2.75824	0.00912389	0.268683	-2.60319
237635_PM_at	LOC100128164	-0.293784	1.78238	-2.75765	0.00913755	0.268805	-2.60444
211993_PM_at	WNK1	-0.317092	6.71822	-2.75763	0.00913783	0.268805	-2.60446
219327_PM_s_at	GPRC5C	0.315442	1.31929	2.75732	0.00914508	0.268873	-2.60512
213726_PM_x_at	TUBB4B	-0.35667	9.34826	-2.75623	0.00917006	0.26927	-2.60738
233916_PM_at	NYAP2	-0.279839	1.29929	-2.75616	0.00917163	0.26927	-2.60753
232320_PM_at	LOC100509205	-0.263204	1.9664	-2.75609	0.00917333	0.26927	-2.60768
236878_PM_at	---	-0.266705	2.027	-2.75576	0.00918092	0.269348	-2.60837
227794_PM_at	GLYATL1 /// LOC100287413	-0.25505	1.34852	-2.75525	0.00919256	0.269545	-2.60942
234793_PM_at	---	-0.22731	0.911319	-2.75344	0.00923448	0.270629	-2.61319
203269_PM_at	NSMAF	0.294357	7.18407	2.75253	0.00925555	0.271101	-2.61509
231309_PM_at	LOC100996298	0.582322	4.45353	2.75214	0.00926465	0.271193	-2.6159
207653_PM_at	FOXD2	0.702397	2.58652	2.75195	0.00926913	0.271193	-2.6163
222748_PM_s_at	TXNL4B	-0.550515	6.23493	-2.75176	0.00927356	0.271193	-2.6167
229457_PM_at	ANKHD1	0.579759	3.25641	2.75152	0.00927904	0.271209	-2.61719
239701_PM_at	---	-0.232855	1.31985	-2.75124	0.00928565	0.271257	-2.61778
237188_PM_x_at	SUN5	0.26445	2.34678	2.75075	0.00929689	0.271424	-2.61878
1553851_PM_at	SPIC	-0.239649	1.13234	-2.75047	0.0093035	0.271424	-2.61937
213558_PM_at	PCLO	-0.574397	1.67339	-2.75035	0.00930624	0.271424	-2.61962
200021_PM_at	CFL1	-0.184107	10.9033	-2.75005	0.00931342	0.271488	-2.62026
216568_PM_x_at	---	0.517733	2.64224	2.74949	0.00932637	0.271721	-2.62141
216571_PM_at	---	-0.350238	3.77559	-2.74905	0.00933659	0.271874	-2.62232
1566267_PM_at	---	-0.217498	1.18883	-2.74845	0.00935065	0.272139	-2.62357
217874_PM_at	SUCLG1	-0.19546	9.48693	-2.74769	0.00936851	0.272158	-2.62515
244505_PM_at	OTTHUMG00000183998 /// RP11-646I6.6	-0.471957	2.10428	-2.74751	0.00937274	0.272158	-2.62553
217105_PM_at	---	-0.257051	1.73268	-2.74749	0.00937315	0.272158	-2.62556
232380_PM_at	FGGY	-0.263165	0.979038	-2.74749	0.00937326	0.272158	-2.62557
201039_PM_s_at	RAD23A	-0.325896	6.08731	-2.74706	0.00938344	0.272158	-2.62647
232902_PM_s_at	RARS2	0.313551	7.18208	2.74704	0.00938379	0.272158	-2.6265
201017_PM_at	EIF1AX /// LOC101060318	0.327443	7.7915	2.74694	0.00938613	0.272158	-2.62671
222862_PM_s_at	AK5	-1.36081	7.82693	-2.7464	0.0093989	0.272384	-2.62784
1561324_PM_at	---	-0.192402	1.04942	-2.74619	0.00940393	0.272385	-2.62828
238740_PM_at	PTGES3L	-0.48339	1.44577	-2.74583	0.00941233	0.272484	-2.62902
49077_PM_at	PPME1	-0.893941	8.35829	-2.74554	0.00941919	0.272485	-2.62963
203148_PM_s_at	TRIM14	-0.981275	4.24656	-2.74479	0.00943677	0.272485	-2.63118
208791_PM_at	CLU	1.13938	6.69624	2.74426	0.00944942	0.272485	-2.63229
204826_PM_at	CCNF	-0.668683	7.4079	-2.74417	0.00945145	0.272485	-2.63246
229723_PM_at	TAGAP	-0.410623	1.80993	-2.74399	0.00945586	0.272485	-2.63285
236945_PM_at	CCDC171	0.511468	3.31778	2.74398	0.00945608	0.272485	-2.63287
238456_PM_at	LOC100289230	0.870336	3.96869	2.74388	0.00945835	0.272485	-2.63307
240969_PM_at	---	-0.352959	1.66964	-2.74376	0.00946116	0.272485	-2.63332
202570_PM_s_at	DLGAP4	-0.336607	6.07426	-2.74316	0.00947544	0.272485	-2.63457
1555227_PM_a_at	MANEA	-0.874853	2.97187	-2.74312	0.0094764	0.272485	-2.63465
209337_PM_at	PSIP1	0.257818	8.58422	2.74308	0.00947727	0.272485	-2.63473
201842_PM_s_at	EFEMP1	1.02544	9.59593	2.7429	0.0094815	0.272485	-2.6351
202053_PM_s_at	ALDH3A2	-0.557542	7.30087	-2.74207	0.00950132	0.272485	-2.63683
206145_PM_at	RHAG	-0.228577	1.12586	-2.74206	0.00950169	0.272485	-2.63686
216082_PM_at	NEU3	0.243254	1.46198	2.74132	0.00951916	0.272485	-2.63839
212207_PM_at	MED13L	0.198399	8.00563	2.74127	0.00952029	0.272485	-2.63849
234739_PM_at	---	-0.347161	1.17479	-2.7412	0.00952196	0.272485	-2.63863
207597_PM_at	ADAM18	-0.244878	1.3234	-2.74119	0.00952236	0.272485	-2.63866
234846_PM_at	LOC100130370	-0.250741	4.52999	-2.74116	0.00952302	0.272485	-2.63872
230379_PM_x_at	NDUFAF7	0.281006	5.88356	2.74066	0.00953499	0.272485	-2.63976
223443_PM_s_at	AMZ2P1	0.455664	4.76323	2.7406	0.00953637	0.272485	-2.63988
1569401_PM_at	CLEC12A	-0.569231	1.94646	-2.74057	0.00953706	0.272485	-2.63994
227798_PM_at	SMAD1	0.397419	8.28088	2.74046	0.00953978	0.272485	-2.64018
239762_PM_at	LOC286437	0.525291	5.23635	2.74014	0.00954743	0.272485	-2.64085
205436_PM_s_at	H2AFX	-0.660758	5.43522	-2.74	0.00955066	0.272485	-2.64113
238756_PM_at	GAS2L3	-0.808023	7.3942	-2.73974	0.00955683	0.272485	-2.64166
225282_PM_at	SMAP2	-0.4754	6.16563	-2.73971	0.00955765	0.272485	-2.64173
203836_PM_s_at	MAP3K5	-0.724299	3.94755	-2.73965	0.00955912	0.272485	-2.64186
240817_PM_at	CTD-2194D22.2 /// OTTHUMG00000161601	-0.291452	1.47149	-2.73944	0.00956413	0.272485	-2.6423
216045_PM_at	CCDC144A	-0.217309	0.994484	-2.73943	0.00956423	0.272485	-2.6423
204535_PM_s_at	REST	-0.314466	6.33959	-2.73933	0.00956673	0.272485	-2.64252
222630_PM_at	RFX7	0.240157	7.68501	2.73882	0.00957887	0.272689	-2.64357
1558672_PM_at	---	-0.431355	1.92873	-2.73808	0.00959664	0.273053	-2.64511
219632_PM_s_at	SHPK /// TRPV1	0.948643	5.04997	2.73753	0.00960984	0.273081	-2.64625
203939_PM_at	NT5E	-0.341019	10.0886	-2.73747	0.00961141	0.273081	-2.64638
206311_PM_s_at	PLA2G1B	-0.306721	1.18159	-2.73742	0.00961263	0.273081	-2.64649
222394_PM_at	PDCD6IP	0.287937	7.03463	2.73708	0.00962065	0.273097	-2.64718
229478_PM_x_at	BIVM	0.235747	1.0518	2.73673	0.00962905	0.273097	-2.64791
217500_PM_at	TIAL1	-0.286065	2.98918	-2.73665	0.00963109	0.273097	-2.64808
238907_PM_at	ZNF780A	0.531952	4.56928	2.73638	0.00963744	0.273097	-2.64863
224578_PM_at	RCC2	0.216666	9.7674	2.73565	0.00965525	0.273097	-2.65016
213446_PM_s_at	IQGAP1	-0.454149	6.72743	-2.7356	0.00965628	0.273097	-2.65025
225884_PM_s_at	GZF1	0.332966	6.01735	2.73548	0.00965938	0.273097	-2.65051
201919_PM_at	SLC25A36	0.349335	7.83382	2.73527	0.0096644	0.273097	-2.65094
238509_PM_at	CUL1	-0.296946	7.59474	-2.73526	0.00966449	0.273097	-2.65095
237610_PM_at	AC009299.2 /// OTTHUMG00000151884	-0.206028	1.19294	-2.73501	0.00967054	0.273097	-2.65147
240022_PM_at	ZC3H4	-0.237188	1.24557	-2.73423	0.00968961	0.273097	-2.6531
228026_PM_at	SIKE1	0.293004	7.60459	2.7342	0.00969017	0.273097	-2.65315
226074_PM_at	PPM1M	0.389774	5.30485	2.73417	0.00969089	0.273097	-2.65321
221315_PM_s_at	FGF22	0.239959	2.84112	2.73385	0.00969876	0.273097	-2.65389
207240_PM_s_at	LHCGR	-0.35148	1.02883	-2.73379	0.0097001	0.273097	-2.654
1552904_PM_at	NETO1	-0.335143	2.21322	-2.73368	0.00970284	0.273097	-2.65424
233465_PM_at	---	-0.67176	2.0246	-2.7336	0.00970479	0.273097	-2.6544
1559394_PM_a_at	---	0.604181	2.05003	2.7335	0.00970721	0.273097	-2.65461
235657_PM_at	OTTHUMG00000163568 /// RP11-798K23.5	-1.19211	4.3185	-2.73344	0.00970869	0.273097	-2.65474
239692_PM_at	---	-0.465406	1.73803	-2.73326	0.00971301	0.273097	-2.6551
1554460_PM_at	ST8SIA4	-0.333829	2.71562	-2.73302	0.00971895	0.273124	-2.65561
1556289_PM_at	LOC100506016	-0.268568	1.6081	-2.73217	0.00973952	0.273432	-2.65736
1555503_PM_a_at	TMCC2	-0.22635	2.45942	-2.73202	0.00974314	0.273432	-2.65767
206523_PM_at	CYTH3	-0.520589	3.30936	-2.73195	0.0097449	0.273432	-2.65782
1561690_PM_at	---	-0.326559	2.45479	-2.73153	0.00975501	0.27345	-2.65868
217691_PM_x_at	SLC16A3	-0.444879	8.08306	-2.73079	0.00977305	0.27345	-2.66021
203531_PM_at	CUL5	0.189567	7.89602	2.73038	0.00978306	0.27345	-2.66106
236591_PM_at	LOC100505738	0.800762	3.69801	2.73012	0.00978947	0.27345	-2.66161
238065_PM_at	TPM3	-0.520059	5.85132	-2.72981	0.00979712	0.27345	-2.66225
213819_PM_s_at	FLOT1	-0.3326	5.7914	-2.7298	0.00979738	0.27345	-2.66228
203400_PM_s_at	TF	-0.264753	1.34798	-2.72954	0.00980362	0.27345	-2.6628
1552789_PM_at	SEC62	0.440706	6.79994	2.72952	0.00980423	0.27345	-2.66285
201793_PM_x_at	SMG7	-0.42589	5.555	-2.72916	0.00981296	0.27345	-2.66359
241406_PM_at	FAM83H	0.245262	1.24582	2.72911	0.00981432	0.27345	-2.66371
227399_PM_at	VGLL3	0.302142	9.93709	2.72885	0.0098207	0.27345	-2.66425
244792_PM_at	---	-0.492815	2.21875	-2.72885	0.00982073	0.27345	-2.66425
236385_PM_at	OTTHUMG00000183909 /// RP11-382B18.4	-0.625322	2.13991	-2.72864	0.00982588	0.27345	-2.66468
204351_PM_at	S100P	1.98871	5.21397	2.72849	0.00982952	0.27345	-2.66499
1559083_PM_x_at	LOC284600	0.195318	3.27882	2.72849	0.00982956	0.27345	-2.66499
239283_PM_at	TMED5	-0.417026	4.17192	-2.72815	0.00983771	0.27345	-2.66568
237241_PM_at	ECT2	-0.893574	6.15752	-2.72812	0.00983864	0.27345	-2.66576
216968_PM_at	MASP2	-0.181401	0.887132	-2.7276	0.00985122	0.27345	-2.66682
218045_PM_x_at	PTMS	-0.49326	7.98594	-2.7275	0.00985376	0.27345	-2.66703
229455_PM_at	AC083843.1 /// OTTHUMG00000164324	-0.423151	2.24101	-2.72733	0.00985803	0.27345	-2.66739
209027_PM_s_at	ABI1	0.231669	7.48397	2.72676	0.00987188	0.27345	-2.66855
214908_PM_s_at	TRRAP	0.27889	1.32012	2.72608	0.00988872	0.27345	-2.66997
213549_PM_at	PDZD8	0.256394	9.10887	2.72592	0.00989263	0.27345	-2.67029
200964_PM_at	UBA1	-0.240948	9.36999	-2.72527	0.00990869	0.27345	-2.67164
235795_PM_at	PAX6	-0.474867	2.41044	-2.72527	0.00990876	0.27345	-2.67165
222790_PM_s_at	RSBN1	0.362513	4.41902	2.72522	0.00991	0.27345	-2.67175
230075_PM_at	RAB39B	0.739878	3.46898	2.72507	0.00991372	0.27345	-2.67206
231612_PM_at	CABS1	-0.284255	1.40612	-2.72482	0.00991996	0.27345	-2.67258
227202_PM_at	CNTN1	-1.62942	3.45839	-2.72471	0.00992275	0.27345	-2.67281
241376_PM_at	---	-0.528658	1.47842	-2.72455	0.00992669	0.27345	-2.67314
1557638_PM_at	---	-0.188106	1.21048	-2.7244	0.00993028	0.27345	-2.67344
211959_PM_at	IGFBP5	0.655177	8.83124	2.72424	0.00993426	0.27345	-2.67378
223059_PM_s_at	FAM107B	-1.251	6.43501	-2.72412	0.00993734	0.27345	-2.67403
237585_PM_at	C4orf47	0.72104	2.8085	2.72376	0.00994608	0.27345	-2.67476
214074_PM_s_at	CTTN	-0.339017	5.91549	-2.72367	0.00994837	0.27345	-2.67495
209327_PM_s_at	NOP16	-0.231933	8.59665	-2.72348	0.00995314	0.27345	-2.67535
240448_PM_at	---	-0.300567	2.33414	-2.72337	0.00995588	0.27345	-2.67558
1567080_PM_s_at	CLN6	-0.483805	4.59582	-2.72334	0.00995663	0.27345	-2.67564
1563361_PM_at	---	-0.258257	1.59172	-2.72315	0.00996139	0.27345	-2.67604
1556110_PM_at	---	0.642432	2.9584	2.72304	0.009964	0.27345	-2.67625
225604_PM_s_at	GLIPR2	0.511035	5.70253	2.72295	0.00996629	0.27345	-2.67644
223905_PM_at	CCDC135	0.270857	2.31172	2.72275	0.00997136	0.27345	-2.67687
228237_PM_at	PAPPA2	1.54769	3.63934	2.7226	0.00997512	0.27345	-2.67718
241328_PM_at	ZMAT1	-0.260794	1.54638	-2.72251	0.00997718	0.27345	-2.67735
1552445_PM_a_at	ESX1	-0.2537	1.63105	-2.72185	0.00999371	0.27345	-2.67872
201136_PM_at	PLP2	-0.287333	9.83182	-2.72181	0.00999478	0.27345	-2.67881
44563_PM_at	WRAP53	-0.416345	4.86967	-2.72162	0.00999947	0.27345	-2.6792
240782_PM_at	---	-0.162625	0.859702	-2.72149	0.0100027	0.27345	-2.67947
211377_PM_x_at	MYCN	-0.216537	2.13712	-2.7213	0.0100074	0.27345	-2.67986
[truncated: 52,716 more rows]
